# Supplementary material for: Metabolic Responses to the Zinc Stress in the Roots and Leaves of Amaranthus caudatus: The Proteomics View
Source: Plants (Basel). 2025 Oct 30;14(21):3315. doi: 10.3390/plants14213315 (PMC12609541; doi:10.3390/plants14213315)
Supplement: Supplementary file 1 [file plants-14-03315-s001.zip]

Archive with 6 entries (6 files):
- Supplementary Information 1_ revised_(without_color_marks).pdf
- Supplementary information 2.xlsx
- Supplementary information 3.xlsx
- Supplementary information 4_revised.xlsx
- Supplementary information 5_revised.xlsx
- Supplementary information 6_revised.xlsx
