# Supplementary material for: Metabolic Responses to the Zinc Stress in the Roots and Leaves of Amaranthus caudatus: The Proteomics View
Source: Plants (Basel). 2025 Oct 30;14(21):3315. doi: 10.3390/plants14213315 (PMC12609541; doi:10.3390/plants14213315)
Supplement: Supplementary file 1 [file plants-14-03315-s001.zip › Supplementary information 2.xlsx]

## Sheet: Directory
Metabolic responses to the zinc stress in the roots and leaves of Amaranthus caudatus: the proteomics view
Anastasia Gurina 1, Tatiana Bilova 1,2*, Daria Gorbach 2, Alena Soboleva 2, Nataliia Stepanova 3, Olga Babich 4, Cristian Ihling 5, Anastasia Kamionskaya 3, Natalia Osmolovskaya 1 and Andrej Frolov 2*
1 Department of Plant Physiology and Biochemistry, St. Petersburg State University, 199034 St. Petersburg, Russia; anastasia.gurina@list.ru (A.G.); n.osmolovskaya@spbu.ru (N.O.)
2 Laboratory of Analytical Biochemistry and Biotechnology, K.A. Timiryazev Institute of Plant Physiology of the Russian Academy of Science, 127276 Moscow, Russia; daria.gorba4@yandex.ru (D.G.); soboleva@ifr.moscow (A.S.)
3 FSI Federal Research Centre Fundamentals of Biotechnology of the Russian Academy of Science, 119071 Moscow, Russia; stepanovanataliia.v@yandex.ru (N.S.); akamio@fbras.ru (A.K.)
4 REC “Applied Biotechnologies”, Immanuel Kant Baltic Federal University, 236041 Kaliningrad, Russia; (O.B.)
5 Department of Pharmaceutical Chemistry and Bioanalytics, Institute of Pharmacy, Martin-Luther Universität Halle-Wittenberg, 06120 Halle, Germany; christian.ihling@pharmazie.uni-halle.de (C.I.)
		* Correspondence: bilova.tatiana@gmail.com (T.B.), frolov@ifr.moscow (A.F.)
Supplementary information 2				Peptides, proteins and protein groups (non-redundant proteins), identified in amaranth (Amaranthus caudatus) plants under Zn stress conditions
Directory
Table S2-1		List of peptides, identified in amaranth roots grown without Zn treatment
Table S2-2		List of peptides, identified in amaranth roots grown under Zn treatment
Table S2-3		List of proteins, identified in amaranth roots grown without Zn treatment
Table S2-4		List of proteins, identified in amaranth roots grown under Zn treatment
Table S2-5		List of protein groups, identified in amaranth roots grown without Zn treatment
Table S2-6		List of protein groups, identified in amaranth roots grown under Zn treatment
Table S2-7		List of peptides, identified in amaranth young leaves grown without Zn treatment
Table S2-8		List of peptides, identified in amaranth young leaves grown under Zn treatment
Table S2-9		List of proteins, identified in amaranth young leaves grown without Zn treatment
Table S2-10		List of proteins, identified in amaranth young leaves grown under Zn treatment
Table S2-11		List of protein groups, identified in amaranth young leaves grown without Zn treatment
Table S2-12		List of protein groups, identified in amaranth young leaves grown under Zn treatment
Table S2-13		List of peptides, identified in amaranth mature leaves grown without Zn treatment
Table S2-14		List of peptides, identified in amaranth mature leaves grown under Zn treatment
Table S2-15		List of proteins, identified in amaranth mature leaves grown without Zn treatment
Table S2-16		List of proteins, identified in amaranth mature leaves grown under Zn treatment
Table S2-17		List of protein groups, identified in amaranth mature leaves grown without Zn treatment
Table S2-18		List of protein groups, identified in amaranth mature leaves grown under Zn treatment

## Sheet: Table S2-1
Table S2-1 List of peptides, identified in amaranth roots grown without Zn treatment
Confidence	Sequence	Modifications	Qvality PEP	Qvality q-value	# Protein Groups	# Proteins	# PSMs	Master Protein Accessions	# Missed Cleavages	Theo. MH+ [Da]	# Razor Quan Results	Abundance: F1: Sample	Abundance: F2: Sample	Abundance: F3: Sample	Abundance: F4: Sample	Abundance: F5: Sample	Abundance: F6: Sample	Quan Info	Found in Sample: [S1] F1: Sample	Found in Sample: [S2] F2: Sample	Found in Sample: [S3] F3: Sample	Found in Sample: [S4] F4: Sample	Found in Sample: [S5] F5: Sample	Found in Sample: [S6] F6: Sample	Confidence (by Search Engine): Sequest HT	Percolator q-Value (by Search Engine): Sequest HT	Percolator PEP (by Search Engine): Sequest HT	XCorr (by Search Engine): Sequest HT	Top Apex RT [min]
High	AADGDIVSAIMELTT		0.00205792	0	1	2	6	XP_021729976.1	0	1506.74	0	18943.4	28722.9	27174.8	46100.4	28808.8	49857.1		High	High	High	High	High	High	High	0	7.976e-05	2.32	92.81
High	MLIQMVETELEK		0.00203728	0	1	2	1	XP_021719754.1	0	1463.75	0	3631.77	25359.7	3943.69	31563.6	7578.85	38487.2		Peak Found	Peak Found	Peak Found	Peak Found	Peak Found	High	High	0	7.834e-05	3.41	70.58
High	MLDFDFLCGR	1xCarbamidomethyl [C8]	0.00604324	0	1	2	2	XP_021730339.1	0	1273.57	0	6099.35	32881.7	10853.3	45838.2	3173.33	58772.1		Peak Found	Peak Found	Peak Found	High	Peak Found	High	High	0	0.0004987	3.07	69.58
High	MLAVLESHVLWVNPDCGLK	1xCarbamidomethyl [C16]	0.000144964	0	1	2	1	XP_021715607.1	0	2181.12	0		36820.8		21562.2		31633.4		Not Found	High	Not Found	Peak Found	Not Found	Peak Found	High	0	1.662e-06	4.58	67.75
High	MKETAETFLGK		0.00263423	0	2	2	9	XP_021774970.1; XP_021763741.1	1	1254.64	0	44116.8	75289.1	13734.5	52218.4	54791.4	44519.7	Shared	High	High	Peak Found	High	High	High	High	0	0.0003777	3.6	33.14
High	MKELESICNPIIAK	1xCarbamidomethyl [C8]	0.000191323	0	1	1	5	XP_021714917.1	1	1645.87	0	22405.7	38287.6	36407.1	64031	38223.4	47585.4		High	Peak Found	High	High	High	High	High	0	2.492e-06	4.77	43.6
High	MKEIAEAYLGSTVK		0.00127481	0	1	1	10	XP_021714917.1	1	1539.81	0	128243	255884	220230	525207	236295	376627		Peak Found	High	High	High	High	High	High	0	0.0003183	3.65	41.29
High	MKDTDSEEELKEAFR		2.7846e-05	0	1	4	8	XP_021745669.1	2	1827.84	0	37618.8	111731	99530	254113	86563.8	121395		High	High	High	High	High	High	High	0	2.899e-07	5.08	37.44
High	MLMMPGGIER		0.00761393	0	1	2	1	XP_021726938.1	0	1134.55	0	9702.98	11832.9	11895.6	36788.2	17935.8	42006.5		Peak Found	Peak Found	Peak Found	Peak Found	Peak Found	High	High	0	0.000539	1.61	47.13
High	MHFHDCFVR	1xCarbamidomethyl [C6]; 1xOxidation [M1]	0.0606113	0	1	14	6	XP_021739530.1	0	1264.54	0	7504.91	8764.89	11272.7	13444.9	49822.3	10854.9		Peak Found	Peak Found	High	High	High	Medium	High	0	0.01165	1.58	25.62
High	MGLLGLCTR	1xCarbamidomethyl [C7]	0.0055483	0	1	2	6	XP_021762479.1	0	1020.53	0	66957.2	87508.1	55958.6	129485	80506.4	140612		High	High	High	High	High	High	High	0	0.0003384	3.03	49.07
High	MGEVQVLTGSAGEIR	1xOxidation [M1]	0.00043103	0	1	2	3	XP_021726359.1	0	1562.78	0	19039.3	29746.3	34982.1	23742.5	35396.4	17984.2		Peak Found	High	High	Peak Found	High	Peak Found	High	0	0.0002808	3.98	39.57
High	MGEVQVLTGSAGEIR		3.94414e-05	0	1	2	7	XP_021726359.1	0	1546.79	0	232936	422056	347893	342572	214274	264239		High	High	High	High	High	High	High	0	2.815e-06	4.12	44.31
High	MGAILASGILDAGGR		3.11149e-05	0	1	3	3	XP_021729766.1	0	1401.75	0	17004.1	37979.1	30952.5	43793.5	17264.8	40734.8		Peak Found	High	Peak Found	High	High	Peak Found	High	0	1.761e-07	3.98	57.64
High	MGAFTLGLNR		0.00110695	0	1	2	5	XP_021738270.1	0	1079.57	0	50626.6	71300.3	53702.6	65286.9	42164.9	57189.5		High	High	High	High	High	Peak Found	High	0	7.921e-05	3	49.44
High	MFYGPGGPYALFAGK		0.00245483	0	1	2	1	XP_021730108.1	0	1575.77	0	6981.72	28212.6	11182.9	27226.2	3447.48	31316		Peak Found	Peak Found	Peak Found	Peak Found	Peak Found	High	High	0	0.0001033	2.39	65.54
High	MFVLDEADEMLSR		7.48558e-05	0	2	3	6	XP_021763734.1; XP_021763731.1	0	1555.71	0	42105.6	206198	90096.4	246205	33548.9	273898	Shared	High	High	High	High	High	High	High	0	1.184e-06	4.88	68.42
High	MHFHDCFVR	1xCarbamidomethyl [C6]	0.0195924	0	1	14	6	XP_021739530.1	0	1248.54	0	40702.1	152359	108151	218394	46878.7	136428		Peak Found	High	High	High	Peak Found	High	High	0	0.00978	2.56	31.03
High	MELVDAAFPLLK		0.00038188	0	1	2	9	XP_021721912.1	0	1346.74	0	66863.9	327373	134570	350453	73445.9	321413		High	High	High	High	High	High	High	0	3.168e-05	3.25	72.99
High	MLNEDELRDAVLLVFANK		0.00472361	0	1	4	2	XP_021752801.1	1	2090.1	0		25434.8		17996.2		38358.8		Not Found	High	Not Found	Peak Found	Not Found	High	High	0	0.001249	3.97	85.15
High	MLNEIGSVENIPDFIEGVK		0.0121958	0	1	2	2	XP_021732877.1	0	2104.06	0	5900.68	13805.8		21550.2	9347.93	27862.5		Peak Found	High	Not Found	Peak Found	Peak Found	High	High	0	0.001078	3.05	74.54
High	MSVLSHALK		0.0261278	0	1	1	6	XP_021776500.1	0	985.55	0	8451.92	19549.9	11702.6	28424.8	10934.2	17385.7		High	High	High	High	High	High	High	0	0.005401	2.14	30.96
High	MSHISTGGGASLELLEGKPLPGVLALDDA		0.000501453	0	1	2	5	XP_021757355.1	0	2848.48	0	9932.01	91928	31250.2	79964.3	23925.3	108407		Peak Found	High	High	High	High	High	High	0	1.068e-05	4.53	72.08
High	MREIMVNQASSCDLK	1xCarbamidomethyl [C12]	0.00889522	0	1	2	2	XP_021724826.1	1	1781.83	0	2874.81	4687.03	4587.83	13154.9	4429.41	9232.3		Peak Found	Peak Found	Peak Found	High	Peak Found	High	High	0	0.0006794	4.12	33.09
High	MREILHIQGGQCGNQIGSK	1xCarbamidomethyl [C12]; 1xOxidation [M1]	0.00880645	0	3	7	6	XP_021744672.1; XP_021718747.1; XP_021734268.1	1	2142.05	0	2517.09	5976.29	6390.02	5727.31	12917.8	7044.83	Shared	High	High	High	High	High	High	High	0	0.001174	3.21	29.26
High	MREILHIQGGQCGNQIGSK	1xCarbamidomethyl [C12]	0.000985723	0	3	7	1	XP_021744672.1; XP_021718747.1; XP_021734268.1	1	2126.06	0	5213.51	17741.9	12572.5	37409	6645.52	36822.9	Shared	Peak Found	Peak Found	Peak Found	High	Peak Found	Peak Found	High	0	2.726e-05	4.95	32.74
High	MQFHDCFVR	1xCarbamidomethyl [C6]	0.0115426	0	1	3	11	XP_021726359.1	0	1239.54	0	165283	379528	274901	244997	162513	225689		High	High	High	High	High	High	High	0	0.001327	2.94	36.64
High	MQADATLPLAQR		0.00063561	0	1	2	6	XP_021714944.1	0	1314.68	0	54228	52187.1	44459.9	102408	85784	96521.7		High	High	High	High	High	High	High	0	5.727e-05	3.44	38.04
High	MLNEDELRDAVLLVFANK	1xOxidation [M1]	0.00104195	0	1	4	4	XP_021752801.1	1	2106.09	0	2341.21	3345.25	4525.15	5505.57	5153.67	7405.49		Peak Found	Peak Found	High	High	High	High	High	0	0.0001441	3.49	81.85
High	MNTIAPNLTALVGELVGAR	1xOxidation [M1]	0.000809719	0	1	2	4	XP_021742335.1	0	1956.06	0	2055.53	1608.95	3745.18	4618.1	6486.55	4826.23		High	Peak Found	High	High	High	Peak Found	High	0	3.031e-05	1.64	88.92
High	MNTKPSHGPIHFR		0.00425001	0	1	3	3	XP_021720981.1	0	1521.77	0	29692.5	44390	36857.5	78440.3	76400.4	77900.7		Peak Found	High	Peak Found	High	Peak Found	Peak Found	High	0	0.0002305	2.48	22.46
High	MNLTPVALMEGTCFAK	1xCarbamidomethyl [C13]	0.000108734	0	1	2	2	XP_021725249.1	0	1782.86	0	10770.4	40435.9	20738.8	58675.3	8441.39	51339.6		Peak Found	Peak Found	High	High	Peak Found	Peak Found	High	0	3.037e-06	5.02	69.85
High	MITGDQLAIAK		0.00465286	0	1	6	6	XP_021738895.1	0	1160.63	0	113706	172627	122781	259950	181236	205544		High	High	High	High	High	High	High	0	0.003167	2.78	38.33
High	MLSPHILGEEHYNTAR	1xOxidation [M1]	0.0351286	0	1	2	1	XP_021727103.1	0	1883.91	0	2909.85	3387.18	4747.65	2742.08	8787.4	4794.69		Peak Found	Peak Found	Peak Found	Peak Found	High	Peak Found	High	0	0.00514	2.44	33.32
High	MLSPHILGEEHYNTAR		0.000243745	0	1	2	11	XP_021727103.1	0	1867.91	0	67693.4	143059	118591	224549	76003.8	192288		High	High	High	High	High	High	High	0	2.4e-05	4.14	36.74
High	MIPTKPMVVETFSEYPPLGR	1xOxidation [M]	0.00871856	0	1	1	7	XP_021715816.1	0	2308.17	0	8890.76	94971.9	62499.4	179220		139012		Peak Found	Peak Found	High	High	High	High	High	0	0.0006598	3.15	55.63
High	MIPTKPMVVETFSEYPPLGR		7.33603e-05	0	1	1	26	XP_021715816.1	0	2292.18	0	188394	1.01296e+06	312665	1.49137e+06	252173	1.44029e+06		High	High	High	High	High	High	High	0	4.264e-05	4.46	60.23
High	MNTIAPNLTALVGELVGAR		0.00332102	0	1	2	5	XP_021742335.1	0	1940.06	0		8408.21		9274.49		19250.2		Not Found	High	Not Found	High	Not Found	High	High	0.001132	0.04667	2.31	91.56
High	MDFIPGIDGPSEGVPR		0.000444275	0	1	2	4	XP_021767383.1	0	1686.82	0	24918.4	49710.1	41459.5	64211.7	29498.2	66333.7		High	High	High	Peak Found	Peak Found	High	High	0	8.484e-06	3.09	58.27
High	MASTFIGNSTSIQEMFR		1.2739e-05	0	1	3	6	XP_021754093.1	0	1919.9	0	30818.5	144895	67851.4	142640	29162.1	152782		High	High	High	High	High	High	High	0	2.998e-07	5.27	66.61
High	MAPPLVTLLSAEPEIQYVALR		0.000732025	0	1	2	8	XP_021725471.1	0	2311.27	0	3516.27	10461.3	5854.95	10271.1	6319.09	14697.4		High	High	High	High	High	High	High	0	2.225e-05	2.82	91.32
High	LVQHENVTVTPHLGASTK		0.00125567	0	1	2	8	XP_021747468.1	0	1931.03	0	6146.3	10213	10045.6	9897.94	7033.7	12708.2		High	High	High	High	High	High	High	0	0.00013	3.37	28.76
High	IVLNPLSSLVDLPLK		0.000363094	0	1	2	4	XP_021737015.1	0	1620.99	0	6491.88	7790.44	5652.29	7765.09	6953.74	10202.8		High	Peak Found	High	High	Peak Found	High	High	0	0.0003893	3.18	82.89
High	LVLEVAQHLGESMVR		4.75361e-05	0	1	2	6	XP_021727103.1	0	1680.91	0		361633	17275.4	308189		353885		Not Found	High	Peak Found	High	Not Found	High	High	0	4.36e-06	4.45	58.24
High	LVGVSEETTTGVK		0.000601304	0	1	2	6	XP_021745722.1	0	1319.71	0	9575.26	15155	8624.99	8759.95	14623.3	12935.7		High	High	High	High	High	High	High	0	8.439e-05	3.29	29.64
High	IVGPNEVQVTQIDGTK		0.000166959	0	1	3	1	XP_021725249.1	0	1697.91	0	31040.2	49519.1	54135.7	69240.6	45058.9	50059.1		Peak Found	Peak Found	High	Peak Found	Peak Found	Peak Found	High	0	2.046e-06	3.45	41.41
High	LVGAHCHLGSTITK	1xCarbamidomethyl [C6]	0.0113706	0	1	2	10	XP_021731552.1	0	1493.79	0	4507.81	2871.84	3735.78	8827.86	39247.5	4754.09		High	High	High	High	High	High	High	0	0.007517	1.78	23.6
High	LVERPQNYTLAPESSK		0.00031846	0	1	2	7	XP_021720335.1	0	1831.95	0	14111.3	24982.1	18438.7	27519.7	21432.2	26499.8		Peak Found	High	High	High	Peak Found	High	High	0	3.881e-05	4.11	31.84
High	LVQHQPTQHPTSEELSIGK		0.000557487	0	2	2	15	XP_021774122.1; XP_021770099.1	0	2129.1	0	87720	134800	72608.3	118772	123142	143297	Shared	High	High	High	High	High	High	High	0	1.182e-05	4.71	27.42
High	LVEIPFKPAR		0.0132117	0	2	3	6	XP_021771712.1; XP_021774583.1	0	1169.7	0	165017	285136	221395	324326	227752	276940	Shared	High	High	Medium	High	High	High	High	0	0.001207	1.81	41.64
High	LVEEQLLHER		0.00661525	0	1	4	2	XP_021742620.1	0	1265.68	0	6072.86	13421.4	8541.9	23855.2	12011.9	19212.5		Peak Found	Peak Found	Peak Found	High	Peak Found	High	High	0	0.001309	2.94	34.93
High	IVADEGVLALWK	1xOxidation [W11]	0.0303035	0	1	2	1	XP_021714944.1	0	1329.74	0	19004.3	66351.5	35097	92390.6	11535.5	121413		Peak Found	Peak Found	Peak Found	High	Peak Found	Peak Found	High	0	0.004126	2.43	65.05
High	LTTPSFGDLNHLISATMSGVTCCLR	2xCarbamidomethyl [C22; C23]	0.000642055	0	3	8	3	XP_021744672.1; XP_021734268.1; XP_021754093.1	0	2751.33	0		21697.2	2300.54	8165.87	2742.85	34631.4	Shared	Not Found	High	Peak Found	High	Peak Found	High	High	0	5.746e-05	3.32	86.74
High	ITSPLLEPSSVEK		0.0184565	0	1	3	1	XP_021752187.1	0	1399.77	0	18285.1	24465.9	29873	41122.6	23433.2	21666		Peak Found	Peak Found	Peak Found	High	Peak Found	Peak Found	High	0	0.001975	2.45	42.92
High	ITSLEQIYLHSLPIK		0.000422419	0	1	2	9	XP_021724118.1	0	1755.01	0	22326.8	209044	25977.2	199585	32641.1	244720		High	High	High	High	High	High	High	0	6.422e-05	3.7	65.35
High	ITPSWVAFTNDER		0.00268785	0	2	2	6	XP_021774970.1; XP_021763741.1	0	1535.75	0	115142	107968	100293	165416	103966	155939	Shared	High	High	High	High	High	High	High	0	0.0003171	3.14	55.23
High	LTPDYDALDVANK		0.000717404	0	1	2	6	XP_021724538.1	0	1434.71	0	161823	279254	216448	425592	279022	351020		High	High	High	High	High	High	High	0	2.067e-05	3.04	43.65
High	IVEGVLSHQMK		0.00195677	0	1	2	6	XP_021744726.1	0	1240.67	0	17459.6	26835.8	8429.46	36040.8	24563.8	32545		High	High	High	High	High	High	High	0	7.423e-05	3.52	30.08
High	LVQSPNSFFMDVK		0.00180516	0	1	1	3	XP_021762421.1	0	1511.76	0	47781.9	27850.8	52316.9	63742.4	38151	51894.6		High	Peak Found	High	High	Peak Found	Peak Found	High	0	9.098e-05	3.12	56.84
High	IVSQLLTLMDGLK		0.000150934	0	3	5	5	XP_021733577.1; XP_021774530.1; XP_021768906.1	0	1430.83	0	13755.2	57698.8	18396.3	64900.4	28575.9	74193.8	Shared	High	High	Peak Found	High	High	High	High	0	1.756e-06	3.64	78.31
High	IVSSIEQKEESRGNEDHVSTIR		0.0162134	0	1	3	3	XP_021758514.1	2	2513.26	0	780.387		5064.38	18287	2776.42	8219.45		Peak Found	Not Found	High	High	Peak Found	High	High	0	0.00607	1.82	25.79
High	LYRPGSVGFVSK		0.000183755	0	1	2	10	XP_021730339.1	0	1309.73	0	12156.7	34263.5	23279.8	37251.1	35489.8	60742.4		High	High	High	High	High	High	High	0	2.352e-06	3.73	33.74
High	LYQVEYAMEAIGNAGSAIGILAK		9.47755e-07	0	1	2	10	XP_021716079.1	0	2382.24	0	3087.16	11776.8	5822.11	12504.6	7405.08	23551.3		Peak Found	High	High	High	High	High	High	0	1.086e-09	4.04	88.93
High	LYGLAPVCQFLTK	1xCarbamidomethyl [C8]	0.000838816	0	1	2	1	XP_021725690.1	0	1509.81	0	12909.1	73978.7	23168.1	61876.1	13033.9	78648.5		Peak Found	High	Peak Found	Peak Found	Peak Found	Peak Found	High	0	2.156e-05	2.84	66.64
High	IYGGVAGLYDYGPPGCAVK	1xCarbamidomethyl [C16]	0.000255067	0	1	2	1	XP_021731861.1	0	1956.95	0	15980.7	36999.3	32354.6	45481.7		40009.9		Peak Found	Peak Found	Peak Found	High	Not Found	Peak Found	High	0	3.783e-06	4.66	54.6
High	LYDVVPPILTELGK		0.0269152	0	1	2	4	XP_021751527.1	0	1556.89	0	28564.9	81516.4	45350.2	58741.6	36170.1	71694.1		Medium	High	High	Peak Found	High	Peak Found	High	0	0.003454	2.02	77.15
High	LWNTLGECK	1xCarbamidomethyl [C8]	0.0285603	0	1	2	3	XP_021726966.1	0	1120.55	0	19696.6	16121.2	4737.96	53995.9	71657.1	19409.8		High	Peak Found	Peak Found	High	High	Peak Found	High	0	0.00378	2.37	37.36
High	IWHHTFYNELR		0.000735726	0	2	7	4	XP_021749538.1; XP_021743768.1	0	1515.75	0	3883.65	249418	11981.3	107733		141657	Shared	Peak Found	High	Peak Found	High	Not Found	High	High	0	6.696e-05	4.58	35.98
High	LWDLAAGTTAR		0.000985723	0	1	2	6	XP_021726966.1	0	1174.62	0	65488.9	73575.4	88822.1	123673	105054	117548		High	High	High	High	High	High	High	0	4.348e-05	3.2	46.05
High	IWCFGPETTGPNMVVDMCK	2xCarbamidomethyl [C3; C18]	8.28033e-05	0	1	2	4	XP_021775557.1	0	2241.98	0	21227.2	127130	54489	163585	19039.6	161395		Peak Found	High	High	High	Peak Found	High	High	0	1.767e-06	5.62	66.72
High	LVVSTSCSLLHTAVDLVNETKLDDEIK	1xCarbamidomethyl [C7]	7.44791e-05	0	1	2	2	XP_021715208.1	1	2999.56	0		36679.7	5158.6	20923.9	4413.42	59395.4		Not Found	Peak Found	Peak Found	Peak Found	Peak Found	High	High	0	6.269e-07	5.57	76.92
High	LVVSTSCSLLHTAVDLVNETK	1xCarbamidomethyl [C7]	1.85983e-05	0	1	3	9	XP_021715208.1	0	2286.2	0	52317.2	240626	77031.3	149136	68212.2	243364		High	High	Peak Found	High	High	High	High	0	1.248e-07	4.87	72.09
High	LVVEDFSPLPCK	1xCarbamidomethyl [C11]	0.0164578	0	1	2	6	XP_021713619.1	0	1403.72	0	65351.4	101497	97633	154655	105203	160713		High	High	High	High	High	High	High	0	0.001678	3.16	53.9
High	LVVDEAVNDDNSVVSMHPDTMEK		0.000109284	0	1	1	5	XP_021774530.1	0	2544.16	0	22786.4	43142.6	34770.8	53680.6	30351.6	44002.1		Peak Found	High	High	High	High	High	High	0	3.902e-06	4.48	45.92
High	LVVDEAVNDDNSVVAMHPDTMEK		5.78733e-05	0	1	2	4	XP_021768906.1	0	2528.16	0	35883.5	57670.2	46310.7	89430.7	45627.5	76258.8		Peak Found	Peak Found	High	High	High	High	High	0	4.359e-07	4.65	46.03
High	LVTAQTPTNIAVIK		0.0247425	0	1	2	4	XP_021725528.1	0	1468.87	0	25259.6	29322.4	24640.5	48840.2	32754.1	57365.8		Peak Found	High	Peak Found	High	High	High	High	0	0.004079	2.81	42.16
High	LVSWYDNEWGYSSR		0.00925929	0	2	3	2	XP_021744399.1; XP_021736301.1	0	1761.79	0	26939.5	89131	48723.7	39679.9	18283.9	59015	Shared	Peak Found	High	High	Peak Found	Peak Found	Peak Found	High	0	0.0007162	3.87	57.46
High	IVSSTGALALK		0.0173855	0	1	2	4	XP_021752706.1	0	1059.64	0	9684.78	14781.9	2116.75	18244.3	35155.8	7940.78		High	High	Peak Found	High	High	Peak Found	High	0	0.002479	2.2	34.35
High	MTAIEEMAGMDVLCSDK	1xCarbamidomethyl [C14]	5.56915e-06	0	5	20	6	XP_021723433.1; XP_021738895.1; XP_021723430.1; XP_021733769.1; XP_021717083.1	0	1900.82	0	71395.2	195724	92652.5	190774	34400.4	203209	Shared	High	High	High	High	High	High	High	0	2.804e-08	4.93	65.53
High	ITLDVPSDLVALSNMPVIEEK		8.79713e-05	0	1	1	2	XP_021738945.1	0	2283.22	0	3275.13	9134.71	5652.02	8497.36	4444.82	7505.52		Peak Found	High	High	Peak Found	Peak Found	Peak Found	High	0	1.139e-05	4.61	80.19
High	MTPNVTDITEPAR		0.00532957	0	1	2	2	XP_021739676.1	0	1444.71	0	12176.6	18285.4	28729.7	33861.2	26891	26112.4		Peak Found	Peak Found	High	Peak Found	High	Peak Found	High	0	0.0008003	2.33	39.41
High	MVNHFVQEFK		0.00474743	0	2	7	12	XP_021714916.1; XP_021714917.1	0	1278.63	0	202300	344062	272368	481297	273937	477058	Shared	High	High	High	High	High	High	High	0	0.002881	3.32	37.08
High	QILNSGPVIASQLLLVDEVIR		0.000240083	0	1	2	2	XP_021715657.1	0	2277.32	0	1152.08	4070.8	2323.04	5818.07	2933.95	9726.47		Peak Found	Peak Found	Peak Found	High	Peak Found	High	High	0	3.477e-06	2.76	86.87
High	QIHEIKDFLLTAR		0.00501748	0	1	1	1	XP_021772297.1	1	1583.89	0		40721.9	9637.48	45909.3		53265.1		Not Found	High	Peak Found	Peak Found	Not Found	Peak Found	High	0	0.000294	3.57	48.23
High	QIFSEFSGGIKPTDEVGLYTGTGDVK		4.97444e-05	0	1	2	1	XP_021727576.1	0	2745.36	0	1762.08	50684.8	5097.9	39430.9		48138.2		Peak Found	High	Peak Found	Peak Found	Not Found	Peak Found	High	0	3.504e-07	4.44	60.71
High	QLFHPEQLISGKEDAANNFAR		8.49187e-05	0	2	2	6	XP_021714947.1; XP_021757321.1	1	2385.19	0		151154	67471.4	249229		239488	Shared	Not Found	High	High	High	Not Found	High	High	0	1.716e-06	4.7	49.52
High	QLFHPEQLISGK		0.00481961	0	2	2	7	XP_021714947.1; XP_021757321.1	0	1396.76	0	133505	335527	160928	258865	236507	280497	Shared	High	High	High	High	High	High	High	0	0.000427	2.64	45.84
High	QLEEEIENMGGHLNAYTSR		0.00376645	0	1	1	2	XP_021775106.1	0	2191.01	0	14142.2	22930.7	20025	39049.2		41810.1		Peak Found	Peak Found	Peak Found	High	Not Found	High	High	0	0.0001921	4.52	54.74
High	QLDYVPATIMALEEVVK		0.000619781	0	1	2	6	XP_021764638.1	0	1919.02	0	2858.68	10062.5	4627.55	15377.8	6479.04	26774		Peak Found	Peak Found	High	High	High	High	High	0	0.0003058	2.08	87.01
High	QLIQSPTYIVR		0.0194952	0	1	2	6	XP_021752910.1	0	1317.75	0	70428.5	122013	123862	185814	125070	117523		High	High	High	High	High	High	High	0.006075	0.1215	2.88	44.66
High	QGVAITQENSLLDNTAR		6.30561e-05	0	1	2	6	XP_021740326.1	0	1829.94	0	29100.7	55000	58337.5	74599.3	48960	59860.2		High	High	High	High	High	High	High	0	4.927e-07	3.86	44.58
High	QFYVNVDKEEWK		0.0135461	0	1	2	5	XP_021763734.1	1	1584.77	0	41904.7	75960.8	59588.4	143139	54346.2	127933		Medium	Peak Found	Peak Found	High	High	High	High	0	0.001258	3.57	43.76
High	QFGYIVLTTSAGIMDHEEAR		1.18703e-05	0	1	2	3	XP_021720919.1	0	2238.09	0		68934.9		57194.7		79800.7		Not Found	High	Not Found	High	Not Found	High	High	0	6.019e-07	5.08	64.29
High	QFAAEEISSMVLTK		0.000514261	0	1	1	6	XP_021714917.1	0	1553.79	0	179802	410965	313948	528675	146980	561149		High	High	Peak Found	High	High	High	High	0	1.793e-05	3.77	62.15
High	QDLYSLLGVDYIIAPLK		0.000208456	0	1	3	3	XP_021738111.1	0	1921.07	0	1529.19	5635.15	4468.05	4907.93	3891.63	6722.19		Peak Found	High	Peak Found	Peak Found	High	High	High	0	2.812e-06	2.12	85.87
High	QDLPNAMNAAEITDK	1xOxidation [M7]	0.00400095	0	2	4	1	XP_021727043.1; XP_021752801.1	0	1646.77	0					43592.5		Shared	Not Found	Not Found	Not Found	Not Found	High	Not Found	High	0	0.0002105	1.81	35.24
High	QDLPNAMNAAEITDK		6.43416e-05	0	2	4	6	XP_021727043.1; XP_021752801.1	0	1630.77	0	171357	295274	218368	317203	226568	302610	Shared	High	High	High	High	High	High	High	0	7.556e-06	3.43	43.14
High	QAFEEAIAELDTLGEESYK		1.09708e-06	0	1	3	8	XP_021721200.1	0	2143.01	0	11065.1	63024.9	27755.9	62805.4	32715.3	68313.1		Peak Found	High	High	High	High	High	High	0	1.342e-09	5.72	78.38
High	QGLDLVDLVALSGAHTIGNAR		9.02187e-05	0	1	1	4	XP_021714588.1	0	2120.15	0	4882.53	44572.2	20210.4	49244.7	15536.8	46801		Peak Found	Peak Found	High	High	High	High	High	0	8.311e-07	4.5	74.97
High	QAFDEAISELDTLGEESYK		1.84827e-07	0	1	1	4	XP_021754406.1	0	2144.99	0	26096.4	108942	48593.7	80080.8	39312.9	96994.9		Peak Found	High	High	High	Peak Found	High	High	0	9.968e-11	6.62	71.9
High	QIPIDAVFQKDEMIDIIGVTK		4.40714e-05	0	1	2	6	XP_021713965.1	1	2373.27	0	9951.05	68911	25815.5	100959	17293.9	105942		High	High	High	High	High	High	High	0	3.191e-07	4.51	74.07
High	QISELGIYPAVDPLDSTSR		6.06789e-06	0	1	2	7	XP_021727103.1	0	2061.05	0	130783	333651	238712	412840	109216	408569		High	High	High	High	High	High	High	0	1.622e-08	5.19	62.25
High	RISGLIYEETR		0.0617898	0	1	1	2	XP_021767870.1	1	1336.72	0	14650.4	53757.1	15250.8	40540.5	20537.6	25394.8		Peak Found	High	Peak Found	High	Peak Found	Peak Found	High	0.0001508	0.01569	2.36	35.34
High	RLMEGALDTFKK	1xOxidation [M3]	0.0140985	0	1	2	3	XP_021752208.1	2	1424.76	0	2836.61	4644.19	3615.99	1278.28	7282.43	715.512		High	High	High	Peak Found	Peak Found	Peak Found	High	0	0.004192	2.94	28.81
High	RLMEGALDTFKK		4.19031e-05	0	1	2	1	XP_021752208.1	2	1408.76	0	9658.38	91709.9	23403.8	20017.7	10734.8			Peak Found	High	Peak Found	Peak Found	Peak Found	Not Found	High	0	2.726e-07	4.38	35.17
High	RKIEGEIEIR		0.0617898	0	2	6	8	XP_021750238.1; XP_021741515.1	2	1242.72	0	8035.24	10584.5	4010.98	21493.2	15972	11980.2	Shared	Peak Found	Medium	Peak Found	High	High	High	High	0.0009954	0.04283	2.25	27.24
High	QYAENMELFFDHFAK		0.00138191	0	1	4	1	XP_021714588.1	0	1889.85	0		55535.3	3551.51	15017.3		18663.9		Not Found	High	Peak Found	Peak Found	Not Found	Peak Found	High	0	4.461e-05	2.71	69.06
High	QVHPDIGISSK		0.0550328	0	1	5	4	XP_021716201.1	0	1180.63	0	6906.08	7267.89	3529.91	4857.73	11065	4096.3		High	Peak Found	High	High	Peak Found	High	High	0	0.01006	1.11	25.8
High	QVANSTNDVAGDGTTCATVLTR	1xCarbamidomethyl [C16]	5.71142e-06	0	1	2	6	XP_021725179.1	0	2251.06	0	20331.9	37298.3	26035.1	63674.5	38191.2	59696.8		High	High	High	High	High	High	High	0	9.627e-08	4.72	35.64
High	QIQELVEAIVLPMTHK		0.00164859	0	1	2	3	XP_021742576.1	0	1849.03	0	5482.27	13794.4	6430.8	17739.1	8530.06	17279.9		Peak Found	High	Peak Found	High	Peak Found	High	High	0	0.00166	3.02	76.34
High	QSDCMIVAGTLTNK	1xCarbamidomethyl [C4]	0.000732025	0	1	2	1	XP_021739036.1	0	1537.73	0	25700.9	35174.3	21051.2	40762.8	26563.5	42212.4		High	Peak Found	Peak Found	Peak Found	Peak Found	Peak Found	High	0	1.762e-05	3.17	40.88
High	QNLAATFVNAFVNAGFGQDK		9.3172e-06	0	1	2	10	XP_021716085.1	0	2112.05	0	3823.11	13963.6	8049.17	18178.3	6786.95	23248.1		High	High	High	High	High	High	High	0	3.541e-06	3.12	88.02
High	QMVQEGALTALASVADSSQELFQK		0.0344445	0	1	1	1	XP_021738297.1	0	2551.27	0	2876.97	7349.63	4282.15	7810.07	4124.61	8215.11		Peak Found	Peak Found	Peak Found	High	Peak Found	Peak Found	High	0	0.00499	3.4	82.16
High	QMSCPAMAQLLSNTLYYK	1xCarbamidomethyl [C4]	0.00359962	0	1	2	1	XP_021748362.1	0	2119	0	6373.99	13691.3	9919.02	20893.6		19967.9		Peak Found	Peak Found	Peak Found	High	Not Found	Peak Found	High	0	0.0001797	2.57	73.89
High	QMGLTDQDIVALSGGHTLGR		8.53482e-05	0	1	1	5	XP_021734930.1	0	2069.04	0	34962.3	146146	113167	165742	17570.8	156050		High	High	High	High	Peak Found	High	High	0	4.525e-06	4.11	56.59
High	QLVQEGALTALASVADSSQEHFQK		9.34618e-05	0	1	2	2	XP_021714948.1	0	2557.29	0	4862.68	33406.1	9450.63	42590.1	9394.19	43250.9		Peak Found	Peak Found	Peak Found	High	Peak Found	High	High	0	8.779e-07	3.83	67.38
High	QITNFMSDIADEFK		0.0133445	0	1	2	3	XP_021738599.1	0	1658.77	0	4795.79	22790.9	6971.67	23624.7	7497.22	24415.6		Peak Found	High	Peak Found	High	Peak Found	High	High	0	0.002208	2.8	74.65
High	QLSSGLLLITGPFK		0.0378137	0	1	2	1	XP_021724022.1	0	1473.87	0	14644.3	4169.54	18093.8		20962.3			Peak Found	Peak Found	Peak Found	Not Found	High	Not Found	High	0	0.005741	2.29	72.01
High	QSAPCVLFFDELDSIATQR	1xCarbamidomethyl [C5]	0.000822063	0	1	2	4	XP_021733577.1	0	2197.06	0	2216.98	7915.15	4332.88	11702.8	3471.16	15093.3		Peak Found	Peak Found	High	High	High	High	High	0	0.000181	2.22	87.85
High	QAFDEAIAELDTLGEDSYK		5.25831e-05	0	2	5	3	XP_021758514.1; XP_021740256.1	0	2114.98	0	20816	90257.5	38390.3	73686.7	35220.1	76284.9	Shared	Peak Found	High	High	Peak Found	High	Peak Found	High	0	3.789e-07	4.11	74.28
High	QADAPQEALQVLDIVLR		6.49941e-05	0	1	3	12	XP_021768896.1	0	1879.03	0	6326.27	23909.7	13187.9	18814.7	10762.4	18361.2		High	High	High	High	High	High	High	0	9.474e-05	3.7	88.96
High	NYELPDGQVITIGAER		5.44734e-05	0	1	3	7	XP_021743768.1	0	1774.9	0	458505	864089	788742	962760	788158	912289		High	High	High	High	High	High	High	0	1.594e-06	4.71	57.91
High	NISFTVWDVGGQDK		6.17963e-05	0	2	6	6	XP_021727043.1; XP_021752801.1	0	1565.76	0	119320	207280	164115	203930	118115	245618	Shared	High	High	High	High	High	High	High	0	4.775e-07	5.06	60.32
High	NLQYYEISAK		0.00769075	0	1	5	4	XP_021738005.1	0	1228.62	0	72013.8	112551	80888.6	148191	144144	114868		Peak Found	High	High	Peak Found	High	High	High	0	0.002694	2.86	38.56
High	NLIEVFCK	1xCarbamidomethyl [C7]	0.0336075	0	1	2	6	XP_021723433.1	0	1022.53	0	113664	217506	109672	191107	173538	200916		High	High	High	High	High	High	High	0	0.004796	2.41	51.41
High	NIIEEIDKEK		0.0341073	0	2	4	2	XP_021750238.1; XP_021741515.1	1	1230.66	0		96336.8	42184.1	34714.8			Shared	Not Found	High	High	Peak Found	Not Found	Not Found	High	0	0.004903	2.7	40.52
High	NLLEEEAIR		0.0406974	0	1	2	1	XP_021732193.1	0	1086.58	0	32091.4	90268.1	55561.9	39167.8	36769.7	19334.8		Peak Found	High	Peak Found	Peak Found	Peak Found	Peak Found	High	0	0.006376	2.01	40.53
High	NHFVEGGDAGNRENFINELIR		0.000961179	0	1	2	3	XP_021738901.1	1	2401.16	0		44658.6		55747.4		61760.2		Not Found	High	Not Found	High	Not Found	High	High	0.0001508	0.01934	3.73	54.91
High	NGPIILEMDTYR		0.00481961	0	1	2	2	XP_021731188.1	0	1421.71	0	42731.1	54749.6	53435.9	64195.6	50510.2	63789.8		High	Peak Found	Peak Found	High	Peak Found	Peak Found	High	0	0.0003671	2.52	55.56
High	NLYIISVK		0.0514236	0	1	1	2	XP_021730308.1	0	949.572	0	114923	122727	97384.4	199671	126310	182948		Peak Found	Peak Found	High	Peak Found	High	Peak Found	High	0	0.009096	1.75	46.72
High	NGESGPVLLDVLEGFLK		0.0600301	0	1	2	2	XP_021732692.1	0	1786.96	0	197.963	2088.6	584.477	1471.87	646.327	2422.04		Peak Found	High	Peak Found	Peak Found	Peak Found	High	High	0.0001508	0.01885	1.07	99.48
High	NEAVDLENIPIEEVFEQLK		1.94622e-05	0	1	2	11	XP_021723433.1	0	2229.13	0	59080.7	156716	72729.6	99433.3	113320	142290		High	High	High	High	High	High	High	0	8.875e-08	4.46	86.04
High	NDYYGGESTSLNLIQLWK		1.37405e-05	0	1	2	2	XP_021751681.1	0	2101.02	0	5181.65	30154.7	9191.11	23999.2	7668.45	37904.1		Peak Found	High	Peak Found	Peak Found	Peak Found	High	High	0	1.595e-06	4.64	73.64
High	NCDPEGPLMLYVSK	1xCarbamidomethyl [C2]	0.000629231	0	1	2	6	XP_021775557.1	0	1622.76	0	135130	254059	227956	317831	221769	307004		High	High	High	High	High	High	High	0	5.997e-05	3.87	56.73
High	NAVVTVPAYFNDSQR		0.000619781	0	2	12	4	XP_021714916.1; XP_021714917.1	0	1680.83	0	266697	405459	353828	636901	406369	516382	Shared	High	High	Peak Found	Peak Found	High	High	High	0	1.382e-05	2.78	49
High	NAVFGDSSALAPGGVR		6.11759e-05	0	1	2	6	XP_021749158.1	0	1517.77	0	111397	198380	162830	267625	195565	259847		High	High	High	High	High	High	High	0	6.494e-06	3.2	43.76
High	NAPSIIFIDEIDSIAPK		6.83573e-05	0	2	4	6	XP_021774530.1; XP_021768906.1	0	1842.98	0	54726.7	130996	86228.6	151087	85910.8	164911	Shared	High	High	High	High	High	High	High	0	1.646e-05	3.92	79.82
High	NALENYAYNMR		0.00854538	0	1	5	6	XP_021714917.1	0	1358.62	0	197606	317697	276424	550463	266498	408837		High	High	High	High	High	High	High	0	0.003306	2.98	44.3
High	NFADVGGGVLGCR	1xCarbamidomethyl [C12]	0.0146733	0	1	1	3	XP_021776500.1	0	1321.63	0	19992.4	38293.2	25805.3	49056.9	27695.8	36026.5		High	High	Peak Found	Peak Found	High	Peak Found	High	0	0.001414	3.79	45.48
High	NMANPTALLLSAVTMLR		1.61481e-05	0	1	2	8	XP_021760136.1	0	1815.98	0	3460.87	36387.7	5896.01	27959.3	4892.31	52675.4		Peak Found	High	High	High	High	High	High	0	8.274e-07	2.28	96.77
High	NMANPTALLLSAVTMLR	1xOxidation [M]	1.91699e-05	0	1	2	11	XP_021760136.1	0	1831.98	0	12439.8	8005.08	24224.9	11901	24865.3	14463.4		High	High	High	Peak Found	High	High	High	0	8.721e-08	3.67	91.86
High	NMITGTSQADCAILIIDSTTGGFEAGISK	1xCarbamidomethyl [C11]	5.47489e-05	0	1	5	12	XP_021715816.1	0	2971.44	0	23016.7	91461.9	51733.7	89838.9	56822	174262		High	High	High	High	High	High	High	0	3.449e-05	3.96	81.39
High	NVLTNFWGMDFTTDK		9.73113e-05	0	1	2	6	XP_021724826.1	0	1788.83	0	19815.2	102188	20260.5	84618.3	17475.4	123095		High	High	High	High	High	High	High	0	1.149e-06	4.38	76.22
High	NVLAIAVATDYDFPQAEK		0.000469624	0	1	2	1	XP_021769155.1	0	1965	0	21871.7	92115.1	48519.7	113307	21664.2	136542		Peak Found	Peak Found	Peak Found	High	Peak Found	Peak Found	High	0	9.254e-06	3.18	64.75
High	NTVECITGVISK	1xCarbamidomethyl [C5]	0.000785583	0	1	2	3	XP_021718313.1	0	1320.68	0	57421	90327.9	75838	142378	72866.3	104625		Peak Found	High	Peak Found	High	Peak Found	High	High	0	1.96e-05	3.39	43.54
High	NTFANLALPLFSMAEPVPPK		6.21089e-05	0	1	6	6	XP_021716805.1	0	2157.14	0	8648.04	22567.4	19413.9	27358	14258.7	34669.9		Peak Found	High	High	High	High	High	High	0	4.826e-07	2.77	84.92
High	NSSYFVEWIPNNVK		0.00494235	0	4	11	3	XP_021744672.1; XP_021718747.1; XP_021734268.1; XP_021754093.1	0	1696.83	0	180925	484940	297269	486287	126656	533935	Shared	Peak Found	Peak Found	High	Peak Found	High	Peak Found	High	0	0.000462	2.74	63.43
High	NSLETYIYNMK		0.00232248	0	1	1	6	XP_021763741.1	0	1375.66	0	63861.9	52159.8	52838.5	83631.8	57739	67872.2		High	High	High	High	High	High	High	0	0.0002159	3.17	55.52
High	NQYDTDVTTWSPAGR		0.000334938	0	1	2	3	XP_021718686.1	0	1710.77	0	36909.7	56581.8	46483.8	72243.4	60879.3	67052.2		Peak Found	High	Peak Found	High	Peak Found	High	High	0	5.643e-06	3.61	42.64
High	NQVAMNPINTVFDAK	1xOxidation [M5]	0.000308966	0	1	1	3	XP_021714917.1	0	1677.83	0	30129.6	38331.1	47777.1	53849.1	123745	49698.2		High	Peak Found	High	Peak Found	High	Peak Found	High	0	4.998e-06	3.97	50.55
High	NQVAMNPINTVFDAK		0.000277908	0	1	1	5	XP_021714917.1	0	1661.83	0	303739	480644	412371	619877	367158	597314		Peak Found	High	High	High	High	High	High	0	1.253e-05	5.09	56.62
High	NQTVDLVFTAHPTQSVR		8.03343e-05	0	1	2	11	XP_021718527.1	0	1912.99	0	46986.8	181064	105122	154852	87025.4	121043		High	High	High	High	High	High	High	0	3.241e-06	4.97	44.36
High	NQIDEIVLVGGSTR		0.00020021	0	2	2	6	XP_021774970.1; XP_021763741.1	0	1500.8	0	41385.9	52493.7	36244.6	67380.6	38297	66332.8	Shared	High	High	High	High	High	High	High	0	2.066e-05	3.12	50.84
High	NPNLASLVVDPEFAK		0.0168733	0	1	1	3	XP_021757603.1	0	1613.85	0	31122.3	89513	73942.4	108237	24739.6	134879		Peak Found	High	Peak Found	High	Peak Found	High	High	0	0.001729	3.43	63.13
High	NPNLANLLIDPEFSK		0.00398087	0	1	2	3	XP_021718294.1	0	1684.89	0	11517.5	62664.6	16988.4	34566.5	11504.6	46946.2		Peak Found	High	Peak Found	Peak Found	High	High	High	0	0.0004017	3.26	69.99
High	NPGPLQFDGPGADAK		0.00130735	0	1	2	4	XP_021753678.1	0	1483.72	0	18725.9	35512.4	31735.7	52593.5	49856	59660.9		Peak Found	Peak Found	High	High	High	High	High	0	4.112e-05	4	40.35
High	NMTGLVEWYGK		0.00359962	0	1	2	6	XP_021750181.1	0	1297.62	0	73263.1	164829	72848.5	115933	75272	127731		High	High	High	High	High	High	High	0	0.0001804	3.5	54.33
High	NMSVIAHVDHGK		0.0263878	0	1	2	7	XP_021775557.1	0	1307.65	0	21080.1	33281.1	26876.4	34941.7	36371.7	32450.8		Peak Found	High	Peak Found	High	High	High	High	0	0.003366	1.25	24.53
High	NMITGTSQADCAILIIDSTTGGFEAGISK	1xCarbamidomethyl [C11]; 1xOxidation [M2]	8.62137e-05	0	1	5	6	XP_021715816.1	0	2987.43	0	13160.4	22328.6	31181.6	28800.3	27869.3	31363		High	High	High	High	High	High	High	0	7.807e-07	3.92	78.07
High	MVHNGIEYGDMQLISEAYDVLK		0.0497053	0	1	2	2	XP_021757603.1	0	2525.21	0		9407.15		7165.65	634.259	16357.1		Not Found	High	Not Found	Peak Found	Peak Found	High	High	0	0.008607	3.37	76.97
High	RMDFVPDESAIK		0.00846007	0	1	2	2	XP_021728631.1	1	1407.69	0							No Quan Values	Not Found	High	Not Found	High	Not Found	Not Found	High	0	0.002327	3.96
High	ISWITTYK		0.0529418	0	1	2	5	XP_021764754.1	0	1011.55	0	106159	60070	118315	176244	160042	157094		High	Peak Found	High	High	High	High	High	0	0.009443	2.01	46.59
High	LSSALSAASSACDHIR	1xCarbamidomethyl [C12]	3.2725e-05	0	1	2	11	XP_021721912.1	0	1645.8	0	56501.7	102182	114352	82417.7	95604.3	99848.6		High	High	High	High	High	High	High	0	1.191e-06	4.29	35.12
High	LHGGTPANFLDVGGSASENQVVEAFK		5.03461e-06	0	1	1	3	XP_021713842.1	0	2644.3	0	9280.77	97449.8	21676.5	92336.8		95103.4		Peak Found	High	High	High	Not Found	Peak Found	High	0	6.019e-08	5.12	62.32
High	IHFMLSSYAPVISAEK		9.03938e-06	0	3	5	6	XP_021714947.1; XP_021733809.1; XP_021757321.1	0	1792.93	0		352052	39155.2	367435		418787	Shared	Not Found	High	Peak Found	High	Not Found	High	High	0	2.894e-08	4.67	59.12
High	LHFHDCFVK	1xCarbamidomethyl [C6]	0.0415017	0	3	8	10	XP_021714590.1; XP_021714586.1; XP_021714588.1	0	1202.58	0	205526	725149	341286	457812	209819	312202	Shared	High	High	High	High	High	High	High	0.0001508	0.01309	3.07	31.89
High	LGWELVYK		0.0304534	0	1	1	1	XP_021763022.1	0	1007.56	0	6785.34	24995.2	22418.8	9499.94	5904.8	10094.8		Peak Found	Peak Found	High	Peak Found	Peak Found	Peak Found	High	0	0.004157	2.34	55.29
High	LGVTQCTIAHALEK	1xCarbamidomethyl [C6]	0.000104961	0	1	2	7	XP_021750181.1	0	1540.82	0	189048	398080	215284	389220	187356	379930		High	High	High	High	High	High	High	0	1.036e-06	3.88	43.17
High	IGVQIIQAALK		0.00263423	0	1	2	6	XP_021725179.1	0	1153.73	0	87102.3	125718	110606	162263	87773.3	191119		High	High	High	High	High	High	High	0	0.0001144	3.32	56.72
High	IGTPEALDLR		0.0291302	0	1	2	5	XP_021746066.1	0	1084.6	0	70024.8	137277	126041	142488	123862	136800		High	Peak Found	High	High	High	High	High	0.0001508	0.0153	1.61	41.14
High	LHHLMDELEK		0.000276509	0	1	3	3	XP_021742042.1	0	1264.64	0	3229.26	4522.46	2527.04	3685.44	2616.23	1875.12		High	High	Peak Found	High	Peak Found	Peak Found	High	0	4.274e-06	2.75	28.71
High	IGTAEVESALVSHPQCAEAAVVGVEHEVK	1xCarbamidomethyl [C16]	0.000904735	0	1	2	1	XP_021721159.1	0	3016.5	0		37479.5	10896.6	58645.2		64697.6		Not Found	Peak Found	Peak Found	High	Not Found	Peak Found	High	0	2.392e-05	4.61	58.98
High	LGMKPITGVSR		0.0017251	0	1	2	9	XP_021729976.1	0	1158.67	0	35314.7	43873.2	8705.09	85742	63119.7	39540.2		High	High	High	High	High	High	High	0	0.001055	3.66	29.96
High	IGISLPCK	1xCarbamidomethyl [C7]	0.0269152	0	1	4	6	XP_021759390.1	0	887.502	0	309493	344578	353189	530171	302029	383541		High	High	High	High	High	High	High	0	0.006945	2.66	39.33
High	IGIMPGYIHKPGR		0.000658453	0	1	2	1	XP_021735437.1	0	1438.8	0	7308.98	23776.4	18549.9	25817.2	7095.29	25066.1		Peak Found	Peak Found	High	Peak Found	Peak Found	Peak Found	High	0	1.509e-05	3.43	35.74
High	IGLMNEILAAMDTVK		0.00165692	0	1	2	7	XP_021729902.1	0	1618.85	0	1639.33	9460.51	3301.33	10019.9	2936.64	13445.3		High	High	High	High	High	High	High	0	6.38e-05	2.66	90.61
High	IGLFGGAGVGK		0.0342755	0	2	3	6	YP_009380137.1; XP_021727103.1	0	975.562	0	248746	322778	281774	375938	298206	339027	Shared	High	High	High	High	High	High	High	0	0.01045	2.89	44.63
High	LGIAQVLTVMSQK		0.00431465	0	1	2	8	XP_021764128.1	0	1387.8	0	32430.9	175638	45867.3	226332	44266.3	251400		High	High	High	High	High	High	High	0	0.0005778	3.31	71.81
High	IGLAGLAVMGQNLALNIAEK	1xOxidation [M9]	0.0172131	0	1	2	1	XP_021718294.1	0	2012.12	0	2022.6		3274.78		12345.9			Peak Found	Not Found	Peak Found	Not Found	High	Not Found	High	0	0.001781	1.95	73.16
High	LGPNYLQLPVNAPK		0.000805645	0	1	2	5	XP_021732195.1	0	1523.86	0	41335.8	73326	65445.3	97937.8	52792.9	57922.3		High	High	High	Peak Found	High	High	High	0	0.0001648	3.98	54.93
High	IGLAGLAVMGQNLALNIAEK		6.36203e-07	0	1	2	12	XP_021718294.1	0	1996.13	0	14253.3	61036.5	26010.8	51809.4	30338	85110.9		High	High	High	High	High	High	High	0	5.663e-09	5.22	85.77
High	LKEHMQYCVDHPEEMNK	1xCarbamidomethyl [C8]	0.000116692	0	1	2	10	XP_021734441.1	1	2187.96	0	24159.9	57502.9	29218.4	48892.4	26395.3	58393		High	High	High	High	High	High	High	0	1.212e-06	5.06	26.69
High	IKPVHLVDVPGHSR		0.000409826	0	1	2	4	XP_021750886.1	0	1553.89	0	13064.4	27362.7	14464.2	26826.5	13306.9	30480.8		Peak Found	High	Peak Found	High	High	Peak Found	High	0	4.131e-05	3.13	28.49
High	LLGDVTIANGGVMPNIHNLLLPK		1.45981e-05	0	1	2	3	XP_021725957.1	0	2399.35	0	7247.35	93595.8	11826.1	63752.4	14378.8	59114.6		Peak Found	High	Peak Found	High	Peak Found	High	High	0	1.424e-07	4.2	73.22
High	LLGCHGPLSNR	1xCarbamidomethyl [C4]	0.00378546	0	1	4	6	XP_021731214.1	0	1223.63	0	7183.62	6759.36	5613.03	8943.97	51178.3	8589.48		High	Peak Found	Peak Found	High	High	High	High	0	0.00231	1.86	28.26
High	LIGATNPLASEPGTIR		2.82707e-05	0	1	2	6	XP_021755225.1	0	1609.89	0	203968	254474	370980	449479	323105	345194		High	High	High	High	High	High	High	0	1.528e-07	3.3	45.38
High	ILFLGLDNAGK		0.00166529	0	2	4	6	XP_021774122.1; XP_021770099.1	0	1160.67	0	41538.8	78212	50684.6	65842.6	47805	88143.5	Shared	High	High	High	High	High	High	High	0	5.841e-05	3.25	58.49
High	LLEEAPSPALTPELR		0.00159142	0	1	2	1	XP_021729798.1	0	1635.9	0	23758.6	37652.4	40772.7	62915.7	47733.2	47759.2		Peak Found	Peak Found	Peak Found	Peak Found	High	Peak Found	High	0	5.492e-05	1.79	49.1
High	IIDWENSAPK		0.00532957	0	2	3	6	XP_021771712.1; XP_021774583.1	0	1172.59	0	58007.1	88289.1	87324.5	117412	99468.9	108981	Shared	High	High	High	High	High	High	High	0	0.0003742	3.41	39.35
High	LLDVVYNASNNELVR		0.000109284	0	1	2	6	XP_021719197.1	0	1718.91	0	97919.1	115222	135208	216368	127121	175155		High	High	High	High	High	High	High	0	1.102e-06	3.96	52.31
High	LKEVEAVCNPIITAVYQR	1xCarbamidomethyl [C8]	0.0059828	0	2	2	1	XP_021774970.1; XP_021763741.1	1	2103.13	0							No Quan Values	Not Found	High	Not Found	Not Found	Not Found	Not Found	High	0	0.0003786	4.41
High	LLDTFYQIR		0.0174724	0	1	2	1	XP_021720335.1	0	1168.64	0	11743.6	20801.1	15526.4	19804.4	18721.5	21902.2		Peak Found	Peak Found	Peak Found	Peak Found	High	Peak Found	High	0	0.001828	2.22	53.36
High	LLAVPLFELYDNVQR		0.00898488	0	1	4	2	XP_021717509.1	0	1789.98	0	2696.81	9815.39	4395.48	8482.12	4150.39	9484.42		Peak Found	High	Peak Found	Peak Found	High	Peak Found	High	0	0.0006886	3.05	80.57
High	LLAGVTIAHGGVLPNINPVLLPK		0.000352268	0	1	1	3	XP_021755847.1	0	2306.4	0	22087.1	315694	32669.4	153335	83467.4	192201		Peak Found	High	High	Peak Found	High	Peak Found	High	0	7.283e-05	4.44	70.14
High	IIAETGAGQHGVATATVCAR	1xCarbamidomethyl [C18]	7.63818e-05	0	1	2	6	XP_021755822.1	0	1983.01	0	22322	27784.3	27851.1	27601.6	21499.7	27700.3		High	High	High	High	Peak Found	High	High	0	0.0002128	3.7	29.35
High	ILAEEFGWDKDLAK		0.000975831	0	1	2	11	XP_021775557.1	1	1634.84	0	132407	399178	358161	570768	84001.5	492770		High	High	High	High	High	High	High	0	0.0001252	4.32	53.75
High	ILAEEFGWDK		0.00460628	0	1	2	1	XP_021775557.1	0	1207.6	0	15231.7	30809.2	22228.9	23743	28135.8	23387.9		Peak Found	Peak Found	Peak Found	Peak Found	High	Peak Found	High	0	0.0002576	3.23	52.51
High	LKVPPAINQFTK		0.000413981	0	1	3	2	XP_021756434.1	1	1355.8	0	14797.3	33446.8	19370.8	58792.8	32687	43746.3		Peak Found	Peak Found	Peak Found	High	High	Peak Found	High	0	7.687e-06	4.23	44.01
High	IKQQGLDIVPR		0.000407763	0	1	2	6	XP_021750181.1	1	1266.75	0	23674.8	55541.3	33731.3	71670	29846	60771.7		High	High	Peak Found	High	High	High	High	0	7.534e-06	2.75	33.49
High	LIDDMVAYALK		0.00123682	0	2	4	6	XP_021771015.1; XP_021775119.1	0	1251.67	0	52001.6	100339	122911	139258	70842.1	130092	Shared	High	High	High	High	High	High	High	0	8e-05	3.54	60.66
High	IGGNLPGVHYIR		0.00162384	0	1	2	5	XP_021754234.1	0	1295.72	0	34115.8	50463.4	58257.4	78336.3	54798.6	85825.8		High	Medium	High	High	Peak Found	High	High	0	5.631e-05	2.8	38.7
High	IGGIGTVPVGR		0.00342288	0	1	6	6	XP_021715816.1	0	1025.61	0	611182	1.00244e+06	514805	1.26592e+06	1.25577e+06	1.00087e+06		High	High	High	High	High	High	High	0	0.002859	2.71	35.37
High	LGEIVTTIPTIGFNVETVEYK		0.000112643	0	2	7	6	XP_021727043.1; XP_021752801.1	0	2323.24	0	24150.2	80792.1	39206.8	84403.5	37366.9	144576	Shared	High	High	High	High	High	High	High	0	1.836e-06	3.73	73.6
High	LDQLQLLLK		0.0574797	0	1	2	3	XP_021723344.1	0	1083.68	0	58358.9	151310	121576	140112	127691	138644		Peak Found	High	Peak Found	Peak Found	High	High	High	0.0001508	0.01708	2.85	59.04
High	LDQLIYIPLPDEESR		0.00162384	0	2	4	6	XP_021774530.1; XP_021768906.1	0	1800.94	0	35257.7	127602	70261.5	157999	30605.1	151785	Shared	High	High	High	High	High	High	High	0	5.637e-05	3.56	67.29
High	IDPSVTMMTVEEKPDVTYNDVGGCK	1xCarbamidomethyl [C24]	0.000323317	0	1	1	1	XP_021761855.1	0	2785.27	0	17863.4	35211.5	24622.9	39339.3	12668.1	40408.4		Peak Found	High	Peak Found	Peak Found	Peak Found	Peak Found	High	0	5.371e-06	3.1	51.43
High	IDPSILGGLVVEFGQK		3.08025e-05	0	1	3	12	XP_021751141.1	0	1671.93	0	23237.8	62024.3	21059.3	44752.7	40810.9	79663.2		High	High	High	High	High	High	High	0	4.002e-05	3.91	79.99
High	IDIPYAASEEELR		0.0133445	0	1	1	2	XP_021774122.1	0	1505.75	0	18585.5	29098.1	22902.8	28217.8	27344.6	32430.4		Peak Found	High	Peak Found	Peak Found	High	Peak Found	High	0	0.004114	2.5	50.78
High	IDIPYAASEDELR		0.0183648	0	1	2	1	XP_021770099.1	0	1491.73	0	24775	35521.8	30415.7	44383.9	39038	47571.9		Peak Found	Peak Found	Peak Found	Peak Found	High	Peak Found	High	0	0.001966	2.84	50.41
High	LDLIGPVVEQPEYNLLSR		0.000851604	0	1	2	1	XP_021755547.1	0	2055.11	0	8583.14	31289.4	17051.6	49271.7	12938.1	41146.6		Peak Found	Peak Found	Peak Found	High	Peak Found	Peak Found	High	0	2.193e-05	3.73	70.88
High	LDTGNFSWGSEAVTR	1xOxidation [W8]	0.00035584	0	1	2	5	XP_021719197.1	0	1655.77	0	117463	142670	169817	264217	177686	212397		High	High	Peak Found	High	High	High	High	0	0.0006094	3.62	43.4
High	LDIGVGGVVPIHSHR		0.000165282	0	1	5	5	XP_021750094.1	0	1555.87	1	18373.2	70310.6	50144.9	34675.5	27916.3	44300.3		High	High	High	Peak Found	High	High	High	0	2.005e-06	4.29	41.85
High	LDLAVGGVVPVHSHR		8.57799e-05	0	1	1	13	XP_021754442.1	0	1555.87	0	134779	263996	137820	267119	121496	153830		High	High	High	High	High	High	High	0	1.378e-06	3.62	39.81
High	LDKFEIPAK		0.0626879	0	1	3	2	XP_021724440.1	1	1060.6	0	6431.61	8667.69	3869.18	7880.88	9269.86	5892.31		High	Peak Found	Peak Found	Peak Found	High	Peak Found	High	0	0.01218	1.93	33.76
High	IDHKFDLMYAK		0.000183755	0	3	5	2	XP_021714947.1; XP_021733809.1; XP_021757321.1	1	1380.7	0	9447.88	18322.4	24028.7	42898	11128.4	53082.7	Shared	Peak Found	Peak Found	Peak Found	High	Peak Found	High	High	0	2.763e-05	4.72	36.73
High	IDGVEALNNVLLIGMTNR		0.000323317	0	1	4	3	XP_021726132.1	0	1942.04	0	2886.51	10268.6	4631.65	9389.68	4133.96	11884.8		Peak Found	Peak Found	Peak Found	High	High	High	High	0	5.368e-06	2.91	79.97
High	IDDHVACAVAGIMSDANILINTAR	1xCarbamidomethyl [C7]	0.0164578	0	1	2	3	XP_021716079.1	0	2540.26	0		5522.21		2997.89	516.029	7688.99		Not Found	High	Not Found	High	Peak Found	High	High	0	0.001673	3.34	87.69
High	LCWTAVYR	1xCarbamidomethyl [C2]	0.0609039	0	1	4	2	XP_021730109.1	0	1068.53	0	21807.2	49926.4	33451.3	88182.7	45597.7	86407		Peak Found	Peak Found	Peak Found	High	Peak Found	High	High	0	0.01169	1.95	47.48
High	ICSYAQGMNLIR	1xCarbamidomethyl [C2]	0.00124935	0	2	4	8	XP_021757603.1; XP_021718294.1	0	1425.7	0		74613.1	71513.8	92977.3	64564.5		Shared	Not Found	Peak Found	High	High	High	High	High	0	4.066e-05	3.37	47.08
High	LDLGVGGVIPVHSHR		0.00163205	0	1	1	2	XP_021746658.1	0	1555.87	0							No Quan Values	High	High	Peak Found	Peak Found	Peak Found	Peak Found	High	0	5.659e-05	3.08	41.85
High	IEDLSSQLQTQAAEQFK		3.59053e-06	0	1	2	6	XP_021729976.1	0	1935.97	0	66320.9	112449	97827.1	191899	123834	157233		High	High	High	High	High	High	High	0	7.667e-09	6.85	53.35
High	LEDIVPSSHNCDVPHVSR	1xCarbamidomethyl [C11]	0.0347849	0	1	1	1	XP_021740008.1	0	2060.98	0	2953.65	3474.72	5660.82	6444.9	2438.95	3758.78		Peak Found	Peak Found	High	Peak Found	Peak Found	Peak Found	High	0	0.005064	2.06	34.2
High	IEDVTPIPTDSTR		0.00133399	0	1	1	3	XP_021766528.1	0	1443.73	0	36882	35887.7	4704.74	93514.3	155464	28406.4		High	Peak Found	Peak Found	High	High	Peak Found	High	0	0.0009361	3.61	34.82
High	LGDVVSVHQCPDVK	1xCarbamidomethyl [C10]	0.00110138	0	1	2	10	XP_021768906.1	0	1552.78	0	56956.3	73016.9	28590	100946	70864	85216.5		High	High	High	High	High	High	High	0	5.619e-05	3.78	29.93
High	IGDTAGTIDNIIQCK	1xCarbamidomethyl [C14]	0.000112076	0	1	2	3	XP_021730339.1	0	1618.81	0	57317	79871.6	76779.8	142925	99747.6	145759		High	Peak Found	High	Peak Found	High	Peak Found	High	0	1.543e-05	4.32	49.53
High	LGDLFYR		0.0263878	0	1	2	3	XP_021739675.1	0	883.467	0	36969.3	49028	51726.2	59629.8	65651.9	64084.6		High	Peak Found	High	Peak Found	High	Peak Found	High	0	0.003632	2	43.97
High	LGDDEFGHMLAGILK		0.000123975	0	1	1	4	XP_021752616.1	0	1615.81	0	2750.98	90782.9	3806.83	47253.9	3065.2	59473		Peak Found	High	Peak Found	High	Peak Found	High	High	0	1.325e-06	4.09	73.05
High	LGDAGLDLLK		0.00155966	0	1	2	4	XP_021750827.1	0	1014.58	0	55322.7	65125.6	70437.4	113825	98194.5	90561.5		High	High	High	Peak Found	High	Peak Found	High	0	5.299e-05	3.34	49.95
High	LGANSLLDIVVFGR		0.000127786	0	1	4	4	XP_021717998.1	0	1473.84	0	2829.62	11392.6	2711.77	7574.53	3925.55	11867.3		High	High	Peak Found	High	Peak Found	High	High	0	1.381e-06	3.65	82.1
High	IGAATALEVR		0.00259472	0	1	11	2	XP_021759684.1	0	1000.58	0	5053.22	5690.47		16296.4	29736.9	4094.51		Peak Found	Peak Found	Not Found	High	High	Peak Found	High	0	0.0001121	2.62	34.3
High	LFQVEYAMEAVK		0.000891149	0	1	2	2	XP_021718686.1	0	1427.72	0	17132.6	41542	25162	44519.5	13521.8	44306		Peak Found	High	Peak Found	High	Peak Found	Peak Found	High	0	6.343e-05	3.74	59.16
High	LFQVEYAFK		0.0123184	0	1	2	4	XP_021750034.1	0	1144.6	0	23603.8	27930	30470.5	38297.3	27703	36140.4		High	Peak Found	Peak Found	High	High	High	High	0	0.001395	2.59	55.1
High	LFHNALEESRPK		0.0155015	0	1	3	2	XP_021768912.1	0	1440.76	0	1193.13	4739.96	713.489		1596.39	1295.68		Peak Found	High	Peak Found	Not Found	Peak Found	High	High	0.0001508	0.01702	2.25	26.99
High	LFGVTTLDVVR		0.00115834	0	2	5	6	XP_021722335.1; XP_021719205.1	0	1219.7	0	36735.4	148487	89593	146602	27463.9	170486	Shared	High	High	High	High	High	High	High	0	0.0003325	3.33	60.22
High	IFEGEALLR		0.00469991	0	1	2	6	XP_021746441.1	0	1047.58	0	107327	163892	112669	242457	166252	212576		High	High	High	High	High	High	High	0	0.0003354	3.03	48.14
High	IESELSNICDGILK	1xCarbamidomethyl [C9]	9.63343e-05	0	1	2	4	XP_021758514.1	0	1590.8	0	28314.4	52445.8	44798.8	45470.5	39404.7	43233.7		High	High	High	Peak Found	High	Peak Found	High	0	9.12e-07	4.97	56.26
High	LEIELAEVEMPGLMSCR	1xCarbamidomethyl [C16]; 1xOxidation [M10]	0.00632281	0	1	2	1	XP_021745722.1	0	1992.94	0					25025.7			Not Found	Not Found	Not Found	Not Found	High	Not Found	High	0	0.0004117	2.99	58.41
High	LEGPAAWDVLYNFEQR		9.22366e-06	0	1	2	4	XP_021760799.1	0	1907.93	0	6627.66	46725.2	13912.1	33380.4	5989.29	46283.8		Peak Found	High	High	High	Peak Found	High	High	0	3.662e-07	4.71	75.69
High	LEEIDMLQELTK		0.0124423	0	1	1	2	XP_021744645.1	0	1461.75	0	19345.4	44619.7	26018.4	39183.1	14585.2	45920.1		High	Peak Found	Peak Found	Peak Found	Peak Found	High	High	0	0.00111	3.89	65.99
High	IEDVTPIPTDSTRR		0.0561078	0	1	1	1	XP_021766528.1	1	1599.83	0	2059.3	719.78		5009.44	10843.8	1355.71		Peak Found	Peak Found	Not Found	Peak Found	High	Peak Found	High	0	0.01034	2.71	31.47
High	LIGLEPVESAVLSGGKPGPHK		0.000341765	0	1	2	4	XP_021742306.1	0	2085.17	0	2665.11	51939.1	25874.3	67519.2		57616.9		Peak Found	High	High	High	Not Found	High	High	0	0.00156	3.64	54.41
High	ISVNDLVIK		0.0146002	0	1	3	6	XP_021756222.1	0	1000.6	0	56341.6	79312.8	64718.7	68163.4	67699	73806.6		High	High	High	High	High	High	High	0	0.004563	1.96	48.54
High	ILGLGDLGCQGMGIPVGK	1xCarbamidomethyl [C9]	0.010654	0	2	8	3	XP_021723565.1; XP_021729204.1	0	1784.94	0	17970.1	93369.1	37010.4	66957.8	9874.55	49095.7	Shared	Peak Found	High	Peak Found	High	Peak Found	High	High	0	0.0008842	3.03	65.96
High	IIGVDLVSSR		0.00238173	0	1	2	4	XP_021760951.1	0	1058.62	0	57766.5	27343.2	13170	75121.3	61803.8	272555		High	Peak Found	Peak Found	High	High	High	High	0	0.000173	2.47	45.6
High	IPVPFPDPAGDYTVLIGDWYK		0.00181429	0	1	2	3	XP_021737141.1	0	2363.2	0	1330.59	5647.2	3203.78	4889.86	2422.62	6124.54		Peak Found	High	High	High	Peak Found	Peak Found	High	0	6.61e-05	1.63	86.65
High	IPVFLDGGVR		0.016376	0	1	4	1	XP_021764638.1	0	1072.61	0	66089.4	96509.5	72225.6	134172	73662.1	145574		Peak Found	Peak Found	Peak Found	Peak Found	High	Peak Found	High	0	0.001655	2.61	53.64
High	IPSTEEIVDR		0.0093526	0	1	2	1	XP_021715607.1	0	1158.6	0	1333	2548.3	1202.01	2706.46	27100.2	1432.56		Peak Found	Peak Found	Peak Found	Peak Found	High	Peak Found	High	0	0.000731	3.03	33.99
High	IPSAVGYQPTLATDLGGLQER		4.62079e-06	0	1	2	13	XP_021727103.1	0	2186.15	0	215105	567570	368936	603651	181182	590733		High	High	High	High	High	High	High	0	3.774e-08	5.38	59.65
High	LPSACVGDMVMATVK	1xCarbamidomethyl [C5]	7.01037e-05	0	1	1	7	XP_021730308.1	0	1578.77	0	160410	249228	187931	290323	102633	310567		High	High	High	High	High	High	High	0	5.755e-07	4.33	57.5
High	LPMFGCTDPAQVVNELEEAKK	1xCarbamidomethyl [C6]; 1xOxidation [M3]	0.002346	0	1	1	1	XP_021763560.1	1	2392.15	0	6901.61		31945.1	35985.1		70411.9		Peak Found	Not Found	Peak Found	Peak Found	Not Found	High	High	0	9.659e-05	3.94	63.19
High	LPLQDVYK		0.0583181	0	1	6	6	XP_021715816.1	0	975.551	0	737063	1.2429e+06	909096	1.35174e+06	1.1827e+06	1.21276e+06		High	High	High	High	High	High	High	0	0.01099	2.9	38.58
High	IQDGVFDVSNESYGIK		0.000522102	0	1	2	2	XP_021728652.1	0	1770.85	0	18570.5	33981.1	32250.6	40790.5	37701.5	35305.6		Peak Found	Peak Found	High	Peak Found	High	Peak Found	High	0	1.076e-05	4.71	51.52
High	IPLFSAAGLPHNEIAAQICR	1xCarbamidomethyl [C19]	1.0431e-06	0	1	2	3	XP_021765533.1	0	2178.15	0		113170		146551		135129		Not Found	High	Not Found	High	Not Found	High	High	0	4.11e-09	6.42	60.89
High	LPGFHTCVGSGGER	1xCarbamidomethyl [C7]	0.000272356	0	2	4	12	XP_021754234.1; XP_021764769.1	0	1473.69	0	87152.3	180209	122091	159776	103541	126279	Shared	High	High	High	High	High	High	High	0	4.625e-05	3.61	31.77
High	IPATAPCIPSIK	1xCarbamidomethyl [C7]	0.00223072	0	1	2	6	XP_021746066.1	0	1267.71	0	47333.6	94853.2	85959.2	82836.3	60358.9	84057.5		High	High	High	High	High	High	High	0.0001508	0.01402	2.79	43.88
High	INVYFNEAAGGR		0.000320071	0	1	1	2	XP_021718747.1	0	1310.65	0	12990.7	23750.3	22909.5	34762.6	35048.2	44225.7		Peak Found	Peak Found	Peak Found	Peak Found	High	High	High	0	5.259e-06	3.99	40.97
High	LNVCADVLDLVHLR	1xCarbamidomethyl [C4]	5.24197e-06	0	1	2	6	XP_021760671.1	0	1636.88	0	4483.18	170591	3496.58	91604.2	14657.2	170066		Peak Found	High	Peak Found	High	Peak Found	High	High	0	1.393e-07	4.56	72.38
High	LNPSSEYAPGLEDTLILTMK		1.23592e-05	0	1	1	6	XP_021773823.1	0	2192.12	0	15682.2	112020	42720.9	87901.1	23880.7	98871.3		High	High	High	High	High	High	High	0	7.661e-07	4.74	71.53
High	LNLGVGAYR		0.0155791	0	2	9	4	XP_021739367.1; XP_021735457.1	0	962.542	0	13946.2	22689.9	18360.1	35721.9	31262.8	42480.7	Shared	High	High	Peak Found	Peak Found	High	High	High	0	0.001947	2.86	39.18
High	LNFDDNAAFR		0.00197659	0	1	1	4	XP_021713842.1	0	1182.55	0	23253.4	41109.9	41542.4	50318.4	36052.5	37267.1		High	High	High	Peak Found	High	Peak Found	High	0	0.00752	2.86	43.42
High	IPGLNTLGVSMGR		0.000966038	0	1	2	1	XP_021714510.1	0	1314.72	0	32069.8	125938	34484.4	36246.9	27329.3	15111.9		Peak Found	Peak Found	Peak Found	High	Peak Found	Peak Found	High	0	2.641e-05	2.77	54.72
High	LNEDLTAAFR		0.00486834	0	1	1	1	XP_021739675.1	0	1149.59	0	22898.1	40311.1	39575.1	52288	50306.4	43617.9		Peak Found	Peak Found	Peak Found	Peak Found	High	Peak Found	High	0	0.0002795	3.19	46.56
High	IQGIPHLRPTEYK		0.00871856	0	1	3	11	XP_021722892.1	0	1551.86	0	38133.9	129100	69716.5	183017	95769.1	172535		Peak Found	High	High	High	High	High	High	0	0.001729	3.03	34.55
High	IQIFGPNKLEEK		0.0258704	0	1	1	9	XP_021723430.1	1	1415.79	0	164032	334591	175129	423691	271920	325624		High	High	High	High	High	High	High	0	0.00426	3.24	41.42
High	ISQEVSGDALGEEFK		4.2115e-05	0	1	1	6	XP_021740253.1	0	1608.78	0	95012	180524	142103	236342	194074	231262		High	High	High	High	High	High	High	0	1.744e-06	4.61	43.36
High	ISPDPIFLTSEASSVGGFYAINR		0.0586002	0	1	2	2	XP_021715572.1	0	2441.23	0	6281.52	24092	11047.5	31329.4	8380.28	37170.9		Peak Found	Peak Found	Peak Found	High	Peak Found	High	High	0	0.01103	2.92	73.69
High	LSNPSFGDLNHLISATMSGVTCCLR	2xCarbamidomethyl [C22; C23]	0.000909309	0	1	1	3	XP_021718747.1	0	2750.31	0		17039.9	2394.62	11101.7	2873.81	31192		Not Found	High	Peak Found	High	Peak Found	High	High	0	3.823e-05	4.89	83.42
High	LSIYDPQVTEDQIQR		0.000352268	0	1	1	1	XP_021751676.1	0	1804.91	0	28241	48540.9	39586	71259	48193.8	78871.9		Peak Found	Peak Found	Peak Found	Peak Found	Peak Found	High	High	0	6.072e-06	3.31	48.07
High	LSIIEEAR		0.0347849	0	1	2	1	XP_021732849.1	0	930.525	0	3041.41			8637.43	39541.5			Peak Found	Not Found	Not Found	Peak Found	High	Not Found	High	0	0.005046	2.55	35.81
High	ISGLIYEETR		0.00236976	0	1	1	6	XP_021767870.1	0	1180.62	0	488576	822986	390627	966456	688787	483754		High	High	High	High	High	High	High	0	0.0001246	3.03	39.13
High	LSAVYGGTYMLNKPECK	1xCarbamidomethyl [C16]	0.0485118	0	1	2	1	XP_021751681.1	0	1930.94	0	20295.7	32632.1	27682.5	36320	25521.5	42467.5		Peak Found	Peak Found	Peak Found	Peak Found	Peak Found	High	High	0	0.008336	1.93	41.12
High	LQGNYYFQEQLSR		0.000247462	0	1	2	6	XP_021714547.1	0	1645.8	0	59629.6	80905.5	54409.2	107387	82383.8	100041		High	High	High	High	High	High	High	0	0.000101	3.94	47.16
High	ISATSIYFESLPYK		0.000304325	0	1	2	6	XP_021749158.1	0	1618.84	0	54208.3	128642	104797	139618	40366.4	177693		High	High	High	High	High	High	High	0	1.125e-05	4.29	61.06
High	IRDPNYHVQLRPHLSK		0.0482764	0	1	1	7	XP_021773823.1	1	1973.08	0	1477.23	79139.3	6166.5	21449.6	941.118	21470.3		Peak Found	High	Peak Found	High	Peak Found	High	High	0	0.00825	3.31	27.68
High	LRDGVTATDLVLTATQMLR		0.0105478	0	2	3	4	XP_021771712.1; XP_021774583.1	1	2074.13	0	1923.58	35665.1	5503.45	33820.5	3147.75	44557.1	Shared	Peak Found	High	Peak Found	High	Peak Found	High	High	0	0.0008722	4.12	78.84
High	IQVGVFSATMPPEALEITR		0.000276509	0	2	3	6	XP_021763734.1; XP_021763731.1	0	2059.09	0	26570.3	69982.3	42211.3	94741.6	36152.6	118659	Shared	High	High	High	High	High	High	High	0	4.267e-06	4.15	70.55
High	IQTIQLEYTDAK		0.00136805	0	1	2	2	XP_021732671.1	0	1422.75	0	17506.6	31119.3	24717.6	37819.3	30226.3	33940		High	High	Peak Found	Peak Found	Peak Found	Peak Found	High	0	5.326e-05	3.18	42.47
High	LQNGLECGGAYLK	1xCarbamidomethyl [C7]	0.0110341	0	1	2	1	XP_021731657.1	0	1422.7	0	37125.8	35765.5	28122.3	50957.7	29659.6	52821.6		High	Peak Found	Peak Found	Peak Found	Peak Found	Peak Found	High	0	0.0009276	2.35	38.25
High	LQLWDTAGQER		0.0160525	0	4	15	6	XP_021747116.1; XP_021716698.1; XP_021732771.1; XP_021755223.1	0	1316.66	0	87439.4	106564	99938.6	140501	113661	144054	Shared	High	Peak Found	High	Peak Found	High	Peak Found	High	0	0.001611	3.34	42.54
High	IQLLDLPGIIEGASEGK		0.00303323	0	1	2	2	XP_021716516.1	0	1752.97	0	3746.24	8319.13	5315.94	8480.26	5055.4	8662.1		Peak Found	Peak Found	High	Peak Found	High	Peak Found	High	0	0.0001404	1.74	80.32
High	IRELTSIVQK		0.00837562	0	1	2	10	XP_021715029.1	1	1186.72	0	18968.9	19211.7	24898.1	52474.4	24959.9	39444		High	High	High	High	High	High	High	0	0.0008145	2.75	32.06
High	LMSLVDLASSESGQIPYALIK		1.69837e-05	0	1	2	3	XP_021748257.1	0	2235.19	0	2973.4	8058.26	4634.96	12493.9	4111.89	16836.1		Peak Found	High	Peak Found	High	Peak Found	High	High	0	8.078e-07	3.71	80.54
High	IMLDWDPK		0.0265187	0	1	4	5	XP_021715029.1	0	1017.51	0	69023.7	100413	78680.8	156739	94608.8	143811		High	High	High	Peak Found	High	High	High	0.0007309	0.03198	2.46	50.78
High	LMHEATGHVVTVELK		0.000732025	0	1	2	1	XP_021769938.1	0	1663.88	0	3646.24	9460.23	3157.2	10344.5	3437.05	11436.2		Peak Found	Peak Found	Peak Found	Peak Found	Peak Found	High	High	0	1.76e-05	2.72	32.82
High	IINEPTAAAIAYGLDKK		3.73121e-05	0	2	14	12	XP_021714916.1; XP_021714917.1	1	1787.99	0	331941	557090	490813	995882	379990	769803	Shared	High	High	High	High	High	High	High	0	3.639e-05	4.82	51.3
High	ILMVGLDAAGK		0.00206831	0	2	7	6	XP_021727043.1; XP_021752801.1	0	1087.62	0	139585	220951	173950	216589	188718	238059	Shared	High	High	High	High	High	High	High	0	0.0001268	2.82	46.6
High	LLIQNQDEMLK	1xOxidation [M9]	0.00294294	0	1	2	3	XP_021728965.1	0	1360.71	0	41673.8	37878.6	27583.2	38595	95773.4	37535.5		High	Peak Found	Peak Found	Peak Found	High	High	High	0	0.0002328	3.18	35.24
High	LLIQNQDEMLK		0.00193714	0	1	2	12	XP_021728965.1	0	1344.72	0	449423	677881	438548	829794	553860	776860		High	High	High	High	High	High	High	0	0.0001174	3.63	42.99
High	LLILTDPR		0.0319926	0	3	4	6	XP_021716581.1; XP_021720405.1; XP_021738926.1	0	940.583	0							No Quan Values	High	High	High	High	High	High	High	0	0.004478	2.62
High	IIILGDSGVGK		0.00309495	0	4	13	12	XP_021747116.1; XP_021716698.1; XP_021732771.1; XP_021755223.1	0	1071.64	0	93637.6	127006	112787	159184	132310	140533	Shared	High	High	High	High	High	High	High	0	0.0001448	2.67	46.74
High	ILLLDEATSALDAESER		6.49941e-05	0	1	6	1	XP_021769916.1	0	1845.94	0	12283.2	27992.3	12306.9	39407	9201.97	41131.8		Peak Found	Peak Found	Peak Found	High	Peak Found	Peak Found	High	0	5.174e-07	3.35	69.81
High	IINEPTAAAIAYGLDKR		0.00622822	0	2	3	5	XP_021774970.1; XP_021763741.1	1	1816	1	87550	85078	92867.4	144647	37848.6	133524	Shared	High	High	High	High	Peak Found	High	High	0.0001508	0.01527	2.62	52.6
High	LLILCSPSNPTGSVYPK	1xCarbamidomethyl [C5]	0.000223711	0	1	3	3	XP_021736417.1	0	1845.98	0	27274.5	51254.4	42729.9	45843.4	23468.4	48449.9		High	Peak Found	High	Peak Found	Peak Found	High	High	0	3.132e-06	3.95	54.04
High	IIIDTYGGWGAHGGGAFSGKDPTK		0.00968659	0	2	4	1	XP_021734528.1; XP_021768640.1	1	2405.19	0		28300.6	10071.5	17823.3		38520.6	Shared	Not Found	High	Peak Found	Peak Found	Not Found	Peak Found	High	0	0.0007665	2.76	47.35
High	IIIDSNNNPEHFLTTNPYYDSR		0.00017296	0	1	2	3	XP_021715572.1	0	2623.24	0	5584.59	40874.8	22477.2	49595.3	2932.52	53036.7		Peak Found	High	Peak Found	High	Peak Found	High	High	0	2.156e-06	3.92	57.94
High	ILIDNVEELLPIVYTPTVGEACQK	1xCarbamidomethyl [C22]	0.000113786	0	1	3	12	XP_021723565.1	0	2714.43	0	14134.9	41945.4	32841.5	33063.3	17222.7	30998.9		High	High	High	High	High	High	High	0	1.164e-06	4.8	86.32
High	LIICGGSAYPR	1xCarbamidomethyl [C4]	0.00240585	0	1	2	6	XP_021749158.1	0	1206.63	0	50313.5	68860.5	57669.4	87051.6	78179.5	96374.8		High	High	High	High	High	High	High	0	0.0001384	3.08	37.19
High	LIHFSTCEVYGK	1xCarbamidomethyl [C7]	0.00469991	0	1	2	3	XP_021767383.1	0	1453.71	0	28413.3	34234.8	33711.4	57498.9	39222.2	49170.6		Peak Found	High	Peak Found	High	Peak Found	High	High	0	0.0002671	2.86	40.55
High	LIHDDKGNTTISNDGATIMK	1xOxidation [M19]	0.0421149	0	1	2	1	XP_021726944.1	1	2160.06	0	442.582		548.863		3556.62	1660.49		Peak Found	Not Found	Peak Found	Not Found	High	Peak Found	High	0	0.006709	0.64	25.07
High	LIHDDKGNTTISNDGATIMK		0.0145274	0	1	2	1	XP_021726944.1	1	2144.07	0	11331.3	17661.3	22848.7	23820.6	11996.9	27111.5		Peak Found	Peak Found	High	Peak Found	Peak Found	Peak Found	High	0	0.001388	2.39	30.67
High	ILLESAIR		0.0269152	0	2	3	4	XP_021771712.1; XP_021774583.1	0	914.567	0	100969	178573	167114	239740	171362	207675	Shared	Peak Found	High	High	Peak Found	High	High	High	0	0.004121	2.29	41.78
High	IINEPTAAAIAYGLDRK		0.00963816	0	0	1	5		1	1816	0							No Quan Values	High	High	High	High	Peak Found	High	High	0.0008566	0.03405	2.54	52.6
High	IINEPTAASLAYGFEK		0.000235287	0	1	4	2	XP_021719138.1	0	1723.89	0	22256.2	29298.8	30934.5	52624.1	19734.5	40680		High	Peak Found	Peak Found	Peak Found	Peak Found	High	High	0	3.364e-06	3.02	56.06
High	LLPDAVGTTCGQR	1xCarbamidomethyl [C10]	0.015657	0	1	2	2	XP_021750181.1	0	1387.7	0	5352.2	7062.69	3708.34	6945.84	21581.1	6114.65		High	Peak Found	Peak Found	Peak Found	High	Peak Found	High	0	0.001552	1.86	32.25
High	IMGPNYVPGEK		0.0189217	0	1	1	5	XP_021775557.1	0	1204.6	0	7225.64	10353.6	4402.86	28815.4	106576	10189.4		High	High	Peak Found	High	High	High	High	0	0.002093	2.73	34.08
High	IMGLDLPSGGHLTHGYYTAGGK		0.0197884	0	1	2	6	XP_021749158.1	0	2245.11	0	1435.42	111374	22435.6	108526		175920		Peak Found	High	Peak Found	High	Not Found	High	High	0	0.003489	3.17	49.5
High	IMFAMTSIK		0.00738802	0	1	2	6	XP_021748256.1	0	1041.55	0	101226	108786	104848	174765	111299	157692		High	High	High	High	High	High	High	0	0.006699	2.57	51.82
High	LMEVHGDYSEDVGVK	1xOxidation [M2]	0.000455623	0	1	2	3	XP_021724826.1	0	1693.77	0	5500.26	3403.05	5398.87	5359.83	10700.2	5583.69		High	Peak Found	Peak Found	Peak Found	High	High	High	0	8.819e-06	3.29	30.49
High	LMEVHGDYSEDVGVK		2.97337e-05	0	1	2	9	XP_021724826.1	0	1677.78	0	87647.7	185875	115606	201230	140685	213465		High	High	High	High	High	High	High	0	5.967e-06	4.16	35.48
High	LMEGALDTFKK		0.0108153	0	1	2	6	XP_021752208.1	1	1252.66	0	67008.5	257148	121835	89546	73645.7	45669.3		High	High	High	Peak Found	Peak Found	Peak Found	High	0	0.007308	3.02	38.52
High	IMDIASLEK		0.00720486	0	1	1	6	XP_021747316.1	0	1019.54	0	117468	140071	145211	310612	162609	227457		High	High	High	High	High	High	High	0	0.0004968	2.56	45.55
High	LMDAVDEYIPDPVR		0.000626065	0	1	1	6	XP_021729296.1	0	1632.79	0	26130.5	40404.3	42893.9	59834	22320.2	53110.9		High	High	High	High	High	High	High	0	1.406e-05	3.94	59.78
High	LLWASTSVK		0.0185486	0	1	2	6	XP_021746066.1	0	1004.58	0	50896.4	105417	97048.9	93871.2	84283.4	96705.6		High	High	High	High	High	High	High	0	0.006553	2.25	42.72
High	LIVAGASAYAR		0.00214258	0	1	4	2	XP_021759815.1	0	1091.62	0	6930.91	8469.31	4280.1	12707.2	16367.1	15399.8		High	Peak Found	Peak Found	Peak Found	Peak Found	High	High	0	8.476e-05	3.02	34.68
High	ILTTNLWSAELSK		0.00330434	0	1	2	1	XP_021733944.1	0	1475.81	0	24923.1	51523.5	36909.2	58679.6	24243.2	64401.1		Peak Found	Peak Found	Peak Found	Peak Found	Peak Found	High	High	0	0.0001593	3.34	58.76
High	LISQVISSLTASLR		0.000951533	0	1	1	11	XP_021757321.1	0	1487.88	0	22474.5	78144.5	31522.7	39263.8	86970.6	116124		High	High	High	High	High	High	High	0	0.0004451	3.36	79.49
High	LISQIISSLTTSLR		0.000334938	0	1	1	4	XP_021714947.1	0	1531.91	0	2873.51	11073.7	6236.09	5458.31	16386.1	23017.6		Peak Found	High	High	Peak Found	High	High	High	0	0.002243	2.74	81.55
High	ILSPELAIQHILPCVK	1xCarbamidomethyl [C14]	0.0083337	0	1	2	3	XP_021723848.1	0	1831.05	0	4429.22	21241.9	7911.85	18433.7	6899.2	19987.1		Peak Found	High	Peak Found	High	Peak Found	High	High	0	0.0006173	2.16	71.39
High	LLREDYLAQNAFTPYDK		0.00524978	0	1	2	1	XP_021739675.1	1	2057.03	0	7226.79	20834.4	21653.3	32641.2	3717.23	31483.4		Peak Found	Peak Found	High	Peak Found	Peak Found	Peak Found	High	0	0.0003136	3.96	51.44
High	ILPYCDGIMTQLLK	1xCarbamidomethyl [C5]	0.00458317	0	1	2	3	XP_021763767.1	0	1664.88	0	7503.54	37724.1	11073.4	39520.4	7919.74	43556.9		Peak Found	High	Peak Found	High	Peak Found	High	High	0	0.001012	2.64	70.63
High	LLPVPELLQSISSIK		0.00753787	0	1	2	4	XP_021722353.1	0	1636.99	0	5875.79	8589.48	7431.2	9850.17	7869.56	9447.79		Peak Found	High	Peak Found	High	Peak Found	High	High	0	0.007097	1.49	86.98
High	LIGPNCPGIIKPGECK	2xCarbamidomethyl [C6; C15]	0.0471159	0	1	2	3	XP_021735437.1	0	1752.91	0	29720.9	47064.4	52878.1	54758.4	39767.3	44872.8		High	Peak Found	Peak Found	High	Peak Found	High	High	0.0001508	0.01488	2.43	36.23
High	RMEIASDSLYK		0.00472361	0	1	2	3	XP_021731188.1	1	1312.66	0	18020.1	26268	23546.3	33478.2	25152.5	29326.2		Peak Found	High	High	High	Peak Found	Peak Found	High	0.0008566	0.03983	3.2	33.05
High	RNYLHYIK		0.0123184	0	2	6	6	XP_021745442.1; XP_021739192.1	1	1106.61	0	7291.73	15491.6	5240.89	19374.5	9871.54	15041.6	Shared	High	High	High	High	High	High	High	0	0.001095	2.67	27.77
High	RPLFGPDLPK		0.00706159	0	1	1	6	XP_021773823.1	0	1139.66	0	27652	97074.4	71142.2	78086.6	50915.1	64401.4		Peak Found	High	High	High	Medium	High	High	0	0.0004816	3.13	39.35
High	VLVIGGGDGGVLR		0.00816812	0	1	2	1	XP_021726990.1	0	1211.71	0							No Quan Values	High	Not Found	Not Found	Not Found	Not Found	Not Found	High	0	0.0005961	2.76
High	VLVDAPDMVR		0.00219725	0	1	2	6	XP_021721885.1	0	1114.59	0	121634	177098	155563	278624	173940	244181		High	High	High	High	High	High	High	0	0.01009	2.78	40.34
High	VLTRPVPDTLPTIYR		0.00129424	0	1	1	1	XP_021772243.1	0	1741	0	23871.7	28795.5	17279.6	43299.2	12254.6	35150		High	Peak Found	Peak Found	Peak Found	Peak Found	Peak Found	High	0	4.061e-05	3.33	47.65
High	VLSVVGILQDEVDPMVSVMK		1.84115e-05	0	1	2	14	XP_021755907.1	0	2158.15	0	3038.91	17368.4	5062.52	17573.8	5523.56	29153.5		High	High	High	High	High	High	High	0	7.132e-05	3.97	89.4
High	VLSANPEAPLNIECLMEEK	1xCarbamidomethyl [C14]	0.000193263	0	1	2	2	XP_021731972.1	0	2157.06	0	8066.23	31628.5	12927.3	39600.9	6700.44	40274.4		Peak Found	Peak Found	Peak Found	High	Peak Found	High	High	0	4.492e-05	3.87	68.16
High	VLQFAGIEDVFTSSR		4.58866e-05	0	1	2	3	XP_021724118.1	0	1668.86	0	36363.9	142048	39083	139823	35814.2	160852		High	Peak Found	High	Peak Found	High	Peak Found	High	0	3.106e-07	5.02	70.73
High	VLNQLLTEMDGMSAK		0.000110393	0	2	4	5	XP_021774530.1; XP_021768906.1	0	1649.82	0	24721.8	65453.2	54779.2	106095	13553.9	102014	Shared	High	High	High	High	Peak Found	High	High	0	1.118e-06	4.42	62.45
High	VIVNTHAIEPQALVEFFGTLSK		0.00716877	0	1	2	1	XP_021715572.1	0	2413.31	0		4958.45	1076.62	2670.66	1951.47	4703.98		Not Found	High	Peak Found	Peak Found	Peak Found	Peak Found	High	0	0.0004952	3.63	83.55
High	VIMSAPLSGDLR		0.0082505	0	1	1	5	XP_021714459.1	0	1258.68	0	120576	188881	141684	338654	169151	240032		High	High	High	Peak Found	High	High	High	0	0.0007262	2.4	46.28
High	VLLQDFTGVPAVVDLAAMR	1xOxidation [M18]	0.000145697	0	2	3	2	XP_021771712.1; XP_021774583.1	0	2031.09	0	10266.5	12609.2	17693.9	18015.6	15892.4	13594.5	Shared	Peak Found	Peak Found	High	Peak Found	High	Peak Found	High	0	1.377e-05	2.95	76.59
High	VLLQDFTGVPAVVDLAAMR		3.93187e-06	0	2	3	12	XP_021771712.1; XP_021774583.1	0	2015.1	0	45661.1	142379	83791.7	131979	70709	165904	Shared	High	High	High	High	High	High	High	0	3.175e-06	3.96	82.18
High	VILCSHLGRPK	1xCarbamidomethyl [C4]	0.0261278	0	1	2	6	XP_021757355.1	0	1279.73	0	23285.6	57099.4	10024.3	65418.9	82789	25138.7		Peak Found	High	Peak Found	High	High	High	High	0	0.003311	2.09	25.61
High	VIKDVLGDKVEK		0.0218566	0	1	2	5	XP_021740740.1	2	1342.79	0	9013.72	8026.51	4500.02	40655.3	41199	10720.3		Medium	Peak Found	Medium	High	High	High	High	0	0.007641	2.81	27.15
High	VLEQLSGQTPVYSK		0.000401639	0	1	1	6	XP_021732924.1	0	1548.83	0	171417	240769	212573	395161	255284	338407		High	High	High	High	High	High	High	0	8.391e-06	3.84	37.74
High	VLENLGADPSNIR		0.0199862	0	1	1	1	XP_021737384.1	0	1397.74	0	14303.3	17542.2	22186.7	30207.3	20861.6	27885		Peak Found	Peak Found	High	Peak Found	Peak Found	Peak Found	High	0	0.002222	3.03	38.1
High	VIENANVIMATYEDPLLGDVQVYPEK		0.00184193	0	1	2	5	XP_021775557.1	0	2920.46	0	5730.65	52792.4	41508.4	67965.7	11956.9	104254		Peak Found	Peak Found	High	High	High	High	High	0	6.773e-05	3.92	75.33
High	VLITTDLLAR		0.00220835	0	2	3	6	XP_021763734.1; XP_021763731.1	0	1114.68	0	120186	211222	182373	274396	210309	245307	Shared	High	High	High	High	High	High	High	0	0.0001312	2.31	53.97
High	VLEEVAIIPSKR		0.0017078	0	1	4	12	XP_021728631.1	1	1353.81	0	98463.7	138043	123380	210647	118023	182227		High	High	High	High	High	High	High	0	0.004835	3.24	39.55
High	VLVTGAAGQIGYALVPMIAR		2.02638e-05	0	1	4	10	XP_021721912.1	0	2000.14	0	32456.5	123472	77063.7	141729	56655.3	161640		High	High	High	High	High	High	High	0	9.395e-08	4.39	74.79
High	VLVYIEQQSPDIAQGVHGHLTK		0.000257653	0	1	2	5	XP_021734528.1	0	2432.29	0	26700.4	185031	57683.4	224224		219508		Peak Found	High	Peak Found	High	Not Found	High	High	0	3.854e-06	3.63	45.6
High	VPTPNVSVVDLTCR	1xCarbamidomethyl [C13]	0.000457927	0	1	3	5	XP_021757374.1	0	1556.81	0	48311.5	63194.3	63376.4	110772	70807.8	101982		High	Peak Found	High	High	High	High	High	0	8.9e-06	4.03	50.07
High	VPLVLMNSFNTHDDTLK		0.000809719	0	1	3	5	XP_021713619.1	0	1943.99	0	7004.8	106450	59710.7	146044		169185		Peak Found	High	High	High	Not Found	High	High	0	2.229e-05	4.19	57.13
High	VPGVTDLGLSPR		0.0025687	0	1	1	6	XP_021770834.1	0	1210.68	0	276295	398907	324208	481995	378633	439666		High	High	High	High	High	High	High	0	0.001144	1.93	45.22
High	VPGIFAIGDVAAFPLK		1.61481e-05	0	1	2	6	XP_021754234.1	0	1614.93	0	16699.7	43251.5	30011.2	49006	24594.4	52546.8		High	High	High	High	High	High	High	0	8.218e-07	4.18	78.95
High	VPEGFDYELYNR		0.0013889	0	1	2	6	XP_021730909.1	0	1501.7	0	69928.7	81566.9	76942.4	98924.3	94603.6	100785		High	High	High	High	High	High	High	0	0.0005583	3.57	49.32
High	VPADMPLYDILNEFQK		0.00499231	0	1	4	4	XP_021726746.1	0	1892.95	0	5904.43	11358.8	6983.35	15619.2	6334.19	13227.8		High	High	High	Peak Found	Peak Found	High	High	0	0.001301	2.67	85.24
High	VNVHGGAVSLGHPLGCSGAR	1xCarbamidomethyl [C16]	1.32637e-05	0	1	2	11	XP_021746262.1	0	1944.98	0	29220	35141.6	44412.8	54663.7	34443.7	83166.2		High	High	High	High	High	High	High	0	5.079e-08	5.22	31.7
High	VLVVANPANTNALILK		0.000125866	0	1	4	5	XP_021721912.1	0	1649.99	0		501006	462702	596037	102167	468762		Not Found	High	High	High	High	High	High	0	1.349e-06	3.21	55.62
High	VNSQLISNVCTDALSAEK	1xCarbamidomethyl [C10]	2.49687e-06	0	1	2	6	XP_021753678.1	0	1948.96	0	37449.5	61828	50232.2	101363	60806.3	100379		High	High	High	High	High	High	High	0	1.088e-06	4.9	51.57
High	VNQAIYLLTTGAR		0.000304325	0	1	4	5	XP_021725718.1	0	1419.8	0	170990	222494	179959	331541	231204	341550		High	Peak Found	High	High	High	High	High	0	2.219e-05	3.46	54.6
High	VNPGNAPLVVGQLLDDECPEDFIK	1xCarbamidomethyl [C18]	0.000838816	0	1	2	5	XP_021732493.1	0	2639.3	0	6015.2	25056.6	12905	29532.5	9269.01	41981		Peak Found	High	High	High	High	High	High	0	4.997e-05	4.07	77.66
High	VNNLVLFDNATFDK		0.00196666	0	1	2	6	XP_021731560.1	0	1609.82	0	135140	214321	159182	234455	135689	256916		High	High	High	High	High	High	High	0	0.0006243	4.64	60.49
High	VNIPNGDMVGHTGDVEATVVACK	1xCarbamidomethyl [C22]	1.9998e-06	0	1	2	2	XP_021723344.1	0	2383.14	0	24340.4	64589.3	56670.5	50994.1		58365		Peak Found	High	High	Peak Found	Not Found	Peak Found	High	0	8.177e-08	3.94	46.69
High	VNILQALTR		0.00746257	0	1	2	1	XP_021739913.1	0	1027.63	0	6236.62	29831.9	15708.4	28358.2	12935.1	18608.8		Peak Found	Peak Found	Peak Found	Peak Found	High	Peak Found	High	0	0.0005238	2.52	60.46
High	VNFQTGYIDYDKLEEK		9.48872e-05	0	1	2	12	XP_021749158.1	1	1961.95	0	130180	216002	187098	273854	176816	295476		High	High	High	High	High	High	High	0	8.957e-07	4.64	49.57
High	VMVNQADDVAGIISSK		0.000121499	0	1	2	3	XP_021724519.1	0	1646.84	0	29135.2	39329.4	40036.4	59708.2	40361	53596.3		High	Peak Found	High	Peak Found	High	Peak Found	High	0	1.282e-06	3.39	49.27
High	VNQIGSVTESIEAVK		0.000341765	0	1	2	6	XP_021743148.1	0	1573.84	0	365095	723056	610903	800452	642417	736425		High	High	High	High	High	High	High	0	7.724e-06	3.92	48.6
High	VLDALFPSVLGGTCAIPGAFGCGK	2xCarbamidomethyl [C14; C22]	9.20579e-05	0	1	2	12	XP_021739675.1	0	2407.21	0	12275.6	34375.5	26188.1	46932.2	17848.3	62842.5		High	High	High	High	High	High	High	0	8.547e-07	4.06	79.11
High	VICDHLGLGVK	1xCarbamidomethyl [C3]	0.00511944	0	2	4	6	XP_021730909.1; XP_021737037.1	0	1210.66	0	54615.9	65891.4	56775.7	77518.1	64243.3	83426.1	Shared	High	High	High	High	High	High	High	0	0.000782	2.56	35.08
High	VIACVGETLEQR	1xCarbamidomethyl [C4]	0.000511673	0	2	4	6	XP_021716140.1; XP_021749558.1	0	1374.7	0	198956	327414	295702	465990	341073	374202	Shared	High	High	High	High	High	High	High	0	9.574e-05	3.69	37.38
High	VEPYVTYGYPNLK		0.000789555	0	1	3	6	XP_021740681.1	0	1542.78	0	192900	271141	218671	402168	281505	344701		High	High	High	High	High	High	High	0	3.95e-05	3.67	48.3
High	VEPGSNVAIFGLGTVGLAVAEGAK		7.98357e-07	0	1	2	8	XP_021722155.1	0	2256.22	0	12729.4	31930.2	29111.1	38271.1	23097.4	43407		High	High	High	High	High	High	High	0	8.46e-10	5.25	79.19
High	VENQEGVINFDEILR		0.000323317	0	1	1	2	XP_021750573.1	0	1774.9	0	54166.7	158160	104226	148835	48640.5	156946		High	Peak Found	Peak Found	Peak Found	High	Peak Found	High	0	5.342e-06	3.72	65.63
High	VEIESLFDGVDFSEPLTR		4.03232e-06	0	1	1	6	XP_021774970.1	0	2053.01	0	30099.7	89924.2	45213.6	114289	37426.1	142986		High	High	High	High	High	High	High	0	8.963e-09	5.2	76.94
High	VEICQLPVGDGVTLCR	2xCarbamidomethyl [C4; C15]	0.000106026	0	1	2	3	XP_021714344.1	0	1815.91	0	58011.2	76343.6	72029.6	95759	52332.7	103479		High	Peak Found	Peak Found	High	High	Peak Found	High	0	2.233e-06	4.09	54.38
High	VEKLPYSIR		0.0189217	0	2	3	7	XP_021771712.1; XP_021774583.1	1	1104.64	0	47722.9	81051.4	78858.5	113360	74666.8	87920.8	Shared	High	High	High	High	High	High	High	0	0.00214	2.63	36.27
High	VDYAYGFFEK		0.00604324	0	1	2	6	XP_021713965.1	0	1238.57	0	85390.1	162507	118856	222804	169568	190573		High	High	High	High	High	High	High	0	0.0006046	3.23	54.18
High	VETGVLKPGMVVTFGPTGLTTEVK		1.12294e-05	0	1	3	19	XP_021715816.1	0	2460.34	0	343242	2.16984e+06	570463	2.58981e+06	527103	2.741e+06		High	High	High	High	High	High	High	0	4.876e-08	6.28	61.95
High	VDVTGPEQCPEEGRLPDAGPPSPAQHLR	1xCarbamidomethyl [C9]	0.000302793	0	1	5	6	XP_021743695.1	1	3009.45	0	41544.3	71008.4	81961.8	119584	48619.7	90335.2		High	High	High	High	High	High	High	0	0.0001369	5.24	39.27
High	VDFAPYGLNPPHIHPR		8.68179e-06	0	1	3	1	XP_021726707.1	0	1829.94	0	11559.7	83028	24340.1	36570.3		25346.5		Peak Found	High	Peak Found	Peak Found	Not Found	Peak Found	High	0	2.747e-08	3.72	46.53
High	VDDLMNWAR		0.00610428	0	1	2	1	XP_021739036.1	0	1119.53	0	12157.7	16602.2	12148.2	16789	17040.8	23039.4		High	Peak Found	Peak Found	Peak Found	Peak Found	Peak Found	High	0	0.000391	2.71	50.93
High	VDDHIGVAIAGLTADGR		0.00538344	0	1	2	4	XP_021718686.1	0	1679.87	0	15450.5	30239.4	19772	31460.2	23837.4	32213.2		Peak Found	Peak Found	High	High	High	High	High	0	0.003757	3.13	51.3
High	VDAVVYLVDAFDKER		0.000554682	0	2	3	1	XP_021774122.1; XP_021770099.1	1	1738.9	0		31907.6	4592.68	22015.1	9095.72	30305	Shared	Not Found	High	Peak Found	Peak Found	Peak Found	Peak Found	High	0	1.172e-05	3.64	75.94
High	VDAVDDPELIELVEMELR	1xOxidation [M15]	2.87019e-05	0	1	2	3	XP_021729296.1	0	2101.04	0	4391.46	2367.77	8604.87	3935.49	10995.2	3566.89		High	Peak Found	High	Peak Found	High	Peak Found	High	0	1.97e-07	2.27	86.09
High	VDAVDDPELIELVEMELR		4.10659e-05	0	1	2	10	XP_021729296.1	0	2085.04	0	4570.29	23529.6	7430.33	24395.8	7563.93	36571.7		High	High	High	High	High	High	High	0	9.317e-07	4	88.43
High	VCQVIGAVVDVR	1xCarbamidomethyl [C2]	0.0175597	0	1	2	6	XP_021727103.1	0	1314.72	0	186722	276902	200616	297304	238372	301091		High	High	High	High	High	High	High	0	0.001844	2.93	45.91
High	VDSELIYAYAK		0.00285533	0	2	4	2	XP_021715572.1; XP_021732493.1	0	1271.65	0	20258.6	29487.6	24589.1	43869.7	18882	39331.9	Shared	High	Peak Found	High	Peak Found	Peak Found	Peak Found	High	0	0.0001289	2.95	48.04
High	VETGVLKPGMVVTFGPTGLTTEVK	1xOxidation [M10]	5.44734e-05	0	1	3	7	XP_021715816.1	0	2476.34	0		118047	52933.8	155136	51609	166512		Not Found	High	High	High	High	High	High	0	3.975e-07	5.28	56.93
High	VFDKDQNGFISAAELR		0.00020951	0	1	4	9	XP_021745669.1	1	1809.91	0	139129	236021	227466	504100	196651	324178		High	High	High	High	High	High	High	0	1.667e-05	5.33	47.78
High	VFEPILLLGR		0.00235785	0	1	3	8	XP_021724150.1	0	1156.71	0	45170.2	293654	66874	264283	29149.5	326709		High	High	High	High	High	High	High	0	0.00075	2.78	72.25
High	VLACFSNNLLR	1xCarbamidomethyl [C4]	0.015814	0	1	2	5	XP_021767383.1	0	1306.69	0	17971.9	36456.1	31793.9	50013.7	27864	49842.5		High	Peak Found	High	High	High	High	High	0	0.001575	2.39	52.04
High	VKPEEIVGVAGK		0.00101089	0	1	2	4	XP_021775142.1	0	1225.72	0	12904.5	7975.55	1226.73	17224.8	21804.2	7060.14		High	Peak Found	Peak Found	High	High	Peak Found	High	0	2.817e-05	2.8	30.58
High	VKEYELLR		0.0606113	0	1	1	2	XP_021732924.1	1	1049.6	0	10050	8838.23	2277.45	18552.2	60699	6363.52		Peak Found	Peak Found	Peak Found	Medium	High	Peak Found	High	0	0.01165	2.66	31.69
High	VKEGDHVIIGQCRPISK	1xCarbamidomethyl [C12]	0.000746943	0	1	5	18	XP_021745442.1	1	1936.04	0	100280	228318	121543	284249	144920	249195		High	High	High	High	High	High	High	0	1.812e-05	3.83	25.75
High	VKADRDESSPYAAMLAAQDVSQR		4.68221e-05	0	1	1	7	XP_021766528.1	2	2508.21	0	46856.4	53840.6	56332.2	123962	54643.4	115112		High	High	High	High	High	High	High	0	3.035e-06	4.35	45.07
High	VHTVLISTQHDETVTNDEIAADLK		1.50258e-07	0	2	4	7	XP_021734528.1; XP_021768640.1	0	2649.34	0	29647.2	164279	81434.1	148331	10263	147731	Shared	Peak Found	High	High	High	Peak Found	High	High	0	4.537e-10	6.75	45.9
High	VHKVPATDMEALK		0.00484391	0	1	2	7	XP_021751681.1	1	1438.77	0	13401.7	21824.9	5362.85	27040.9	26658.2	20462.5		High	Medium	High	High	High	High	High	0	0.0002789	3.27	26.57
High	VGVVCGYGDVGK	1xCarbamidomethyl [C5]	0.000980765	0	1	2	3	XP_021745722.1	0	1209.59	0	5295.34	7133.73	4295.9	7981.26	13182.2	9304.98		High	Peak Found	High	Peak Found	High	Peak Found	High	0	0.0001501	3.36	32.51
High	VGVHHYNGNNVDLGTACGK	1xCarbamidomethyl [C17]	0.00133399	0	1	1	7	XP_021715577.1	0	2011.94	0	7113.72	8275.71	5245.9	11069.4	49004.4	9586.93		High	High	High	High	High	High	High	0	0.006105	2.93	25.04
High	VGPFHNPSETYR		0.0180026	0	1	4	4	XP_021750782.1	0	1403.67	0	5618.46	3140.78	876.484	5352.22	6210.25	3252.13		High	Peak Found	Peak Found	High	High	Medium	High	0	0.01117	1.51	30.39
High	VGLTGLTVAEHFR		4.82611e-05	0	1	2	8	XP_021727103.1	0	1399.77	0	387694	797864	556465	845141	265502	807291		High	High	High	High	High	High	High	0	7.379e-07	3.74	50.62
High	VGDALEWVHR		0.000467261	0	1	3	1	XP_021724658.1	0	1181.61	0	21202.6	19407.5	19139.2	57556.9	31605.8	40811.4		Peak Found	Peak Found	Peak Found	High	Peak Found	Peak Found	High	0	9.164e-06	3.28	41.13
High	VGALSIVCK	1xCarbamidomethyl [C8]	0.00692116	0	1	5	2	XP_021735457.1	0	946.539	0	17500.5	21482	5472.35	28211.2	39217.3	31910.3		Peak Found	Peak Found	Peak Found	High	High	Peak Found	High	0	0.002042	3.04	36.35
High	VFSPEEISAMILTK		0.000258956	0	2	2	8	XP_021774970.1; XP_021763741.1	0	1564.83	0	80570.9	142463	76102.5	157832	66966.1	176920	Shared	High	High	High	High	High	High	High	0	3.865e-06	4.39	76.59
High	VFLMGEEVGEYQGAYK		0.000696019	0	1	2	5	XP_021723029.1	0	1819.86	0	45083.3	88312.7	69594.2	108586	40109	89302.1		High	High	High	High	High	Peak Found	High	0	7.148e-05	4.64	56.22
High	VFIMDNCEELIPEYLSFVK	1xCarbamidomethyl [C7]	0.00236976	0	1	1	9	XP_021726736.1	0	2346.14	0	4990.09	19581.9	10716.2	24744.9	7331.11	44869.9		High	High	High	High	High	High	High	0	9.765e-05	3.44	84.79
High	VFGTEHSHILR		0.000619781	0	1	2	7	XP_021750181.1	0	1295.69	0	92378.7	288305	52399.5	193795	126594	192037		High	Peak Found	Peak Found	High	High	High	High	0.0001508	0.0207	1.99	26.47
High	VPTVDVSVVDLTVR		8.66498e-05	0	2	3	13	XP_021744399.1; XP_021736301.1	0	1498.85	0	463513	1.30531e+06	932996	1.24238e+06	352084	1.476e+06	Shared	High	High	High	High	High	High	High	0	5.882e-06	4.19	59.7
High	VCMLGDAQHVEEAER	1xCarbamidomethyl [C2]	0.000506537	0	1	1	11	XP_021764738.1	0	1743.78	0	116326	264703	173933	346078	166366	267150		High	High	High	High	High	High	High	0	2.779e-05	4.92	35.34
High	VPVLETPDGPIFESNAIAR		3.39014e-05	0	1	2	8	XP_021717752.1	0	2025.07	0	93508.9	294552	199600	366002	86869.3	385883		High	High	High	High	High	High	High	0	2.55e-07	5.21	61.01
High	VPYNAPLIQFSSWMGGDR		0.000105492	0	2	3	4	XP_021718527.1; XP_021773823.1	0	2037.99	0	6080.38	44838.2	13686	27741.9	7114.23	38079.9	Shared	Peak Found	High	High	High	Peak Found	High	High	0	4.538e-05	4.67	77.37
High	YLRPQEAGWVPK		0.000133722	0	1	2	7	XP_021731657.1	0	1443.77	0	46850.9	65437.8	42957.7	102494	49802.1	88807.8		High	High	High	High	Peak Found	High	High	0	6.309e-06	3.59	37.57
High	YIPSNTFAYYDQVLDTTAMLGAVPPR		0.00250481	0	1	2	7	XP_021715208.1	0	2903.43	1	12326.2	24408.9	22276.9	34809.7	15343	48056.8		High	High	Peak Found	High	Peak Found	High	High	0	0.004221	1.9	84.19
High	YLKPSVAGFLMQK		9.11336e-05	0	1	1	5	XP_021757355.1	0	1481.82	0	30689.5	177402	111237	164528	24008	175706		Peak Found	High	High	High	Peak Found	High	High	0	8.458e-07	5.23	52.03
High	YLFAGVVDGR		0.0504349	0	2	3	5	XP_021715208.1; XP_021715607.1	0	1096.58	0	292235	470927	370678	496221	348438	467989	Shared	High	High	Peak Found	High	High	High	High	0	0.008778	2.42	49.76
High	YLEDVLAHK		0.00153624	0	1	2	12	XP_021744872.1	0	1087.58	0	112065	148174	80615.4	207155	169250	178862		High	High	High	High	High	High	High	0	0.002529	3.11	35.75
High	YIAPEQVPVQFGGHSK		0.000471999	0	1	2	12	XP_021748636.1	0	1756.9	0	238435	563862	619596	831255	562638	501536		High	High	High	High	High	High	High	0	0.000166	3.73	41.46
High	YHAFLASEAVIK		0.00169921	0	1	2	4	XP_021764738.1	0	1348.73	0	16709.1	42019.6	20142.8	58309.1	30844.2	55249.5		Peak Found	High	Peak Found	High	High	High	High	0	9.739e-05	3.19	42.01
High	YLYTLCVFDSEK	1xCarbamidomethyl [C6]	0.000834596	0	1	3	1	XP_021772297.1	0	1537.72	0	20079.5	37756.4	24284.7	38164.9	20676.8	49422		Peak Found	Peak Found	Peak Found	Peak Found	Peak Found	High	High	0	2.139e-05	3.34	60.7
High	YGVVDEHFEVTR		0.00408231	0	1	3	1	XP_021738543.1	0	1450.7	0	8319.66	8993	3277.8	10300.4		45528.5		Peak Found	Peak Found	Peak Found	Peak Found	Not Found	High	High	0	0.0002164	3.42	38.49
High	YGRPLLGCTIKPK	1xCarbamidomethyl [C8]	0.000941983	0	1	1	8	YP_009380136.1	0	1502.85	0	11252.5	12369.3	44746.3	13857.3	2518.3	41515.1		High	High	High	High	Peak Found	High	High	0	6.089e-05	3.26	30.08
High	YGQDATNVGDEGGFAPNIQENKEGLELLK		0.00192741	0	1	2	1	XP_021743148.1	1	3106.5	0	8904.16	45919	44673.9	116368		87948		Peak Found	Peak Found	High	Peak Found	Not Found	Peak Found	High	0	7.222e-05	4.38	56.86
High	YGQDATNVGDEGGFAPNIQENK		2.8993e-05	0	1	2	7	XP_021743148.1	0	2324.04	0	57999.5	117222	93220.6	138115	135448	141572		High	High	High	High	High	High	High	0	4.038e-06	5.65	40.83
High	YGISGFPTLK		0.0130151	0	1	2	6	XP_021742662.1	0	1082.59	0	61667.8	71029.2	66854.2	89242.6	74954.6	82257.5		High	High	High	High	High	High	High	0	0.003904	2.17	52.21
High	YGLNHITYLIEQGK		5.0503e-05	0	1	2	7	XP_021756434.1	0	1648.87	0	27935.8	155177	78059	202290	15561.1	201680		Peak Found	High	High	High	Peak Found	High	High	0	6.326e-07	4.95	52.55
High	YGLAAGIVTK		0.0125047	0	1	3	1	XP_021764463.1	0	992.578	0							No Quan Values	Not Found	High	Not Found	Not Found	Not Found	Not Found	High	0	0.00112	3.47
High	YGAGIGPGVYDIHSPR		7.83331e-05	0	2	4	12	XP_021715208.1; XP_021715607.1	0	1658.83	0	381491	747538	555276	889239	562452	784628	Shared	High	High	High	High	High	High	High	0	6.241e-06	4.17	40.8
High	YGSLIIATGCTATR	1xCarbamidomethyl [C10]	0.00049893	0	1	2	6	XP_021754234.1	0	1483.76	0	37330.4	49956.4	52416.3	64671.6	49171.5	67953.4		High	High	High	High	High	High	High	0	1.095e-05	3.87	41.95
High	YFVDLMNR		0.0487482	0	1	4	5	XP_021755864.1	0	1057.51	0	308482	252770	282166	425232	227157	321529		High	Peak Found	High	High	High	High	High	0	0.01177	2.5	49.87
High	YMACCLMYR	2xCarbamidomethyl [C4; C5]	0.0316788	0	3	3	3	XP_021714947.1; XP_021733809.1; XP_021757321.1	0	1267.51	0	93465	207983	156761	269675	138898	234721	Shared	Peak Found	High	High	High	Peak Found	Peak Found	High	0.0001508	0.01937	2.78	41.77
High	YNEENTVSFVTMNK		0.000516862	0	1	2	1	XP_021717752.1	0	1675.76	0	75399.6	87013.5	105738	160405	114149	147199		Peak Found	Peak Found	Peak Found	Peak Found	High	Peak Found	High	0	1.065e-05	4.18	45.33
High	YYSDIAGPEYAAK		0.00101601	0	1	3	5	XP_021762479.1	0	1447.67	0	41192.8	36761.1	13135.3	48720.4	77429.4	49680.6		High	High	Peak Found	High	High	High	High	0	8.736e-05	3.44	35.85
High	YYGGNEHIDVIENLCR	1xCarbamidomethyl [C15]	2.27572e-05	0	1	2	6	XP_021749158.1	0	1951.9	0	61901	149651	97191.4	191210	79758.8	214720		High	High	High	High	High	High	High	0	6.81e-07	5.58	48.08
High	YYCTVIDAPGHR	1xCarbamidomethyl [C3]	0.000739446	0	1	6	6	XP_021715816.1	0	1451.67	0	92496.5	170125	53118.5	260888	373100	95555.8		High	High	High	High	High	High	High	0	4.979e-05	3.75	31.69
High	YVGTSDLQLER		0.0303035	0	1	3	6	XP_021744672.1	0	1280.65	0	81210.7	137296	86105.7	125261	125346	115214		High	High	High	High	High	High	High	0	0.004174	1.83	36.85
High	YTTVQFTGEVLK		0.0014681	0	1	2	4	XP_021765533.1	0	1385.73	0	54570.1	73897	70451.9	100304	70532.9	90592.9		High	High	High	Peak Found	Peak Found	High	High	0	6.132e-05	2.43	48.06
High	YTQGFSGADITEICQR	1xCarbamidomethyl [C14]	0.000527396	0	2	4	6	XP_021774530.1; XP_021768906.1	0	1845.84	0	58061.1	95518.2	84239.6	160594	84550	129703	Shared	High	High	High	High	High	High	High	0	1.09e-05	4.64	47.3
High	YTNSNVEIHTFNQSQYPR		7.66775e-07	0	1	2	5	XP_021713619.1	0	2198.03	0	47269.9	62898.7	68357.1	99899.9	102570	124477		Peak Found	High	High	High	High	High	High	0	1.055e-07	5.48	37.16
High	YMVIQGEPGAVIR		0.000139933	0	1	6	6	XP_021723515.1	0	1432.76	0	33327.9	75589.2	89250.9	141574	88188.5	71864.3		High	High	High	High	High	High	High	0	1.576e-06	3.64	46.57
High	YTLDVDLK		0.019887	0	1	3	6	XP_021729836.1	0	966.514	0	46943.8	84623.3	49137.3	88914.8	70490	86185.7		High	High	High	High	High	High	High	0	0.00582	2.59	43.74
High	YSNSDAVVYVGCGER	1xCarbamidomethyl [C12]	0.00180516	0	1	2	3	XP_021739675.1	0	1675.74	0	18805.7	23462.7	5166.13	46703.4	64831	21488.3		High	Peak Found	Peak Found	High	High	Peak Found	High	0	0.000562	3.23	35.2
High	YSGVTYADLFQLASATAIEEAGGPK		0.000197203	0	1	5	9	XP_021743695.1	0	2559.26	0	5203.07	8598.76	7933.64	10165.2	7114.13	11319.2		High	High	High	High	High	High	High	0	8.733e-06	3.33	87.61
High	YSADLPCINVGKPK	1xCarbamidomethyl [C7]	0.00240585	0	1	1	6	XP_021776500.1	0	1561.8	0	19672.9	38253.8	35540.4	33831.7	24638			High	High	High	High	High	High	High	0	0.0001	2.57	40.83
High	YQGGAGGADASESLHVK		0.00152083	0	1	2	1	XP_021743337.1	0	1646.78	0	11497.5	18444.6	17308	15396.6	28293.1	17939.8		Peak Found	High	Peak Found	Peak Found	Peak Found	Peak Found	High	0	5.106e-05	2.07	25.27
High	YPMVPGHEVVGEVVEVGSNVSK		3.49434e-05	0	1	1	2	XP_021750836.1	0	2312.16	0		55582.2	8633.21	48251.8		59646.7		Not Found	Peak Found	Peak Found	High	Not Found	High	High	0	9.891e-07	3.92	57.06
High	YPIEHGIVSNWDDMEK	1xOxidation [M14]	9.60356e-06	0	2	5	3	XP_021749538.1; XP_021743768.1	0	1948.87	0	22510.5	41636.7	50113.1	49840.1	90107	52270.4	Shared	Peak Found	Peak Found	High	Peak Found	High	High	High	0	3.18e-08	5.45	43.8
High	YPIEHGIVSNWDDMEK		6.44662e-06	0	2	5	13	XP_021749538.1; XP_021743768.1	0	1932.88	0	303511	810688	611256	865842	248913	825999	Shared	High	High	High	High	High	High	High	0	2.767e-08	6.3	50.07
High	YTDDMELDDAVHTAILTLK		1.07516e-06	0	1	1	6	XP_021723751.1	0	2164.05	0	20880.2	49538.1	30005.3	65503.5	17918.6	58977.7		High	High	High	High	High	High	High	0	1.789e-07	5.14	73.04
High	YFPTQALNFAFK		0.000648565	0	1	4	10	XP_021728965.1	0	1446.74	0	72298.8	416203	102281	369115	74871.7	448706		High	High	High	High	High	High	High	0	1.482e-05	3.46	68.15
High	YFDVPYALPK		0.0280013	0	2	2	1	XP_021763751.1; XP_021738945.1	0	1212.63	0	19845.9	28355.2	24972	27708.4	19851.5	24200.4	Shared	Peak Found	Peak Found	High	Peak Found	Peak Found	Peak Found	High	0	0.003659	2.41	56.1
High	YFDLGLPHR		0.00224199	0	2	2	7	XP_021771015.1; XP_021775119.1	0	1117.58	0	78838.8	155390	122106	212967	148951	206876	Shared	High	High	High	High	High	High	High	0	0.0002889	2.97	46.29
High	VVDLLAPYQR		0.00356356	0	1	2	6	XP_021727103.1	0	1173.66	0	275123	340874	308476	404895	329981	345559		High	High	High	Medium	High	High	High	0	0.008006	2.43	50.04
High	VVDAPEILTVIGK		0.00738802	0	1	2	1	XP_021720234.1	0	1353.8	0	10200.5	34566.1	21909.4	35826	8722.29	36311.1		Peak Found	Peak Found	Peak Found	Peak Found	Peak Found	High	High	0	0.0005155	2.72	64.52
High	VVAVSDISGAIK		0.0125047	0	1	1	2	XP_021738270.1	0	1158.67	0	101878	114751	111621	119505	94514.1	100518		High	Peak Found	High	Peak Found	Peak Found	Peak Found	High	0	0.001497	2.85	42.14
High	VVAAGANPVLITR		0.00104195	0	1	2	1	XP_021745919.1	0	1280.77	0	26587.7	25360.9	26235.6	72200.3	31529.5	43247.1		High	Peak Found	Peak Found	Peak Found	Peak Found	Peak Found	High	0	2.959e-05	2.45	37.98
High	VTVVPSAAALVIK		0.000886666	0	1	1	6	XP_021735009.1	0	1267.8	0	217172	294533	251614	423511	235481	363296		High	High	High	High	High	High	High	0	2.751e-05	2.6	54.72
High	VTVQGEVIEQSFGEEHLCFR	1xCarbamidomethyl [C18]	0.000213781	0	2	3	1	XP_021718527.1; XP_021773823.1	0	2364.13	0		48787	3134.87	26698.8		29328.7	Shared	Not Found	High	Peak Found	Peak Found	Not Found	Peak Found	High	0	2.93e-06	4.4	59.49
High	VTVLGTSGISGSYVEQR		0.000217041	0	1	2	1	XP_021743143.1	0	1752.91	0	31506	28310	26477.3	44022.5	26973.1	32864		High	Peak Found	Peak Found	Peak Found	Peak Found	Peak Found	High	0	2.985e-06	3.99	45.39
High	VVGAFLESGTPEENK		0.000838816	0	1	1	2	XP_021764769.1	0	1576.79	0	89545.5	179328	152563	137704	146861	147767		High	Peak Found	High	Peak Found	Peak Found	Peak Found	High	0	2.15e-05	3.93	40.65
High	VTTEDFVYTGFR		0.0482764	0	1	1	1	XP_021750088.1	0	1434.69	0	25860.7	17870.2	23126.7	30863.7	8495.92	16297.7		High	Peak Found	Peak Found	Peak Found	Peak Found	Peak Found	High	0	0.008278	2.31	54.74
High	VTIDLVEMVFAK		0.00220835	0	1	1	1	XP_021773823.1	0	1364.75	0		11068.1		4552.82		7687.17		Not Found	High	Not Found	Peak Found	Not Found	Peak Found	High	0	8.862e-05	3.01	79.54
High	VTGGEVGAASSLAPK		0.0028988	0	1	1	3	XP_021735009.1	0	1343.72	0	7227.25	8222.65	5431.28	13548.8	108180	9088.4		High	Peak Found	Peak Found	Peak Found	High	High	High	0	0.0001315	2.9	32
High	VSPTIIFVDEVDSMLGQR		0.000102347	0	1	6	2	XP_021726767.1	0	2006.03	0	3081.49	8617.98	4260.01	10017.1	3183.11	9065.86		Peak Found	High	Peak Found	High	Peak Found	Peak Found	High	0	1.001e-06	1.95	93.14
High	VSEQFTAMFR		0.00166529	0	4	9	6	XP_021744672.1; XP_021718747.1; XP_021734268.1; XP_021754093.1	0	1215.58	0	130707	251735	182709	301316	226024	312507	Shared	High	High	High	High	High	High	High	0	7.257e-05	3.67	51.64
High	VQSLLGHCAQHLDK	1xCarbamidomethyl [C8]	0.0162945	0	1	2	9	XP_021716085.1	0	1605.82	0	24038.3	51648.6	29599.2	44353.4	35626.8	47244.6		High	High	High	High	High	High	High	0	0.001642	1.75	27.89
High	VQQLLQDFFNGK		0.00685198	0	2	9	2	XP_021714916.1; XP_021714917.1	0	1436.75	0	100442	263849	215234	319439	71786.9	340201	Shared	High	Peak Found	Peak Found	Peak Found	High	Peak Found	High	0	0.001344	3.61	64.72
High	VQLLALSVLDTLGK		0.00160755	0	1	2	6	XP_021718152.1	0	1469.89	0	3848.65	7841.75	5673.82	5672.19	5363.25	7035.43		High	High	High	High	High	High	High	0	0.0001457	3.59	82.37
High	VTSVASFFVSR		0.00130735	0	1	2	6	XP_021746066.1	0	1199.64	0	73973.6	162810	136636	119209	123456	154005		High	High	High	High	High	High	High	0	5.664e-05	3.01	56.43
High	VVHGIDVFDPK		0.0110341	0	1	4	1	XP_021750181.1	0	1225.66	0	30893.1	90258.8	33947.6	74067.2	46080.2	76530.9		High	Peak Found	Peak Found	Peak Found	Peak Found	Peak Found	High	0	0.0009325	2.14	40.39
High	VVNYNHIMPTR		0.00841774	0	1	3	4	XP_021729836.1	0	1343.69	0	19404.2	42925.4	20106.8	59235.9	28427.5	46548.5		Peak Found	High	High	High	High	Peak Found	High	0	0.003055	3.25	32.79
High	VVSAASEGEELTVEER		1.72427e-05	0	1	2	6	XP_021740256.1	0	1704.83	0	295658	595095	476897	695681	585555	591960		High	High	High	High	High	High	High	0	3.78e-06	4.29	37.1
High	YEEMVEFMEK		0.0074252	0	4	8	6	XP_021754406.1; XP_021758514.1; XP_021740256.1; XP_021763533.1	0	1334.56	0	195626	372306	274766	331043	312113	330536	Shared	High	High	High	High	High	High	High	0	0.0005196	2.88	50.44
High	YDDMWAGWCTK	1xCarbamidomethyl [C9]	0.0109242	0	1	2	4	XP_021737037.1	0	1432.57	0	30961.3	34019.9	28119.3	42841.9	21918.3	45117.9		High	Peak Found	Peak Found	High	High	High	High	0.0001508	0.02051	3.41	54.89
High	YDDLSEQSFYMVGGIEEVIAK		0.000101319	0	1	2	11	XP_021727103.1	0	2393.12	0	25585.1	80868.1	37054.1	64301.7	31114	83201.2		High	High	High	High	High	High	High	0	1.19e-06	5.38	80.73
High	YCPNALVNMISNPVNSTVPIASEVFK	1xCarbamidomethyl [C2]	6.59853e-05	0	1	1	5	XP_021719205.1	0	2864.43	0	6442.98	9285.9	10949.9	10364.8	6838.87	16620.9		High	Peak Found	High	High	High	High	High	0	1.246e-06	3.7	83.3
High	YAVVSAIAATAIPSLVLAR		0.000231753	0	1	3	12	XP_021721538.1	0	1886.11	0	40113.3	81522.6	51508.6	83016.5	80712.2	149104		High	High	High	High	High	High	High	0	5.523e-06	3.48	80.69
High	YAADEDAFFADYAEAHLK		6.20354e-07	0	1	1	14	XP_021734930.1	0	2046.91	0	105975	713597	358449	841475	47609.4	867632		High	High	High	High	High	High	High	0	5.751e-09	5.41	62.13
High	WTFQSGTDEQCVK	1xCarbamidomethyl [C11]	0.00123682	0	1	1	1	XP_021765117.1	0	1585.7	0	10637.4	13037	9091.92	28683.2	21035.8	25660.3		Peak Found	Peak Found	Peak Found	Peak Found	High	Peak Found	High	0	3.778e-05	3.82	38.23
High	WIFEYEK		0.06299	0	1	2	6	XP_021750238.1	0	1014.49	0	228517	279285	229327	383684	275672	306796		High	High	High	High	High	High	High	0.0005863	0.028	2.11	51.1
High	WGVNVQPYSGSPANFAAYTAVLNPHDR		6.512e-06	0	1	2	3	XP_021749158.1	0	2931.42	0	8930.05	54091.9	17384.3	44436.2	11431.1	104408		Peak Found	High	Peak Found	High	Peak Found	High	High	0	1.802e-08	5.44	69.17
High	WGNIEFPLPFGR		0.000324952	0	1	2	3	XP_021727061.1	0	1432.74	0	4472.18	24261.6	8758.05	31005.6	5486.33	46832.6		Peak Found	High	Peak Found	High	Peak Found	High	High	0	3.163e-05	3.69	75.71
High	WFLEVNPEGK		0.00328774	0	1	2	1	XP_021729710.1	0	1218.62	0	17876.7	24735.4	23253.8	30127.2	21144.6	25531.6		Peak Found	Peak Found	Peak Found	Peak Found	High	Peak Found	High	0	0.0001575	2.99	55.57
High	WCSCNIFSTQDHAAAAIAR	2xCarbamidomethyl [C2; C4]	9.03938e-06	0	1	2	10	XP_021745722.1	0	2178.98	0	209648	383264	345766	627422	118428	532361		High	High	High	High	High	High	High	0	2.905e-08	5.96	48.83
High	WAIDGLLR		0.0113706	0	1	1	6	XP_021720780.1	0	943.536	0	31293.9	86676.4	38080.1	60830	49527.4	90454.8		High	High	High	High	High	High	High	0	0.0009728	2.51	58.03
High	VYPLDAVFDSPEDVPEDVK		3.52978e-05	0	1	2	6	XP_021718821.1	0	2134.02	0	31394.4	100851	64953.5	115419	37888.9	99190.1		High	High	High	High	High	High	High	0	1.362e-06	4.21	66.94
High	VVTIDGYEDVPENDEK		3.94414e-05	0	1	2	6	XP_021714574.1	0	1821.84	0	83561.2	151600	157104	214135	162621	122854		High	High	High	High	High	High	High	0	5.41e-07	4.14	40.45
High	VVTALTLLK		0.0547672	0	1	2	5	XP_021743835.1	0	957.634	0	33517.2	47689.7	45450.3	56756.4	59727.7	60220		Peak Found	High	High	High	High	High	High	0.0004467	0.02434	2.38	53.13
High	VVSCADITALAAR	1xCarbamidomethyl [C4]	0.000363094	0	1	3	3	XP_021771550.1	0	1346.71	0	423449	343796	407620	616822	380760	468460		Peak Found	High	High	High	Peak Found	Peak Found	High	0	1.172e-05	3.53	45.93
High	VPVTLLEYSLTGVTEGIDAIATTR		0.00162384	0	1	4	3	XP_021751802.1	0	2519.36	0	633.96	2125.42	1361.65	2738.58	1498.14	5408.17		Peak Found	High	Peak Found	High	Peak Found	High	High	0	5.643e-05	2.06	98.17
High	VCENIPIVLCGNK	2xCarbamidomethyl [C2; C10]	0.00130735	0	1	4	6	XP_021738005.1	0	1515.77	0	122096	256205	194737	267805	193611	256291		High	High	High	High	High	High	High	0	0.001038	3.51	47.52
High	VAVSFTHTIK		0.0310602	0	1	4	10	XP_021718921.1	0	1102.63	0	23568.9	14359.7	10146.8	18741.2	16543.1	17579.8		High	High	High	High	High	High	High	0.0001508	0.01411	1.93	31.78
High	VAPEVIAEYTVR		0.0115426	0	1	2	3	XP_021743337.1	0	1346.73	0	51466	73999.2	85356.1	90530.9	72384.2	84840.6		High	Peak Found	High	High	Peak Found	Peak Found	High	0	0.001434	2.67	47.81
High	SQIQAYVFDVIR		0.00110138	0	1	1	3	XP_021758464.1	0	1438.77	0	11760.4	32938.2		43622.5	9902.86	63525.7		Peak Found	High	Not Found	High	Peak Found	High	High	0	3.202e-05	3.37	67.32
High	SQALEAHAASFAQFK		0.00285533	0	1	2	1	XP_021715572.1	0	1605.8	0		40215.9		45490.1		38799.4		Not Found	High	Not Found	Peak Found	Not Found	Peak Found	High	0	0.0001286	4.45	41.63
High	SPQEVFDALK		0.00456017	0	1	1	5	XP_021773823.1	0	1133.58	0	31225.7	101637	64454	73032.5	61057.9	61734.1		High	High	High	High	High	Peak Found	High	0	0.0002545	3.07	48.1
High	SPLAQNEIIYTLPMLTILTDK		0.0319926	0	1	1	7	XP_021754759.1	0	2374.29	0	2880.97	7876.25	6255.5	10140.8	4745.17	15073.5		Peak Found	High	High	High	High	High	High	0	0.005842	1.43	92.28
High	SNYNFEKPFLYLAR		1.69837e-05	0	1	2	6	XP_021738005.1	0	1761.9	0		186174	26678.3	178346		206064		Not Found	High	Peak Found	High	Not Found	High	High	0	7.278e-08	3.93	60.12
High	SNVHDVVLVGGSTR		0.000851604	0	1	2	1	XP_021714916.1	0	1439.76	0	1544.35			4391.64	10252.4	2114.12		Peak Found	Not Found	Not Found	Peak Found	High	Peak Found	High	0	2.203e-05	2.22	30.23
High	SNPWSEIDGLQPETK		0.000141353	0	2	2	4	XP_021752218.1; XP_021774716.1	0	1700.81	0	40599.2	77256.2	67896.1	86943.6	72740.8	79319.9	Shared	High	High	High	Peak Found	High	Peak Found	High	0	1.599e-06	2.98	54.66
High	SQPDLAILAVNTFVK		0.000161165	0	1	2	1	XP_021725471.1	0	1615.91	0	7104.34	20367.2	10693.7	21668.6	9684.81	21643		Peak Found	Peak Found	Peak Found	Peak Found	High	Peak Found	High	0	1.945e-06	2.38	74.77
High	SNLVGMGVIPLCFK	1xCarbamidomethyl [C12]	0.0107613	0	2	3	4	XP_021771712.1; XP_021774583.1	0	1534.81	0	30542.6	150831	49734	141419	22549.9	157614	Shared	High	Peak Found	High	Peak Found	High	Peak Found	High	0	0.002121	3.11	69.61
High	SNLKPVTLELGGK		0.0216405	0	1	4	1	XP_021726994.1	0	1355.79	0	8002.63	15362.5	22418.2	16296.4	19990	9628.66		Peak Found	Peak Found	High	Peak Found	Peak Found	Peak Found	High	0	0.002502	1.96	37.71
High	SNGLQNVLALR		0.0032548	0	2	2	1	XP_021752218.1; XP_021774716.1	0	1184.67	0	13582.3	20631.3	24896.2	28841.1	27465.6	30319.1	Shared	Peak Found	Peak Found	Peak Found	Peak Found	High	Peak Found	High	0	0.0001557	2.47	52.08
High	SIVEDLKVDLK		0.00702622	0	1	2	6	XP_021726966.1	1	1258.73	0	27028	59505.9	51477.7	110944	51479.9	118988		High	High	High	High	High	High	High	0	0.0004806	2.75	49.51
High	SLTNDWEEHLAVK		0.00382376	0	1	2	12	XP_021740740.1	0	1541.76	0	145581	256907	208379	467169	236837	415015		High	High	High	High	High	High	High	0	0.0007701	3.76	47.24
High	SLQSVGQIIGEVLRPLDNER		0.00769075	0	1	4	1	XP_021731541.1	0	2223.21	0		4226.74	497.87	2017.65	552.118	3251.85		Not Found	High	Peak Found	Peak Found	Peak Found	Peak Found	High	0	0.0005456	1.82	85.74
High	SINPDEAVAYGAAVQAAILSGEGNEK		1.06232e-05	0	2	7	12	XP_021714916.1; XP_021714917.1	0	2574.27	2	88702	239950	154626	354945	126136	394828	Shared	High	High	High	High	High	High	High	0	3.677e-08	6.13	76.67
High	SINPDEAVAYGAAVQAAILSGEGDQK		1.06232e-05	0	0	2	12		0	2574.27	0							No Quan Values	High	High	High	High	High	High	High	0	3.677e-08	6.13	76.67
High	SNIVGLPVSLLLLK		0.0217483	0	1	2	6	XP_021765646.1	0	1465.94	0	5681.07	5966.3	7177.32	5737.65	5839.79	6276.26		High	High	High	High	High	High	High	0.005954	0.1181	1.76	83.03
High	SLLDLTCQTVADMIK	1xCarbamidomethyl [C7]	8.62137e-05	0	1	3	4	XP_021743046.1	0	1707.87	0	20417.4	52638.4	29855	50380.7	27131.7	53475.1		Peak Found	High	Peak Found	High	High	High	High	0	1.096e-06	4.01	80.11
High	SQVFSTAADNQTQVGIK		0.000134398	0	1	2	1	XP_021717218.1	0	1793.9	0	34093.5	44646	43532.3	72528.6	46697.5	73325.2		Peak Found	Peak Found	Peak Found	High	Peak Found	Peak Found	High	0	1.492e-06	3.77	36.97
High	STFSYCLPSFR	1xCarbamidomethyl [C6]	0.0139584	0	1	1	4	XP_021752910.1	0	1364.63	0	21355.1	45272.8	30390.1	40010.4	23418.4	35417.6		High	Peak Found	Peak Found	High	High	High	High	0	0.002052	2.48	57.3
High	TALTYIDANGNWHR	1xOxidation [W12]	0.0309074	0	1	2	7	XP_021738895.1	0	1647.79	2	142011	270489	161485	312312	189774	288747		High	High	High	High	High	High	High	0	0.004232	3.81	41.36
High	TAISHIENLITGVTK		6.31782e-06	0	1	3	6	XP_021745960.1	0	1596.9	0	2939	264247	19406.6	335043		338191		Peak Found	High	Peak Found	High	Not Found	High	High	0	1.644e-06	4.47	61.41
High	TALAFVTLR		0.0116587	0	1	5	6	XP_021752616.1	0	991.593	0	135911	239718	197260	253256	169902	209156		High	High	High	High	High	High	High	0	0.001308	2.8	53.36
High	SYLSAPHHAELVER		0.0182736	0	1	2	3	XP_021762049.1	0	1608.81	0	5081.64	8903.84	14189.1	7385.98	3918.19	11311.7		Peak Found	High	High	Peak Found	Peak Found	High	High	0.002634	0.05867	1.75	29.78
High	SYLQDMLALVK		0.00410291	0	1	2	6	XP_021738011.1	0	1280.69	0	20717.4	47949.3	11964.4	52396.3	25517.1	65139.9		High	High	High	High	High	High	High	0	0.0002869	2.93	77.4
High	SYGLPVITTR		0.0327904	0	1	2	2	XP_021726938.1	0	1106.62	0	16040.8	20089.7	21994.9	46487.5	38599.9	45360.1		Peak Found	Peak Found	Peak Found	Peak Found	High	High	High	0.006168	0.1372	1.61	46.31
High	SYELPDGQVITIGAER		0.000629231	0	1	1	3	XP_021749538.1	0	1747.89	0	29167.2	51291.2	50591.1	71798	61148.5	77244.6		Peak Found	High	Peak Found	High	High	Peak Found	High	0	1.414e-05	3.72	58.76
High	SSWDVFSEILEK		0.0183648	0	1	4	3	XP_021769963.1	0	1439.71	0	6001.1	23081.2	10989.8	35283.6	6832.87	32861.2		Peak Found	High	Peak Found	High	Peak Found	High	High	0.0001508	0.02103	2.75	75.42
High	SWLAFAAQK		0.0101335	0	2	4	6	XP_021715208.1; XP_021715607.1	0	1021.55	0	197636	317189	243684	311513	237119	342173	Shared	High	High	High	High	High	High	High	0	0.006468	2.5	52.01
High	SVQMEGLTWGASK		0.00161568	0	1	1	2	XP_021772246.1	0	1393.68	0	32379.6	58528	57060.2	101582	47289.4	67484.1		Peak Found	Peak Found	High	High	Peak Found	Peak Found	High	0	8.415e-05	3.42	47.3
High	SVEMHHESLPEALPGDNVGFNVK		0.000308966	0	1	6	2	XP_021715816.1	0	2506.2	0	9233.5	45505.9	29112.9	87631.4		68238.6		Peak Found	Peak Found	Peak Found	High	Not Found	High	High	0	5.016e-06	4.76	47.46
High	SVEFVEGDSTTVGCIK	1xCarbamidomethyl [C14]	0.000703075	0	1	3	3	XP_021722276.1	0	1727.82	0	76566.5	77130.1	104459	103576	40576.1	42014.5		High	Peak Found	Peak Found	High	High	Peak Found	High	0	6.873e-05	3.92	43.29
High	STVHDVVLVGGSTR		0.000754516	0	1	3	10	XP_021714917.1	0	1426.76	0	99875.4	101548	23663.9	212654	175318	87148		High	High	High	High	High	High	High	0	1.838e-05	3.34	30.73
High	STNLDWYK		0.0539776	0	1	6	3	XP_021715816.1	0	1026.49	0	43119.1	38063.9	22570.1	94289.2	387996	39677.9		High	Peak Found	Peak Found	High	High	Peak Found	High	0	0.009787	2.15	38.38
High	STLTDSLVAAAGIIAQEVAGDVR		7.36442e-07	0	1	2	12	XP_021775557.1	0	2257.2	0	5353.52	59748.1	19588.6	48762.2	10339.9	120230		High	High	High	High	High	High	High	0	7.467e-10	4.82	105.63
High	STGFGLIYDSVDSAK		0.000170362	0	1	1	6	XP_021732851.1	0	1559.76	0	142052	242143	213736	324344	231588	321901		High	High	High	High	High	High	High	0	2.106e-06	3.95	56.76
High	SVYEPLQTGLIAIDAMIPVGR	1xOxidation [M16]	0.000805645	0	1	1	3	YP_009380115.1	0	2259.21	0	685.728	2602.03	1696.7	3176.93	1253.64	6822.45		Peak Found	Peak Found	High	High	Peak Found	High	High	0	2.032e-05	1.86	89.26
High	SLIANTCCLVNR	2xCarbamidomethyl [C7; C8]	0.012257	0	1	2	4	XP_021731552.1	0	1420.7	0	15214.8	25973.8	25821.4	43220.2	23568.8	38219.8		Peak Found	Peak Found	High	High	High	High	High	0	0.002713	3.2	42.05
High	SLGYGYVNYANPQDAAR		0.000140641	0	1	2	6	XP_021714483.1	0	1858.87	1	32578.9	41532.1	38472.1	52984.8	40576.3	54436.6		High	High	High	High	High	High	High	0	1.474e-05	4.84	45.06
High	SLGYGYVNFSNPQDAAR		0.00367284	0	1	2	1	XP_021722566.1	0	1858.87	0							No Quan Values	Peak Found	Peak Found	Peak Found	Peak Found	High	Peak Found	High	0	0.000186	4.77	45.06
High	SEGATILCGGSRPEHLKK	1xCarbamidomethyl [C8]	0.0480421	0	1	2	6	XP_021719014.1	1	1940	0	7658.07	8190.8	6305.7	11130.6	9570.92	10380.5		High	High	High	High	Medium	High	High	0.0008566	0.03365	2.29	24.52
High	SEGATILCGGSRPEHLK	1xCarbamidomethyl [C8]	0.00190807	0	1	2	6	XP_021719014.1	0	1811.91	0	13000.2	15892	15778.4	15444.2	16350.6	22101.9		High	High	High	High	High	High	High	0	0.0001045	2.61	28.62
High	SEAAAAFGNDGVYLEK		0.00146072	0	1	2	4	XP_021729798.1	0	1641.78	0	22729.8	29166.3	36417.7	47050.4	39988.6	41942.2		High	Peak Found	High	High	High	Peak Found	High	0	0.0004213	3.59	45.18
High	SDSPTVGWGGPGGYVYQK		8.03343e-05	0	1	1	6	XP_021752218.1	0	1854.87	0	44420	79085	69034	96465	76895.1	98111.3		High	High	High	High	High	High	High	0	3.174e-05	4.05	47.3
High	SDETVSMIEQYLR		0.00131396	0	1	2	6	XP_021771712.1	0	1570.74	0	56059.2	174178	105277	169937	44885.5	176688		High	High	High	High	High	High	High	0	0.0004174	4.54	68.75
High	SDELDAAWALFTPLLK		0.00925929	0	1	4	3	XP_021723060.1	0	1789.94	0	866.987	5515.3	1781.62	4537.57	2162.34	10710.1		Peak Found	Peak Found	High	High	High	Peak Found	High	0	0.0007197	2.39	93.1
High	SATSSMTSVPKPLK		0.0259988	0	1	2	3	XP_021716085.1	0	1433.77	0	4744.05	7406.23	1125.24	14087.2	10346.6	5519.96		High	High	Peak Found	High	Peak Found	Peak Found	High	0	0.006588	2.38	29.55
High	SEGATILYGGSRPEHLK		0.000773786	0	1	1	6	XP_021733695.1	0	1814.94	0	9940.79	19354.3	21714.7	13518.3	15084.1	13541.3		High	High	High	High	High	High	High	0	1.911e-05	3.3	31.39
High	SATGFGVSTLVEWVLK		0.00658211	0	1	4	3	XP_021755540.1	0	1693.92	0		2195.7		964.412		3831.13		Not Found	High	Not Found	High	Not Found	High	High	0	0.001915	1.16	90.58
High	SALGILLNLGLIEESK		0.00889522	0	1	1	2	XP_021774716.1	0	1669.97	0	1369.45	3798.24	1650.83	1732.59		5116.42		Peak Found	High	Peak Found	Peak Found	High	Peak Found	High	0	0.0006751	1.89	87.21
High	SALASVIMGMAPVLGK		0.0182736	0	1	2	6	XP_021723848.1	0	1544.85	0	9809.06	28394.6	13601.6	26793.9	12140.4	24241.8		Medium	High	High	High	High	High	High	0	0.001953	2.79	79.22
High	SALASVIMGMAPILGK		0.0266502	0	1	2	5	XP_021736319.1	0	1558.87	0	4386.93	7918.49	4891.31	11606.5	7279.45	11719.2		High	High	High	High	Peak Found	High	High	0	0.003419	2.23	83.47
High	RYLEDVLAHK		0.00254295	0	1	2	2	XP_021744872.1	1	1243.68	0	4882.61	11812.6	6135.12	14297.9	6046.63	15354		High	Peak Found	Peak Found	Peak Found	Peak Found	High	High	0	0.0001082	3.17	33.47
High	RVSEQFTAMFR		0.0506803	0	4	9	2	XP_021744672.1; XP_021718747.1; XP_021734268.1; XP_021754093.1	1	1371.68	0	7959.35	35111.5	12966.7	47712	13371.3	38387.9	Shared	Peak Found	High	Peak Found	High	Peak Found	Peak Found	High	0.001267	0.05	3.7	45.26
High	RPLVLQLHR		0.0012306	0	1	2	2	XP_021748727.1	0	1131.71	0	1951.42	6505.27	3500.15	5806.65	2344.44	7929.1		Peak Found	High	Peak Found	Peak Found	Peak Found	High	High	0	3.752e-05	3.45	31.35
High	RPLVLQLHK		0.00983333	0	1	4	4	XP_021756460.1	0	1103.7	0	4754.33	10939.9	5866.92	8489.62	4765.14	14454.3		Peak Found	High	High	High	Peak Found	High	High	0	0.003339	2.85	29.86
High	SAIVQVDAAPFK		0.00306393	0	1	2	5	XP_021719197.1	0	1245.68	0	59954.7	83295.5	84044.6	139112	110751	111677		High	Peak Found	High	High	High	High	High	0	0.0001428	3.02	44.78
High	SEGATILYGGSRPEHLKK		0.000699538	0	1	1	7	XP_021733695.1	1	1943.03	0	6256	11806.8	36870	9195.86	20668.7	9611.64		High	High	High	High	Peak Found	High	High	0	0.0008581	3.28	27.03
High	SEIEYYAMLAK		0.0123184	0	1	1	3	XP_021715577.1	0	1317.64	0	40297.2	52139.2	48380.9	92781.1	50200.4	79106.8		High	Peak Found	Peak Found	High	High	Peak Found	High	0	0.001091	2.64	54.03
High	SENAVQANMELEFK		0.00165692	0	1	2	2	XP_021771712.1	0	1609.75	0	28866.8	60990.4	42502.8	48433.8	45673.4	54800.4		High	Peak Found	Peak Found	Peak Found	High	Peak Found	High	0	0.0001929	3.11	48.56
High	SIGNGVEFLNR		0.00456017	0	1	2	6	XP_021750181.1	0	1205.63	0	59114.3	117108	72942.3	120219	75149.4	116211		High	High	High	High	High	High	High	0	0.0003522	3.01	44.41
High	SIGLIGHTFDQK		0.00796574	0	1	2	3	XP_021730339.1	0	1315.7	0	18174.4	29074	18247.5	46198.4	30817.4	52775.4		Peak Found	Peak Found	Peak Found	High	High	High	High	0	0.0005782	3.47	40.46
High	SIEEYDYLPYFYSR		8.93129e-05	0	1	2	4	XP_021764769.1	0	1844.84	0	19668	91960.3	59098.4	90594.8	21232.7	97622.2		Peak Found	High	High	High	Peak Found	High	High	0	5.951e-06	4.24	67.77
High	SLDIERPTYTNLNR		5.6717e-05	0	2	2	12	XP_021714947.1; XP_021757321.1	0	1691.87	0	254805	578348	368879	672144	458804	584868	Shared	High	High	High	High	High	High	High	0	4.23e-07	3.32	38.89
High	SIATLAITTLLK		0.00119996	0	1	2	6	XP_021738599.1	0	1244.78	0	8043.52	26288.6	7794.12	23403.2	17823.7	29848.5		High	High	High	High	High	High	High	0	3.888e-05	3.13	78.06
High	SKPIIFSMAR		0.0151195	0	1	2	5	XP_021750181.1	0	1149.64	0	21612	58318.1	23384	56551.9	28961.9	66622.4		Peak Found	High	High	High	High	High	High	0.0001508	0.01391	1.84	40.67
High	SKIESELSNICDGILK	1xCarbamidomethyl [C11]	4.49699e-05	0	1	2	7	XP_021758514.1	1	1805.93	0	16994.4	256097	88046.5	331735	4838.27	273981		Peak Found	High	High	High	Peak Found	High	High	0	9.246e-07	5	57.63
High	SKFDNLYGCR	1xCarbamidomethyl [C9]	0.0275891	0	1	2	7	XP_021745722.1	1	1259.58	0	16887.7	14676.3	18661.8	17577.2	22314.1	20277		High	High	High	Peak Found	High	High	High	0	0.003585	2.68	30.15
High	SHLQNYIATHYTAPR		1.55877e-05	0	1	2	6	XP_021775106.1	0	1771.89	0	35184.6	39060	24033.8	60999.3	29868.4	63806.7		High	High	High	High	High	High	High	0	6.41e-08	5.2	34.98
High	SGVGVASMGVMRPELVMK		0.000195223	0	1	2	8	XP_021743821.1	0	1847.95	0	55914.4	132431	141748	287856	5628.29	313814		High	High	High	High	Peak Found	High	High	0	3.825e-06	4.89	52.58
High	SGSAADSQIVSDYVR		0.000252506	0	1	2	4	XP_021729252.1	0	1554.74	0	28540.8	35081.7	47486.7	67798.4	45434.8	44663.8		High	Peak Found	Peak Found	High	High	High	High	0	1.021e-05	4.01	41.85
High	SGIIDPLK		0.0614931	0	1	2	4	XP_021725179.1	0	842.498	0	22942.3	29590.8	19260.7	55548.5	37506.8	38577.7		High	Peak Found	High	Peak Found	High	High	High	0.0008566	0.04039	1.5	38.95
High	SGIELSTSDYDKEKLEER		0.000107101	0	1	2	4	XP_021725179.1	2	2099.01	0	11858	17384.5	20818.5	49955.5	25589.5	40687.1		High	Peak Found	High	High	Peak Found	High	High	0	1.071e-06	4.45	36.06
High	SGGGLWEGLYR		0.00347497	0	1	1	1	XP_021764874.1	0	1194.59	0	29171.7	23314.2	9602.71	33032.4	31868.6	40402.1		High	Peak Found	Peak Found	Peak Found	Peak Found	Peak Found	High	0	0.0001712	3.72	53.44
High	SGETEDNFIADLSVGLASGQIK		1.28682e-05	0	1	1	6	XP_021761228.1	0	2251.11	0	4652.06	11058.1	7774.47	14583.6	7692.89	18233.1		High	High	High	High	High	High	High	0	8.586e-08	3.95	78.67
High	SFTSEFPHVER		0.0118351	0	1	4	4	XP_021714796.1	0	1335.63	0	29148	61047.8	50407.3	95886.4	56031.1	82777.8		Peak Found	Peak Found	High	High	High	High	High	0	0.003964	3.54	39.63
High	SFANVDCSYNLSPEELCTK	2xCarbamidomethyl [C7; C17]	9.89872e-06	0	1	2	6	XP_021750827.1	0	2233.97	0	42773.8	69846.6	65980.9	114669	56630.9	93684.9		High	High	High	High	High	High	High	0	3.317e-08	6.14	48.63
High	TANLANNQIINYR		0.00108484	0	1	2	4	XP_021715572.1	0	1504.79	0	31074.7	59334.7	48520	73759.9	56641.3	70841		High	High	High	High	Peak Found	Peak Found	High	0	0.0002202	3.07	40.12
High	TAVAQDDISGDGTTSTVIFIGELMK		2.32211e-05	0	1	2	3	XP_021715657.1	0	2569.27	0	3418.47	7093.27	4579.47	11700.4	5058.69	13877.6		Peak Found	High	High	High	Peak Found	Peak Found	High	0	1.149e-07	3.5	80.03
High	TAVTTTLAGSTAALTTLFGK		0.00225331	0	1	2	1	XP_021771748.1	0	1925.06	0	7831.5	9962.04	7559.55	9250.1	7273.57	14909		High	Peak Found	Peak Found	Peak Found	Peak Found	Peak Found	High	0	9.076e-05	3.33	76.41
High	TDALDAAGNTTAAIGK		2.55573e-05	0	1	3	3	XP_021741820.1	0	1489.75	0	30264.1	32768.1		61165.3	107080	29635		High	Peak Found	Not Found	High	High	Peak Found	High	0	1.019e-06	3.94	35.39
High	TVLIMELINNIAK		0.00118792	0	1	1	5	YP_009380137.1	0	1471.86	0	5176.68	9729.57	7501.22	10848.4	5829.59	22495.3		High	High	Peak Found	High	High	High	High	0	3.574e-05	2.75	89.05
High	TVLADSVIIATGAVAK		4.12736e-05	0	1	1	1	XP_021728253.1	0	1528.89	0	15309	33770.3	32839.6	36011.4	5399.22	23427.7		Peak Found	Peak Found	High	Peak Found	Peak Found	Peak Found	High	0	2.654e-07	3.72	59.65
High	TVGLDFEGMIADIK		0.000900184	0	1	2	2	XP_021739367.1	0	1508.77	0	3087.46	11368.4	4764.9	14683.9	4125.57	15950.5		Peak Found	Peak Found	Peak Found	High	Peak Found	High	High	0	2.387e-05	3.48	74.07
High	TTQALFYNYK		0.0265187	0	1	2	4	XP_021730339.1	0	1248.63	0	20133.2	24094.3	24884.2	42452.6	32582.4	46163.8		High	Peak Found	Peak Found	High	High	High	High	0	0.00375	2.73	41.97
High	TTPSYVAFTDSER		0.00130078	0	2	5	6	XP_021714916.1; XP_021714917.1	0	1473.69	0	234110	351745	304325	490381	360905	430270	Shared	High	High	High	High	High	High	High	0	0.0003537	2.88	40.59
High	TTLVANTSNMPVAAR		0.000304325	0	1	2	4	XP_021739675.1	0	1545.81	0	72374.3	114000	101283	144390	119672	129668		High	Peak Found	High	High	High	Peak Found	High	0	4.894e-06	4	36.23
High	TTLTAALTMALASMGNSAPK		0.00519725	0	1	2	3	XP_021733533.1	0	1950	0	1250.16	2494.77	2450.64	2036.72	2782.67	4003.15		Peak Found	High	High	Peak Found	Peak Found	High	High	0	0.001098	2	86.56
High	TVLIMELINNVAK		0.000838816	0	1	2	6	XP_021727103.1	0	1457.84	0	166801	290487	173079	217607	180408	277712		High	High	High	High	High	High	High	0	2.151e-05	3.75	82.96
High	TTGIVLDSGDGVSHTVPIYEGYALPHAILR		8.0085e-06	0	2	7	9	XP_021749538.1; XP_021743768.1	0	3151.64	0	21613.9	554423	67611.1	428876	59704.8	574572	Shared	Peak Found	High	High	High	High	High	High	0	2.434e-08	7.28	64.01
High	TQVTVEYYNENGAMVPVR		4.93402e-06	0	1	2	6	XP_021768640.1	0	2070	0	23501.8	49292.3	37943.8	75015.8	31025.2	70185.3		High	High	High	High	High	High	High	0	1.196e-08	5.39	46.23
High	TQSNPENTVGILTMAGK		0.000923171	0	1	2	3	XP_021727589.1	0	1760.88	0	26521.9	40275.1	34865.7	51057.7	37445.4	48444.2		High	Peak Found	High	Peak Found	High	Peak Found	High	0	0.0002562	4.31	50.28
High	TQNVVACQAIANIVK	1xCarbamidomethyl [C7]	0.000229426	0	1	2	1	XP_021721085.1	0	1628.88	0	17437.2	24807.5	20883.3	39683.1	26582.6	33185.7		Peak Found	Peak Found	Peak Found	Peak Found	High	Peak Found	High	0	3.249e-06	3.63	53.55
High	TQDDEVGDGTTSVVVLAGELLR		1.17511e-05	0	1	2	12	XP_021752754.1	0	2274.15	0	14595.9	26747.3	19472.7	38857.6	22650.5	40396.1		High	High	High	High	High	High	High	0	4.258e-08	3.86	82.3
High	TPWNTNEDEHEIR		0.000699538	0	1	2	6	XP_021734609.1	0	1640.73	0	17485.3	10499.2	17310.5	19363	59036.2	4818.65		High	High	High	High	High	Peak Found	High	0	1.652e-05	3.24	30.69
High	TPSILALSR		0.0228553	0	1	4	3	XP_021730226.1	0	957.573	0	17015.5	20677.2	26475.4	31113.9	21971.9	27426.5		High	Peak Found	High	Peak Found	High	Peak Found	High	0	0.003348	2.39	44.21
High	TPNSYILQQFENPANPK		7.83331e-05	0	1	2	3	XP_021742306.1	0	1960.98	0	17806.6		30815.7	40227.3	26313.4	30308.8		High	Not Found	High	Peak Found	High	Peak Found	High	0	6.794e-07	5.15	56.11
High	TQYPYVTGTSVIGIK		0.000203263	0	1	2	3	XP_021721734.1	0	1626.87	0	42233.8	50642.5	53767.7	66162.7	56357.2	55885.5		High	Peak Found	High	Peak Found	High	Peak Found	High	0	2.722e-06	2.7	52.04
High	TVNRPYGGVLSGSAVR		0.000141353	0	1	3	12	XP_021722892.1	0	1632.88	0	43996.2	111882	84617.5	168736	115031	155502		High	High	High	High	High	High	High	0	2.303e-05	4.33	33.72
High	TVQFVDWCPTGFK	1xCarbamidomethyl [C8]	0.00176024	0	1	3	6	XP_021714947.1	0	1584.75	0	41359.6	103175	98491.4	109385	31379.8	115383		High	High	High	High	High	High	High	0	0.0002395	3.08	61.56
High	TVSCADIITLATR	1xCarbamidomethyl [C4]	0.000383812	0	1	1	1	XP_021739530.1	0	1420.75	0	115840	154673	186446	281760	249893	232661		Peak Found	Peak Found	High	Peak Found	Peak Found	Peak Found	High	0	6.892e-06	2.66	55.31
High	VAPEEHPVLLTEAPLNPK		0.000117283	0	2	7	12	XP_021749538.1; XP_021743768.1	0	1954.06	0	670472	1437802	1.16148e+06	1.80997e+06	1.1819e+06	1.47032e+06	Shared	High	High	High	High	High	High	High	0	3.654e-05	4.63	45.36
High	VANPIVEMDGDEMTR		6.27388e-05	0	1	1	6	XP_021771015.1	0	1676.76	0	59450	101704	103036	137849	112840	148138		High	High	High	High	High	High	High	0	8.153e-06	4.21	47.65
High	VALLETSPYVR		0.0545028	0	3	10	5	XP_021734608.1; XP_021734609.1; XP_021753651.1	0	1247.7	0	91911.6	81086	116073	97062.8	53082.5	36143.9	Shared	High	High	High	High	High	Peak Found	High	0	0.00991	2.31	46.21
High	VAIGQVLLSVR		0.00117008	0	1	4	3	XP_021731214.1	0	1154.73	0	42524.1	178017	87904.2	190873	41698.1	250719		Peak Found	High	Peak Found	High	Peak Found	High	High	0	3.482e-05	3.2	60.2
High	VAGVSLLALFK		0.00340569	0	1	2	2	XP_021715791.1	0	1117.7	0	10980	28586.5	9784.41	42561.2	33007.9	55564.6		Peak Found	Peak Found	Peak Found	Peak Found	High	Peak Found	High	0	0.0001667	3.17	76.31
High	VADELSPSIVFIDEIDAVGTK		2.45462e-05	0	1	1	3	XP_021755907.1	0	2218.15	0	7789.38	20813.5	12609.7	21643	15341.5	27599		High	High	Peak Found	Peak Found	High	Peak Found	High	0	2.501e-07	4.11	81.65
High	VACIGAWHPAR	1xCarbamidomethyl [C3]	0.000758331	0	1	2	9	XP_021713965.1	0	1237.63	0	31562.8	81921.3	47285.5	126006	90972	104473		High	High	High	High	High	High	High	0	0.0001465	3.33	32.76
High	VAAAEHISQFNEEAR		0.000801592	0	1	4	4	XP_021715126.1	0	1671.81	0	7097.7	10754.3	1209.15	16985.2	11670.7	7488.29		High	High	Peak Found	High	High	Peak Found	High	0	0.000123	3.51	30.51
High	TYVPEMVELLVDCVR	1xCarbamidomethyl [C13]	9.15946e-05	0	1	2	9	XP_021723492.1	0	1822.91	0	8996.93	31923.2	8912.18	33639.3	11595.6	48110.9		High	High	High	High	High	High	High	0	1.424e-06	4.3	86.39
High	TYPEEMIQTGISTIDVMNSIAR		2.72897e-05	0	1	2	10	XP_021765533.1	0	2469.2	0	20424.8	35469.5	33994.4	47584.5	25267.1	55895.8		High	High	High	High	High	High	High	0	1.453e-07	3.42	85.22
High	TYLNLPSEIVPATLKK		0.0297112	0	1	2	4	XP_021723232.1	1	1787.03	0	3844.04	52064.5	18998.1	87935.1		85614.9		Peak Found	High	Medium	High	Not Found	High	High	0.007354	0.1698	2.79	58.03
High	TYLNLPSEIVPATLK		0.00121212	0	1	2	3	XP_021723232.1	0	1658.94	0	39017.8	171253	48716.1	173960	35191.2	203364		Peak Found	High	Peak Found	High	Peak Found	High	High	0	3.69e-05	3.18	65.77
High	TWDEFVEALAQK		0.000577523	0	1	2	1	XP_021725227.1	0	1436.71	0	7403.68	29090.4	16267.3	28628.8	7573.94	29643.9		Peak Found	Peak Found	High	Peak Found	Peak Found	Peak Found	High	0	1.252e-05	2.55	70.95
High	TWASDGLAGLYR		0.00274256	0	1	2	4	XP_021728965.1	0	1309.65	0	95403.6	54091.9	69422.1	80736.4	81582.7	101097		High	High	High	Peak Found	High	Peak Found	High	0	0.000121	3.39	55.73
High	TVTAMDVVYALKR		0.00804609	0	1	1	5	XP_021767870.1	1	1466.8	0	36507.3	187044	86313.3	395964	16271	191419		Peak Found	High	High	High	Peak Found	High	High	0	0.005405	2.51	57.82
High	TVTAMDVVYALK	1xOxidation [M5]	0.0147467	0	1	1	1	XP_021767870.1	0	1326.7	0	29880.7	35301.7	26608.4	24719.4	46585.4	14998.6		Peak Found	Peak Found	Peak Found	Peak Found	High	Peak Found	High	0	0.001424	1.99	52.39
High	TVTAMDVVYALK		0.00155181	0	1	1	8	XP_021767870.1	0	1310.7	0	378508	968862	416935	755673	353043	581224		High	Peak Found	High	High	High	High	High	0	0.0001335	2.57	62.92
High	TPLLQLMNDALIIAK		0.000221466	0	1	1	5	XP_021762167.1	0	1653.96	0	6103.88	17910.9	8886.36	17055.6	12492.4	23374.2		High	Peak Found	High	High	High	High	High	0	0.0001342	2.66	87.62
High	ICNLIQSGVESGGR	1xCarbamidomethyl [C2]	0.000766019	0	1	1	6	XP_021776244.1	0	1489.74	0	42698.8	68932.3	66345.5	95885.4	70325.7	68644.4		High	High	High	High	High	High	High	0	1.884e-05	4.42	38.55
High	TPLHTPAEFK		0.0542396	0	2	8	1	XP_021771674.1; XP_021760940.1	0	1140.6	0	1868.95	1029.72	1239.4	2122.59	10999	1450.71	Shared	Peak Found	Peak Found	Peak Found	Peak Found	High	Peak Found	High	0	0.009802	2.07	29.38
High	TNLVMVFGEITTK		0.000168652	0	1	2	3	XP_021734528.1	0	1452.78	0		61074.7		65961.4	9892.52	97880.8		Not Found	High	Not Found	High	Peak Found	High	High	0	3.53e-06	4.97	69.46
High	TIAMDGTEGLVR		0.000900184	0	1	2	6	XP_021727103.1	0	1262.64	0	165589	267084	207965	358247	199085	257837		High	High	High	High	High	High	High	0	2.376e-05	2.87	40.01
High	TIAECLADELINAAK	1xCarbamidomethyl [C5]	5.32192e-06	0	1	4	14	XP_021725718.1	0	1631.83	0	182895	493671	211442	541206	272122	552582		High	High	High	High	High	High	High	0	4.58e-08	5.65	77.99
High	TKYPNSDIYWK		0.00489288	0	1	2	9	XP_021750181.1	1	1414.7	0	63490.9	130363	68397.5	107915	71304.7	117653		High	High	High	High	High	High	High	0	0.002067	3.31	36.23
High	TKQDLADYSAHPDHLSVVR		0.00100581	0	1	1	4	XP_021715027.1	1	2152.08	0	6350.49	8932.53	15425.8	13992.5	8660.77	9192.06		High	Peak Found	High	High	Peak Found	High	High	0	6.168e-05	4.19	32.86
High	TKFEEAGIWYEHR		2.38143e-05	0	1	1	3	XP_021775119.1	1	1665.8	0	18479.2	54148.9	31642.8	69681.7	24995.3	91742		High	Peak Found	Peak Found	High	Peak Found	High	High	0	1.189e-07	4.16	38.61
High	THVVTTPGSGFGPGGEGFVR		9.73113e-05	0	1	4	1	XP_021769963.1	0	1958.97	0	13468.3	14146.1	17006.9	25679.8	15739.1	27617		Peak Found	Peak Found	Peak Found	Peak Found	Peak Found	High	High	0	9.255e-07	3.96	42.03
High	THTQDATPLTLGQEFSGYSTQVK		0.000822063	0	1	2	5	XP_021722280.1	0	2509.22	0	21820.7	41446.9	40636.7	40221.3	14092	45013.3		High	High	High	High	Peak Found	High	High	0	2.087e-05	4.02	54.77
High	TLATDVLFGLLK		0.00240585	0	1	6	6	XP_021768695.1	0	1290.77	0	5257.14	12617	6623.38	15321.5	8528.73	15263.7		High	High	High	High	High	High	High	0	0.0005323	3.12	85.31
High	THAIYHWNR		0.0337733	0	1	5	4	XP_021741805.1	0	1197.59	0	5242.93	8497.08	9052.43	16094.6	9516.4	8639.13		High	High	Medium	High	Peak Found	Peak Found	High	0	0.004846	1.81	26.1
High	TGTFLGSLWESK		0.0606113	0	1	1	1	XP_021721223.1	0	1325.67	0	12185	21405.6	19363.9	30238.5	9166.34	33165.3		Peak Found	Peak Found	Peak Found	Peak Found	Peak Found	High	High	0	0.0116	2.65	62.68
High	TGPYGQIFRPDNFVFGQSGAGNNWAK		4.11453e-06	0	2	5	2	XP_021744672.1; XP_021734268.1	0	2828.35	0		69162		47988.4		86734.9	Shared	Not Found	High	Not Found	Peak Found	Not Found	High	High	0	5.067e-08	6.9	64.81
High	TGNVIAEVAEGDVEDINR		3.44185e-05	0	1	1	1	XP_021726993.1	0	1900.92	0	7811.44	17732.3	19999	26569.7	22657.6	25748.8		Peak Found	Peak Found	High	Peak Found	Peak Found	Peak Found	High	0	2.044e-07	3.66	59.99
High	TGDLGEILIR		0.00141719	0	1	2	3	XP_021731895.1	0	1086.62	0	20290.3	20946.4	19290.2	37183.2	20970.8	20239.5		High	Peak Found	Peak Found	High	High	Peak Found	High	0	6.696e-05	3.32	50.81
High	TFDLSYYK		0.0591682	0	1	2	4	XP_021726359.1	0	1036.5	0	127966	210649	174609	134375	111272	101048		Peak Found	High	High	Peak Found	High	High	High	0.0001508	0.01733	2.28	44.97
High	TEFGPSQPFK		0.0429462	0	1	3	5	XP_021745722.1	0	1137.56	0	96553.6	138147	22061.4	181908	248427	103598		High	High	Peak Found	High	High	High	High	0	0.006949	2.24	36.29
High	TEDLWAVLEEVSGEPVK		0.00530284	0	1	1	3	XP_021763751.1	0	1900.95	0	1789.27	4179.35	1948.33	2906.25	2184.1	2940.32		High	High	Peak Found	Peak Found	High	Peak Found	High	0	0.0004608	2.33	84.07
High	TGWIGGLLGK		0.00275641	0	1	2	3	XP_021735933.1	0	1001.58	0	316660	378412	302006	263454	217626	373216		High	Peak Found	Peak Found	High	Peak Found	High	High	0	0.0008922	3.17	57.06
High	TIDANVSEAEGIYSALEK		1.012e-06	0	1	2	6	XP_021746066.1	0	1909.94	0	89583	233224	198274	223773	125198	236554		High	High	High	High	High	High	High	0	3.145e-09	6.18	63.98
High	TLDKELTSDFER		0.0055483	0	1	2	3	XP_021714165.1	1	1453.72	0	18781	38235.3	28230.4	57837.7	30750.1	40897.1		Peak Found	High	High	High	Peak Found	Peak Found	High	0	0.0003401	3.46	40.53
High	TLEITDDILSTYK		0.00163205	0	1	1	1	XP_021753678.1	0	1511.78	0	24695	26909.4	27277.9	40350.9	19973.9	45877		Peak Found	Peak Found	Peak Found	Peak Found	High	Peak Found	High	0	5.662e-05	3.05	60.73
High	TNLNVEEVFFSIAR		0.000368631	0	1	4	3	XP_021716698.1	0	1638.85	0	8812.85	31433.6	10261.6	29760.3	13778.7	40523.8		High	Peak Found	High	Peak Found	Peak Found	High	High	0	6.497e-06	3.45	80.97
High	TMLEIVNQLDGFDAR		5.93518e-05	0	1	1	3	XP_021761855.1	0	1721.85	0	7054.41	33836.6	12660.8	41910.9	9923.25	42977.9		Peak Found	High	Peak Found	High	Peak Found	High	High	0	4.997e-07	4.94	73.4
High	TMLELLNQLDGFSSDER		2.56865e-05	0	1	2	6	XP_021742576.1	0	1967.94	0	5428.76	23389.5	9143.61	27777.6	7274.02	30331.1		High	High	High	High	High	High	High	0	1.331e-07	3.82	80.31
High	TMLELLNQLDGFEASNK		7.37313e-05	0	1	2	6	XP_021741631.1	0	1922.95	0	8957.96	30183.5	14928.3	36149.6	14720.9	37799.2		High	High	High	High	High	High	High	0	6.187e-07	5.31	79.89
High	TMKDEGMISLWR		0.00893994	0	1	2	4	XP_021728965.1	1	1466.71	0	24896	105767	46149.2	156811	9987.75	155398		Peak Found	High	Peak Found	High	Peak Found	High	High	0	0.0006807	3.24	55.99
High	TMEINPENPIMEELR		0.000100302	0	1	2	5	XP_021740740.1	0	1815.86	0	26462.3	75028.3	54938.6	96741.3	21805.2	119791		High	High	High	High	Peak Found	High	High	0	1.628e-05	3.91	62.54
High	TLTSVHENILEDLVQPAEIVGK		9.82981e-05	0	1	2	9	XP_021763572.1	0	2405.29	0	78960.7	288570	125099	319553	125313	344497		Peak Found	High	High	High	High	High	High	0	9.422e-07	4.78	71.5
High	TITLEVESSDTIDNVK		0.00016198	0	1	10	6	XP_021769974.1	0	1763.89	0	255755	475535	320802	622228	346905	590769		High	High	High	High	High	High	High	0	3.729e-05	5.4	47.68
High	TITGICQVIPK	1xCarbamidomethyl [C6]	0.0116005	0	1	1	2	XP_021741515.1	0	1229.69	0	22795.8	72420.8	44728.2	30195.3	12583.7	8319		Peak Found	High	High	Peak Found	Peak Found	Peak Found	High	0	0.001004	2.65	45.87
High	TIQFVDWCPTGFK	1xCarbamidomethyl [C8]	0.00253017	0	2	2	2	XP_021733809.1; XP_021757321.1	0	1598.77	0	92251.3	388101	190212	333692	52076.8	388826	Shared	High	Peak Found	Peak Found	High	Peak Found	Peak Found	High	0	0.0001079	2.55	65.08
High	TLQALQYVQENPDEVCPAGWKPGEK	1xCarbamidomethyl [C16]	0.000244977	0	1	3	1	XP_021765707.1	0	2857.38	0	4811.82	38701	33042.1	57680.7		47093.2		Peak Found	Peak Found	Peak Found	Peak Found	Not Found	High	High	0	3.574e-06	4.48	55.08
High	TIPDPEDKKPEDWDEREK		0.06299	0	1	2	8	XP_021731657.1	2	2227.05	0	26897.6	31966.4	30172.7	34293.6	16124.5	49973.7		High	High	High	High	Peak Found	High	High	0.0005863	0.02686	2.47	29.55
High	TLMNVFDK		0.0555678	0	1	3	1	XP_021722880.1	0	967.492	0	36586.3	43843.9	25963.9	49627.3	38761.9	52338.1		High	Peak Found	Peak Found	Peak Found	Peak Found	Peak Found	High	0	0.01022	1.98	46.63
High	TLMELLNQLDGFDQLGK		0.00206831	0	1	4	3	XP_021731541.1	0	1934.99	0		3836.21	350.326	2618.21		6137.58		Not Found	High	Peak Found	High	Not Found	High	High	0	8.037e-05	1.93	90.49
High	TLGEWAGLCK	1xCarbamidomethyl [C9]	0.0273176	0	1	2	2	XP_021736468.1	0	1134.56	0	65714.6		79423.5	172361	58735.5	84756.9		High	Not Found	Peak Found	High	Peak Found	Peak Found	High	0	0.003534	2.84	46.38
High	TLFNELEVVEGMK		0.000195223	0	1	2	5	XP_021725179.1	0	1508.77	0	23733.2	123754	37534.8	173363	26490.3	183554		Peak Found	High	High	High	High	High	High	0	2.571e-06	3.85	69.79
High	TIFHLNPSGR		0.0148205	0	2	4	12	XP_021734528.1; XP_021768640.1	0	1141.61	0	132822	272323	179205	319165	198121	300054	Shared	High	High	High	High	High	High	High	0	0.004608	2.46	34.96
High	TNMVMVFGEITTK		0.000248713	0	1	2	5	XP_021768640.1	0	1470.73	0	16717.1	62343	39526	75972.7	8400.42	83116.8		High	High	High	High	Peak Found	High	High	0	6.475e-06	4.16	63.35
High	LCDLCNITVNK	2xCarbamidomethyl [C2; C5]	0.00207876	0	1	2	6	XP_021749158.1	0	1349.66	0	92180.6	178193	120962	203689	170761	193149		High	High	High	High	High	High	High	0	0.0003034	3.7	38.94
High	LLGGLAVR		0.0337733	0	1	4	6	XP_021715029.1	0	798.52	1	86945.7	143479	103811	164812	124433	170581		High	High	High	High	High	High	High	0	0.008802	1.77	38.81
High	LAYVALDFEQESETAK		0.000154011	0	1	1	6	XP_021743768.1	0	1813.89	0	166720	401535	323674	480177	300985	446222		High	High	High	High	High	High	High	0	2.49e-06	5.43	55.76
High	DFEQIGEFLHR		0.0417051	0	1	2	2	XP_021749158.1	0	1390.67	0	5670.02	41568.3	14066.3	24740.5	9099.96	42083.6		Peak Found	High	Peak Found	Peak Found	Peak Found	High	High	0	0.00665	2.63	59.22
High	DEMIDIIGVTK		0.00446932	0	1	2	1	XP_021713965.1	0	1233.64	0	20887	40886.8	20717.6	31760.3	38611.6	31619.2		Peak Found	Peak Found	Peak Found	Peak Found	High	Peak Found	High	0	0.000247	2.64	56.44
High	FVLDADYLPTVFSIIYLRWDK	1xOxidation [W19]	0.0632935	0	1	1	2	XP_021718246.1	1	2590.36	0		410971	93118.6	451014		494451		Not Found	High	High	Peak Found	Not Found	Peak Found	High	0	0.01238	3.01	60.31
High	FVIGGPHGDAGLTGR		5.64316e-05	0	2	4	12	XP_021734528.1; XP_021768640.1	0	1453.75	0	185810	371804	263785	486446	297579	443189	Shared	High	High	High	High	High	High	High	0	3.134e-05	5.03	37.24
High	DEIFGPVMSLMK		0.00784671	0	1	3	1	XP_021764463.1	0	1366.67	0	8166.72	28058.2	13655.3	18862.2	7472.81	21266.5		Peak Found	High	Peak Found	Peak Found	Peak Found	Peak Found	High	0	0.0005656	2.69	74.33
High	FVTAVVGFGK		0.00586373	0	1	1	4	XP_021774723.1	0	1024.58	0	46202.3	56527.3	47012.6	81581.3	60022.6	100138		High	Peak Found	Peak Found	High	High	High	High	0	0.002451	2.48	46.34
High	DDVELVAINDPFISTDYMTYMFK		0.0131458	0	1	2	6	XP_021744399.1	0	2727.26	0	6045.25	17825.3	16044.3	22102	14102.4	44733.6		High	High	High	High	High	High	High	0	0.0012	1.83	88.86
High	DDLFNINAGIVK		0.00163205	0	1	3	6	XP_021722335.1	0	1318.7	0	187680	226445	262340	258783	235649	283977		High	High	High	High	High	High	High	0	0.0001244	3.63	59.12
High	DDLEVVAVNDPFIDAK		0.00438027	0	1	3	2	XP_021757374.1	0	1759.87	0	21334.9	47129.2	37685.2	47465.9	26402.5	55425.5		Peak Found	Peak Found	High	Peak Found	High	Peak Found	High	0	0.0002399	3.18	64.14
High	FWEVVCAEHGIDPTGK	1xCarbamidomethyl [C6]	0.0012684	0	1	2	6	XP_021734268.1	0	1844.86	0	39319.5	90314.4	52272.7	127644	41547.2	137680		High	High	High	High	Peak Found	High	High	0	3.921e-05	4.16	51.15
High	FWEVVCDEHGIDPTGR	1xCarbamidomethyl [C6]	0.000293765	0	1	3	4	XP_021744672.1	0	1916.86	0	58291.6	118385	65184.4	92223.4	43374.9	87233.6		High	High	High	High	Peak Found	Peak Found	High	0	0.0001448	3.66	50.04
High	DAYCLLNFGDSITTDHISPAGSIHK	1xCarbamidomethyl [C4]	1.37405e-05	0	1	2	7	XP_021771712.1	0	2732.3	0	21936	278143	42054.7	259411		313002		Peak Found	High	High	High	Not Found	High	High	0	6.101e-07	4.83	62.54
High	DAVVTVPAYFNDAQR		0.00192741	0	2	2	5	XP_021774970.1; XP_021763741.1	0	1665.82	0	62808.5	66271.8	46303.1	68527.8	63497.3	79097.2	Shared	High	High	Peak Found	High	High	High	High	0	7.234e-05	3.18	52.35
High	FVEFHGEGVGQLSLADR		4.6352e-05	0	1	1	4	XP_021774583.1	0	1860.92	0	11753.5	77059.6	33656.2	56435.2	6016.47	70175.3		Peak Found	High	High	High	Peak Found	High	High	0	3.144e-07	5.64	50.24
High	DAVLLVFANK		0.0248654	0	1	4	4	XP_021752801.1	0	1089.63	0	255875	182803	222620	151773	217628	176437		High	High	Peak Found	High	Peak Found	High	High	0	0.003084	2.56	58.42
High	DATNVEQAFLTMTTDIK		5.93518e-05	0	1	2	7	XP_021732771.1	0	1897.92	0	11627.8	28538.7	18795.1	36169.6	17042.7	26920.3		High	High	High	High	High	High	High	0	4.51e-07	5.3	78.49
High	DATLLAGGPNWEVPLGR		0.00260782	0	1	2	6	XP_021714590.1	0	1765.92	0	85621.5	299752	170624	148314	60573.8	120766		High	High	High	High	High	High	High	0	0.0001123	4.08	61.31
High	FYCWDTAGQEK	1xCarbamidomethyl [C3]	0.00333778	0	1	2	6	XP_021738005.1	0	1404.59	0	59330.1	125475	76048.1	148408	121481	120909		High	High	High	High	High	High	High	0	0.000164	3.42	40.17
High	DAPMFVVGVNEHEYK		8.57799e-05	0	1	1	11	XP_021736301.1	0	1734.82	0	156079	358404	227987	321583	269532	341722		High	Medium	High	High	High	High	High	0	2.339e-06	4.5	47.02
High	DAPGAPWQFVGLLPLFDPPR	1xOxidation [W7]	0.019887	0	1	2	3	XP_021723433.1	0	2209.14	1	475.557	7399.37	997.405	4591.34	1261.71	10581.6		Peak Found	High	Peak Found	High	Peak Found	High	High	0	0.002207	0.86	96.04
High	DAMQFFDLIR		0.00568953	0	1	2	6	XP_021732193.1	0	1255.61	0	14697.2	155559	28301.7	65676.9	7692.96	40865.1		High	High	High	High	High	High	High	0	0.0005995	2.81	77.01
High	DAIEAVLLMIENPAR		0.0130151	0	1	1	7	XP_021767383.1	0	1654.88	0	2612.55	22013.8	3364.76	14441.1	4846.24	33457.4		Peak Found	High	High	High	Peak Found	High	High	0	0.001185	2.9	93.74
High	FYNVTVEELPANVADLI		0.00209982	0	1	1	4	XP_021763731.1	0	1906.98	0	4493.82	7216.52	7451.73	10130	5862.99	11824.4		Peak Found	High	Peak Found	High	Medium	High	High	0	0.003144	1.56	85.74
High	FYNVVIEELPANVADLI		0.0082505	0	1	1	1	XP_021763734.1	0	1919.02	0	6206.63	16051.7	10122.6	14987.1	12479.2	30148.1		High	Peak Found	Peak Found	Peak Found	Peak Found	Peak Found	High	0	0.0006074	0.71	93.65
High	FYTGFPVYCVR	1xCarbamidomethyl [C9]	0.00263423	0	1	4	4	XP_021714944.1	0	1408.67	0	26105.2	44899	24614.5	60951.8	30704.6	78153.9		High	Peak Found	Peak Found	High	High	High	High	0	0.0001139	3	57.33
High	GAALNAVQIAEMLL		0.0316788	0	1	2	2	XP_021735305.1	0	1413.78	0	768.943	7385.12	1145.72	8328.54	1356.88	11074.6		Peak Found	Peak Found	Peak Found	High	Peak Found	High	High	0.0008566	0.04061	0.91	98.16
High	GAALNAVQIAEMLL	1xOxidation [M12]	0.0391339	0	1	2	2	XP_021735305.1	0	1429.77	0	2978.1	1808.04	5456.94	2734.26	6794.32	1576.29		Peak Found	Peak Found	High	Peak Found	High	Peak Found	High	0	0.006027	1.13	92.18
High	GAESALTAIEMASLFEHHLK		0.0155015	0	1	2	4	XP_021752208.1	0	2155.09	0	1522.4	117573	4772.79	17031.2	1879.19	14768.6		Peak Found	High	Peak Found	Medium	Peak Found	Medium	High	0	0.001528	3.36	74.77
High	DATNVEQAFMAMTGSIK		0.000123352	0	1	1	2	XP_021755223.1	0	1813.85	0	11570.9	28036	21240	33537	13353.2	39214.3		Peak Found	Peak Found	High	Peak Found	High	Peak Found	High	0	1.311e-06	4.55	76.77
High	GAESALTAIEMASLFEHHLKA		0.0259988	0	1	2	3	XP_021752208.1	1	2226.12	0		69556	5160.57	18202	1680.4	17926.3		Not Found	High	Peak Found	High	Peak Found	High	High	0.002872	0.06382	2.39	76.21
High	DFPLGDLPMLQVLR		0.00332102	0	1	4	4	XP_021760973.1	0	1613.87	0	3707.2	13127.6	7482.86	14622.1	6987.37	16166.5		Peak Found	High	Peak Found	High	High	High	High	0	0.0001605	2.47	88.87
High	FSYGEPMTVESTTQALCDLALR	1xCarbamidomethyl [C17]	0.00139592	0	1	1	1	XP_021752187.1	0	2489.17	0	2584.44	11730.1	6863.86	22692.5	3642.62	15335.7		Peak Found	Peak Found	Peak Found	High	Peak Found	Peak Found	High	0	4.533e-05	3.07	76.86
High	DIQGWEYVPLGPFLGK		0.00410291	0	1	4	2	XP_021719778.1	0	1818.94	0	1181.05	5141.71	2250.56	3118.49	1304.04	3238.99		Peak Found	High	High	Peak Found	Peak Found	Peak Found	High	0	0.000219	2.5	81
High	FLLCLLPER	1xCarbamidomethyl [C4]	0.00820921	0	1	1	1	XP_021776500.1	0	1160.65	0	3582.06	41261.9	9275.18	30421.4		32034.6		Peak Found	High	Peak Found	Peak Found	Not Found	Peak Found	High	0	0.0006008	2.1	66.19
High	DIESAYWELVIK		0.000549114	0	1	2	3	XP_021746066.1	0	1465.76	0	5416.81	56330.3	13836.4	37485.8	6872.84	59896.7		Peak Found	High	Peak Found	High	Peak Found	High	High	0	1.156e-05	2.89	73.97
High	FLNASVGFGGSCFQK	1xCarbamidomethyl [C12]	0.000479196	0	2	5	2	XP_021733944.1; XP_021751676.1	0	1618.77	0	16259.7	33826.5	27837.2	43122.5	26326	53227.6	Shared	Peak Found	Peak Found	Peak Found	High	Peak Found	High	High	0	9.478e-06	3.7	51.42
High	DLAQGYIDSFAPK		0.000527396	0	1	3	1	XP_021724658.1	0	1424.71	0	20386.1	18218.5	16345.1	31584.6	31812.3	32722.2		Peak Found	Peak Found	Peak Found	Peak Found	High	Peak Found	High	0	1.092e-05	3.38	57.45
High	FIVEAANHPTDPEADEILK		5.70039e-05	0	1	2	9	XP_021738270.1	0	2109.05	0	84060.4	130873	124829	154816	56297.4	113390		High	High	High	High	High	High	High	0	3.086e-06	5.09	47.49
High	DHSDVSNQLYANYAIGK		9.70096e-06	0	1	2	3	XP_021765533.1	0	1894.89	0	20666.9	36685.1	25345.5	54235.2	29182.1	38990.5		Peak Found	High	Peak Found	High	High	Peak Found	High	0	3.702e-08	6.19	42.37
High	DHDKPVQEVIAEMTNGGVDR		2.32659e-06	0	1	2	1	XP_021760951.1	0	2210.05	0		7454.98		16685.6		63522.7		Not Found	Peak Found	Not Found	Peak Found	Not Found	High	High	0	4.021e-09	5.43	57.72
High	FMQDPMEIYVDDEAK		4.68221e-05	0	1	2	1	XP_021738458.1	0	1830.79	0	12679.8	26613	19959.3	37592.4	17748.5	29455.3		Peak Found	Peak Found	Peak Found	High	Peak Found	Peak Found	High	0	3.198e-07	4.4	59.39
High	FNLSYSAEDEAKR		0.0501905	0	1	2	1	XP_021750560.1	1	1529.72	0	4040.11	9539.5	8838.61	14632.5	10488.6	12041.4		Peak Found	Peak Found	High	Peak Found	Peak Found	Peak Found	High	0	0.008749	2.08	34.92
High	DGVTATDLVLTATQMLR		1.28682e-05	0	2	3	11	XP_021771712.1; XP_021774583.1	0	1804.95	0	88015.2	121106	96025.8	111518	100326	137600	Shared	High	High	High	High	High	High	High	0	2.432e-07	4.1	87.86
High	DGPSAGCTMITSLLSLAMK	1xCarbamidomethyl [C7]	0.000629231	0	1	2	5	XP_021734461.1	0	1952.95	0	1707.68	3167.05	2265.89	4474.71	2012.21	6975.41		High	High	High	High	Peak Found	High	High	0	1.411e-05	2.84	94.69
High	FPGQLNSDLR		0.00496727	0	4	11	6	XP_021744672.1; XP_021718747.1; XP_021734268.1; XP_021754093.1	0	1146.59	0	48731.8	84231.5	55316.3	98786.9	82111.3	92911.2	Shared	High	High	High	High	High	High	High	0	0.004238	2.88	38.08
High	FTQANSEVSALLGR		7.87293e-05	0	1	2	6	XP_021727103.1	0	1492.78	0	285450	393812	346317	457167	380165	426427		High	High	High	High	High	High	High	0	1.82e-06	4.04	52.62
High	FPGQLNSDLRK		0.0212147	0	4	11	15	XP_021744672.1; XP_021718747.1; XP_021734268.1; XP_021754093.1	1	1274.69	0	45694.3	77573.6	43521.2	79629.5	79305.8	68962.4	Shared	High	High	Medium	High	High	High	High	0	0.006882	2.82	31.53
High	FPSLLFPIEIK		0.0160525	0	1	1	6	XP_021750259.1	0	1303.77	0	5361.19	16584.1	4338.68	13826.4	9213.92	16215.9		High	High	High	High	High	High	High	0	0.004339	2.77	79.6
High	FPTLVTHQEPLENK		0.0012306	0	1	2	3	XP_021764738.1	0	1652.86	0	7913.37	61070.7	35491.7	48119.4	61538.1	59343.9		Peak Found	High	Peak Found	Peak Found	High	High	High	0	0.0001787	4.7	40.15
High	FQALSDAVNLICGAK	1xCarbamidomethyl [C12]	0.000287897	0	1	2	1	XP_021727589.1	0	1606.83	0	11669.4	49851.9	22340	62483	13159.8	52265.7		Peak Found	Peak Found	Peak Found	High	Peak Found	Peak Found	High	0	4.513e-06	4.39	66.55
High	FQEIVNIR		0.0365368	0	1	2	6	XP_021765533.1	0	1018.57	0	45975	59142.9	55218.8	78053.2	59870.7	58260.7		High	High	High	High	High	High	High	0.0001508	0.01296	2.12	41.14
High	DGPQLYMVEPSGISYR		0.0577579	0	1	1	1	XP_021770850.1	0	1811.86	0	28506.4	43841.7	34040.4	48027.2	31508.6			Peak Found	Peak Found	Peak Found	High	Peak Found	Not Found	High	0	0.01081	1.81	56.12
High	FQGGSPYIYPLYGLGELPQAFAR		0.00208926	0	1	2	1	XP_021751681.1	0	2544.29	0	821.739	2960.14	2250.77	4042.66	1803	6115.25		Peak Found	Peak Found	Peak Found	Peak Found	Peak Found	High	High	0	8.17e-05	1.45	82.78
High	FQMPAIMFYR		0.0241369	0	1	2	1	XP_021724397.1	0	1303.63	0	6891.28	56341.2	14222.1	28382		27693		Peak Found	Peak Found	Peak Found	High	Not Found	Peak Found	High	0	0.002944	2.02	69.44
High	DGPGAPGGQSWTVQWLK		0.00954203	0	1	2	2	XP_021743695.1	0	1783.88	0	24892.8	33941.4	42189.5	51731	26554.2	40709.1		High	Peak Found	Peak Found	Peak Found	High	Peak Found	High	0	0.0007482	1.94	63.14
High	FSFEETVATIHLK		0.00467632	0	1	2	3	XP_021774726.1	0	1521.79	0		51262.4	5467.79	54521.3		61351.5		Not Found	High	Peak Found	High	Not Found	High	High	0	0.0002646	3.28	63.27
High	FSFHGQPAELK		0.0455362	0	1	2	10	XP_021771712.1	0	1260.64	0	54453	122993	107658	88873.9	85075.3	109567		High	High	High	High	High	High	High	0	0.01065	2.53	35.82
High	DGASGGVVSVYHVGPDGWK		0.00474743	0	1	1	1	XP_021744734.1	0	1886.9	0	13615.6	18372.5	19217	25869.8	20922.7	27873.9		Peak Found	Peak Found	Peak Found	Peak Found	High	Peak Found	High	0	0.0002694	2.85	47.61
High	DFVPSALAFLMNGEPDIVK		8.23866e-05	0	1	4	6	XP_021718757.1	0	2063.05	0	1709.32	9637.9	4962.63	12396.6	4455.43	14511		High	High	High	High	High	High	High	0	1.807e-06	2.86	88.8
High	FSSTSVTGLNNNEYQITR		0.00129424	0	1	2	2	XP_021736207.1	0	2030.98	0	14957.8	16749.1		38428.5	23430.2	43930.7		Peak Found	Peak Found	Not Found	Peak Found	High	High	High	0	4.035e-05	4.01	44.5
High	FPMFDWVGGR		0.00616594	0	1	2	1	XP_021740326.1	0	1211.57	0	2287.97	27184.6	6961.16	19680.4		24658		Peak Found	Peak Found	Peak Found	Peak Found	Not Found	High	High	0	0.0003954	2.7	67.83
High	DAGVISGLNVMR		0.000289353	0	2	5	4	XP_021714916.1; XP_021714917.1	0	1231.65	0	235450	293974	279328	454642	287030	377446	Shared	High	High	Peak Found	High	Peak Found	High	High	0	4.536e-06	3.47	50.18
High	DAEGQDVLLFIDNIFR		0.00288424	0	1	2	7	XP_021727103.1	0	1864.94	0	2575.45	26622.1	5685.04	13684	7449.61	33160		High	High	High	High	Peak Found	High	High	0	0.0001309	1.74	100.89
High	CWEDIFDAITNAK	1xCarbamidomethyl [C1]	0.000918527	0	1	2	1	XP_021731844.1	0	1582.72	0	2345.25	8030.08	4955.08	12203.4		10478.9		Peak Found	Peak Found	Peak Found	High	Not Found	Peak Found	High	0	2.461e-05	3.46	78.09
High	CELDDPLILIHEK	1xCarbamidomethyl [C1]	0.000264235	0	1	2	3	XP_021725179.1	0	1594.81	0	13044.8	43023.1	28648.6	77539.1	8717.04	74762.4		Peak Found	High	Peak Found	High	Peak Found	High	High	0	2.559e-05	3.78	56.99
High	CALVYGQMNEPPGAR	1xCarbamidomethyl [C1]	6.7671e-05	0	1	2	4	XP_021727103.1	0	1662.77	0	57006.4	88175.5	77613.5	138714	59940.6	118839		Peak Found	High	High	High	Peak Found	High	High	0	8.033e-07	4.64	38.49
High	GGETSTNSIASIFAWTR		8.93129e-05	0	3	4	6	XP_021721756.1; XP_021771015.1; XP_021775119.1	0	1797.88	0	23251.7	86481.2	49834.5	106234	22802.9	130662	Shared	High	High	High	High	High	High	High	0	2.962e-05	4.27	71.71
High	AYYAVEEVKENATQK		0.0437934	0	1	2	2	XP_021732423.1	1	1742.86	0	6460.18	10525.3	9521.33	15080.2	8663.37	10340.4		High	Peak Found	Peak Found	Medium	Peak Found	Peak Found	High	0	0.007122	2.91	33.58
High	GGGPTHLAILSQPPDTIHGSLR		0.0102355	0	1	2	4	XP_021718527.1	0	2224.18	0	14245.3	85454.7	52157.6	61038.7	8382.72	47703.5		High	High	High	Peak Found	Peak Found	High	High	0	0.00767	3.07	45.73
High	GGLATPVGGGVSSLNMQLR		0.000252506	0	1	3	3	XP_021762497.1	0	1813.96	0	27734.8	43484.8	43040.6	41349.9	18981.6	45206.9		Peak Found	High	High	Peak Found	Peak Found	High	High	0	3.739e-06	3.97	53.99
High	GGLDFTKDDENVNSQPFMR		0.000864587	0	1	1	1	YP_009380136.1	1	2169.99	0	15679.7	13784	38653.4	27988	12470.7	40151.6		Peak Found	Peak Found	High	Peak Found	Peak Found	Peak Found	High	0	2.241e-05	4.75	48.64
High	AYLFPEGTAR		0.015657	0	1	1	6	XP_021764769.1	0	1124.57	0	44897.2	73343.8	71216.3	90508.9	85117.2	66076.4		High	High	High	High	High	High	High	0.0008566	0.04153	2.06	40.56
High	AYHEQLSVAEITTSAFEPSSMMAK		3.00352e-05	0	1	1	7	XP_021757321.1	0	2628.23	0	30318.9	292027	55407.1	314803	1676.13	360814		High	High	High	High	Peak Found	High	High	0	8.879e-07	5.09	63.77
High	GGWDNLLAVIPGGSSVPLLPK		0.0225175	0	1	1	6	XP_021744645.1	0	2090.16	0	10169.5	20698.3	12797	21652.8	12150	33851.5		Medium	High	High	High	High	High	High	0	0.002663	2.55	84.59
High	AWLNLFESK		0.0563796	0	1	2	1	XP_021723433.1	0	1107.58	0	9829.4	34131.1	9039.53	24134.4	5503.17	29022		Peak Found	High	Peak Found	Peak Found	Peak Found	Peak Found	High	0	0.01041	2.15	64.88
High	AWEADPNSVDESWDNFFR		4.31909e-05	0	1	2	3	XP_021731607.1	0	2184.93	0	3229.52	23990.7	7741.68	16242.3	3759.72	23255.6		Peak Found	High	Peak Found	High	Peak Found	High	High	0	2.842e-07	3.81	73.87
High	GHVFEEMQRPGTPLYNIK		0.000232925	0	1	2	7	XP_021775557.1	0	2116.06	0	28637.7	234168	143805	385659	7762.22	334403		Peak Found	High	High	High	Peak Found	High	High	0	3.309e-06	5.54	43.62
High	GFVQFCYEPIK	1xCarbamidomethyl [C6]	0.00589327	0	1	2	6	XP_021775557.1	0	1387.67	0	67503.9	151383	108116	167860	117357	178754		High	High	High	High	High	High	High	0	0.0003711	2.96	55.39
High	AVVVHADPDDLGR		0.00156754	0	1	4	2	XP_021738291.1	0	1363.7	0	1437.74		2262.48	3089.37	29197.8	1071.16		Peak Found	Not Found	Peak Found	Peak Found	High	Peak Found	High	0	5.343e-05	3.03	30.36
High	GHYTEGAELIDSVLDVVR		4.34094e-05	0	3	7	7	XP_021744672.1; XP_021718747.1; XP_021734268.1	0	1973	0	13390.3	164685	27320.2	129698	45714.4	208759	Shared	High	High	High	High	High	High	High	0	4.722e-05	3.71	77.65
High	GHYTEGAELIDSVLDVVRK		0.000678685	0	3	7	1	XP_021744672.1; XP_021718747.1; XP_021734268.1	1	2101.09	0		14051.4		27622.7		31815.1	Shared	Not Found	Peak Found	Not Found	High	Not Found	Peak Found	High	0	1.577e-05	4.29	72.53
High	AVVQVFEGTSGIDNK		0.000509099	0	1	2	6	XP_021765533.1	0	1563.8	0	80297.1	97457.9	104934	140616	110886	113888		High	High	High	High	High	High	High	0	2.389e-05	4.24	43.95
High	GLDLVDLVALSGSHTIGDAR		1.11729e-05	0	1	2	10	XP_021714590.1	0	2009.07	0	72652.2	542729	127232	344845	111100	302372		High	High	High	High	High	High	High	0	3.956e-08	5.59	73.59
High	GLDTFTPISEMIPK		0.00174258	0	1	2	6	XP_021720337.1	0	1548.8	0	26410.8	80309.1	55141.3	92821.6	25303.2	98232.7		High	High	High	High	High	High	High	0	6.243e-05	3.25	68.02
High	GLDVDSLYISHIQVNQAQK		1.0411e-05	0	1	2	5	XP_021744872.1	0	2128.1	0	118599	235245	174721	369271	56877.9	321843		Peak Found	High	High	High	Peak Found	High	High	0	4.355e-06	5.84	54.96
High	AVQNVNEIIGPALVGK		0.000334938	0	1	2	6	XP_021743148.1	0	1621.93	0	105514	202819	152591	166558	172933	174631		High	High	Medium	High	High	High	High	0	5.632e-06	3.86	55.83
High	AVLMDLEPGTMDSVR		0.000320071	0	1	2	6	XP_021734268.1	0	1633.79	0	125587	234260	169211	257023	122696	228476		High	High	High	High	High	High	High	0	5.254e-06	4.37	55.44
High	GLDVIQQAQSGTGK		0.000746943	0	2	3	1	XP_021763734.1; XP_021763731.1	0	1401.73	0	9614.28	12880.1	8111.4	26207.8	110867	16902.7	Shared	Peak Found	Peak Found	Peak Found	Peak Found	High	Peak Found	High	0	1.821e-05	4.04	35.02
High	EEVFGPVICVK	1xCarbamidomethyl [C9]	0.0158931	0	2	2	3	XP_021719014.1; XP_021733695.1	0	1276.66	0	22903.5	36671.8	38782.1	32284.4	32787.5	38830.5	Shared	High	High	Peak Found	Peak Found	High	Peak Found	High	0	0.007431	2.56	52.6
High	GIDVVLNDESKR		0.0433678	0	1	2	2	XP_021731972.1	1	1344.71	0	5977.66	14494	2118.25	22363.5	22451.9	13138.5		Peak Found	Peak Found	Peak Found	High	High	Peak Found	High	0	0.01116	2.99	33.72
High	AVLMDLEPGTMDAVR		0.00015479	0	1	3	4	XP_021744672.1	0	1617.8	0	61374.3	146193	89404.8	102375	43063.5	107288		Peak Found	High	High	High	Peak Found	High	High	0	1.825e-06	3.45	56.85
High	GIGPHTGVPLHYK		0.0277258	0	1	2	2	XP_021731713.1	0	1375.75	0		3998.31	6465.7	4085.33	2543.92	5583.03		Not Found	Peak Found	Peak Found	High	Peak Found	High	High	0	0.003615	2.12	29.6
High	AVVTVPAYFNDAQR		0.00792586	0	1	2	5	XP_021717218.1	0	1550.8	0	40816	50736.3	44246.8	71822	52865	74493.4		High	Peak Found	High	High	High	High	High	0	0.002135	2.26	49.64
High	GFPISVYNR		0.0494643	0	2	4	4	XP_021757603.1; XP_021718294.1	0	1052.55	0	45544.4	85265.1	91960.3	103760	95947.4	114491	Shared	Peak Found	High	High	High	Peak Found	High	High	0.0001508	0.02255	2.15	44.29
High	GFLTINSQPAVNGER		0.0131458	0	2	2	1	XP_021752218.1; XP_021774716.1	0	1602.82	0	26127.8	37099.5	43655.4	51557.6	41398	51061.1	Shared	Peak Found	Peak Found	Peak Found	Peak Found	High	Peak Found	High	0	0.001202	2.56	44.97
High	GFILDGFPR		0.022969	0	1	2	1	XP_021759395.1	0	1021.55	0	17458.9	19620.9	16094.4	45676.9	11918.7	26682.5		Peak Found	Peak Found	Peak Found	High	Peak Found	Peak Found	High	0	0.002744	1.9	59.47
High	CPSAVLAVLDSLVDPLQK	1xCarbamidomethyl [C1]	0.00921299	0	1	2	3	XP_021774139.1	0	1925.04	0	843.455	3307.13	1686.63	2507.52	1686.94	5221.09		Peak Found	High	Peak Found	High	Peak Found	Peak Found	High	0.005202	0.1079	0.82	94.33
High	CPQEYLEQVLTDALMK	1xCarbamidomethyl [C1]; 1xOxidation [M15]	0.00216428	0	1	1	3	XP_021750659.1	0	1953.93	0	3152.77	1944.75	5289.05	1964.9	5733.18	1867.07		High	Peak Found	High	Peak Found	High	Peak Found	High	0	0.0002396	4.07	82.08
High	GASFTIDCAKPVEDK	1xCarbamidomethyl [C8]	0.00049893	0	1	1	6	XP_021747316.1	0	1637.78	0	32832	61038.2	33496.6	84557.4	56634	69355		High	High	High	High	High	High	High	0	0.001291	3.87	33.94
High	GASYYNCRPGAQANPYSR	1xCarbamidomethyl [C7]	0.00893994	0	1	2	4	XP_021742561.1	0	2031.91	0	8391.67	4476.51	5024.13	7138.11	45820.1	4553.09		Peak Found	Peak Found	High	Peak Found	High	High	High	0	0.000683	3.63	29.19
High	GCDGGVLLDSSGSIISEK	1xCarbamidomethyl [C2]	1.65091e-06	0	1	2	6	XP_021714590.1	0	1793.86	0	469666	864647	685758	605843	492374	473894		High	High	High	High	High	High	High	0	3.161e-08	5.06	49.26
High	GCDGGVLLDSSGSIISEKR	1xCarbamidomethyl [C2]	0.00193714	0	1	2	5	XP_021714590.1	1	1949.96	0	25357.6	30792.5	64731.4	78256.6	23660.5	38662.1		High	High	High	High	High	Peak Found	High	0	0.0001651	3.65	44.62
High	GCIVSQDLSVLNLVIVK	1xCarbamidomethyl [C2]	4.81111e-06	0	2	2	3	XP_021743575.1; XP_021740253.1	0	1857.05	0	17661.7	61904.6	33927	84249.7	36690.3	108202	Shared	High	Peak Found	Peak Found	High	High	Peak Found	High	0	3.572e-08	5.59	79.78
High	GDCIIDGGNEWYENTER	1xCarbamidomethyl [C3]	1.01516e-05	0	1	2	5	XP_021718294.1	0	2027.84	0	38387.9	80616.6	56574.2	75090.5	57612.6	83907.5		High	High	High	Peak Found	High	High	High	0	2.761e-07	5.53	49.15
High	GDEELDTLIK		0.0261278	0	1	2	2	XP_021736772.1	0	1132.57	0	15993.6	29820.8	12298.4	23459.2	25382.5	15275.1		Peak Found	High	Peak Found	Peak Found	High	Peak Found	High	0	0.005319	2.6	44.75
High	CPQEYLEQVLTDALMK	1xCarbamidomethyl [C1]	1.26111e-05	0	1	1	11	XP_021750659.1	0	1937.93	0	4664.44	35264.6	10514.6	27973.5	7258.86	39319.4		High	High	High	High	High	High	High	0	5.47e-07	4.58	86.22
High	CPFTGNVSIR	1xCarbamidomethyl [C1]	0.00735102	0	1	2	4	XP_021739192.1	0	1150.57	0	27525.9	41973.3	14888.3	74752.5	49778.8	53884.6		High	Peak Found	Peak Found	High	High	High	High	0	0.005143	2.83	36.36
High	GDFAIDIGR		0.0180026	0	1	2	6	XP_021755225.1	0	963.489	0	81444.4	169904	191110	260272	153991	191239		High	High	High	High	High	High	High	0	0.003566	2.59	44.56
High	CPEVLFQPSLIGMEAAGIHETTYNSIMK	1xCarbamidomethyl [C1]	6.71214e-06	0	1	1	6	XP_021743768.1	0	3136.52	0	14970.3	91422	46505.3	90229.3	23680.7	141256		High	High	High	High	High	High	High	0	1.882e-08	5.82	74.88
High	GDLGAELPIEEVPLLQEEIIR		3.37308e-05	0	1	2	6	XP_021726778.1	0	2333.26	0	3857.6	7986.44	7064.28	13432.6	6610.65	16193.7		High	High	High	High	High	High	High	0	7.911e-07	3.35	84.08
High	CNLAGKPVVTATQMLESMIK	1xCarbamidomethyl [C1]	0.00019036	0	1	1	3	XP_021750573.1	0	2191.13	0	2208.86	17723.6	4126.99	21990.2	2268.03	22119.5		Peak Found	High	Peak Found	High	Peak Found	High	High	0	2.465e-06	4.51	75.42
High	CKELGITALHIK	1xCarbamidomethyl [C1]	0.000251235	0	1	1	2	XP_021766528.1	1	1382.78	0	9188.33	20715.2	18764	51952.1		49249.5		Peak Found	Peak Found	Peak Found	High	Not Found	High	High	0	0.0003243	3.85	37.66
High	GDLGMEIPVEK		0.00893994	0	1	1	6	XP_021750573.1	0	1187.6	0	31023.5	66780.3	51856.3	62731.2	45623.6	61619.8		High	High	High	High	High	High	High	0	0.001219	3.25	43.98
High	GDPGIAALYDK		0.0303035	0	1	1	2	XP_021773823.1	0	1119.57	0	29619.6	70373.5	51255.3	56038.7	50883.2	46049.1		Peak Found	High	High	Peak Found	Peak Found	Peak Found	High	0	0.004115	2.05	41.22
High	CHISHEVNHLHEGLK	1xCarbamidomethyl [C1]	0.0118351	0	1	2	4	XP_021767598.1	0	1809.88	0	1295.18	1836.83	2070.77	2064.67	853.073	3637.84		Peak Found	High	Peak Found	High	Peak Found	High	High	0	0.00103	1.44	20.99
High	GDVSVLQPTLMAAVPAIIDR		4.77766e-05	0	1	3	6	XP_021724440.1	0	2066.13	0	11555.1	25176.6	13195.6	25533.8	13131.6	29387		High	High	High	High	High	High	High	0	8.905e-06	4.23	78.18
High	GEGPAIGIDLGTTYSCVGVWQHDR	1xCarbamidomethyl [C16]	2.82707e-05	0	2	7	1	XP_021714916.1; XP_021714917.1	0	2588.22	0	1864.95	76713.1		46935.4	5205.16	77654.2	Shared	Peak Found	High	Not Found	Peak Found	Peak Found	Peak Found	High	0	1.53e-07	4.39	62.68
High	CGINYQPPTVVPGGDLAK	1xCarbamidomethyl [C1]	0.000975831	0	1	1	4	XP_021733809.1	0	1885.95	0		55119.9	62370.4	112836	53891.6	95036.7		Not Found	Peak Found	High	High	High	High	High	0	2.681e-05	3.46	48.72
High	CGINYQPPSVVPGGDLAK	1xCarbamidomethyl [C1]	0.000368631	0	1	1	6	XP_021757321.1	0	1871.93	0	61876.2	167072	131508	258727	145736	245765		High	High	High	High	High	High	High	0	6.459e-06	4.09	48.5
High	GETLQEYWWCTER	1xCarbamidomethyl [C10]	0.000527396	0	1	2	6	XP_021745722.1	0	1757.76	0	224903	405287	316948	451285	222516	508884		High	High	High	High	High	High	High	0	2.492e-05	4.83	58.88
High	GEYDESGPSIVHR		0.0566527	0	1	3	4	XP_021743768.1	0	1445.67	0	7864.03	8559.45	8826.61	7857.94	17627.3	9545.29		Medium	Peak Found	High	Peak Found	High	Peak Found	High	0.0001508	0.01585	1.56	27.31
High	GFESLVHLIAK		0.00769075	0	1	1	2	XP_021718951.1	0	1213.69	0	2437.84	85840.8		69553.5		57723.1		Peak Found	High	Not Found	High	Not Found	Peak Found	High	0	0.0005476	1.72	61.66
High	GFEVIDEIK		0.0427369	0	3	8	6	XP_021714590.1; XP_021714586.1; XP_021714588.1	0	1049.55	0	471842	811122	694460	640446	532379	436087	Shared	High	High	High	High	High	High	High	0	0.006864	2.44	49.87
High	GFEVIDQIK		0.0635984	0	1	7	3	XP_021769299.1	0	1048.57	0	59958.3	74916.6	93089	107880	162689	90173.3		Peak Found	Peak Found	High	Peak Found	High	High	High	0	0.01244	2.54	46.92
High	GFIFGPPIALAIGAK		0.0126304	0	1	8	5	XP_021768001.1	0	1471.87	0	19548.9	49361.3	23536.1	34218	31005.8	46474.9		Peak Found	High	High	High	High	High	High	0	0.001812	2.98	79.45
High	DLQMVNLTLR		0.008292	0	1	2	2	XP_021721152.1	0	1202.66	0	25081.3	28391.1	17849.3	33388.9	23213.9	39515.2		High	Peak Found	Peak Found	Peak Found	High	Peak Found	High	0	0.0006124	3.12	56.37
High	GILAADESTGTIGK		0.006197	0	1	4	6	XP_021743337.1	0	1332.7	0	162575	308413	98042.2	281985	370671	214460		High	High	High	High	High	High	High	0	0.0006097	3.48	34.81
High	FLDILQDLHGEDIR		0.00106318	0	1	1	1	XP_021773823.1	0	1683.87	0		58232.4		20201.7		27036.8		Not Found	Peak Found	Not Found	Peak Found	Not Found	High	High	0	3.034e-05	2.67	66.65
High	FLAIDAVEK		0.0136139	0	1	3	6	XP_021730226.1	0	1005.56	0	62610.7	103242	114385	138888	83717.2	116430		High	High	High	High	High	High	High	0	0.003835	2.2	43.82
High	EILGTCVSVGCTVDGK	2xCarbamidomethyl [C6; C11]	0.000227123	0	1	1	4	XP_021735009.1	0	1694.81	0	34227.7	53897.8	35440	57908.5	42932.1	58883.8		Peak Found	Peak Found	High	High	High	High	High	0	1.674e-05	3.08	43.31
High	EILGTCVSVGCTVDGKDPK	2xCarbamidomethyl [C6; C11]	0.0569271	0	1	1	7	XP_021735009.1	1	2034.98	0	68893.9	129267	105899	283864	109988	193323		Medium	High	High	High	High	High	High	0.006758	0.1577	2.27	39.09
High	EILHIQGGQCGNQIGSK	1xCarbamidomethyl [C10]	5.15326e-05	0	3	7	12	XP_021744672.1; XP_021718747.1; XP_021734268.1	0	1838.92	0	81244.8	134408	95280.8	139168	121732	139801	Shared	High	High	High	High	High	High	High	0	1.777e-05	4.62	32.22
High	ELLKPSASVALHR		0.000692517	0	1	2	6	XP_021763135.1	0	1420.83	0	15985.5	30587.6	27640.9	24802.7	15237.5	27734.4		High	High	High	High	High	High	High	0	6.003e-05	3.88	31.61
High	ELLSGEKEGLLQLPSDK		0.000163623	0	1	1	4	XP_021734930.1	1	1856	0	21044	51679.3	48116.4	144579	23063.7	91878.2		Peak Found	High	High	High	Peak Found	High	High	0	1.985e-06	3.78	50.44
High	ELISNSSDALDKIR		0.00418633	0	2	5	3	XP_021726736.1; XP_021740740.1	1	1560.82	0	26899	48769.3	44374.3	131982	44949	99923.4	Shared	High	Peak Found	Peak Found	High	Peak Found	High	High	0	0.0002243	3.2	40.21
High	EAPAFVEQATEQQILVTGIK		5.69364e-07	0	1	2	14	XP_021727103.1	0	2172.15	0	193089	505802	295919	517999	136508	502712		High	High	High	High	High	High	High	0	2.062e-08	6.55	63.78
High	ELLSSLGDLSQTQIFAK		0.000418179	0	1	2	6	XP_021737782.1	0	1849.99	0	24640.6	106504	48974.3	103979	30622.8	113579		High	High	High	High	High	High	High	0	2.058e-05	5.21	69.03
High	EIMVNQASSCDLK	1xCarbamidomethyl [C10]	0.000287897	0	1	2	1	XP_021724826.1	0	1494.69	0	3332.32	4293.97	2687.31	7084.21	31247.2	6627.21		Peak Found	Peak Found	Peak Found	Peak Found	High	Peak Found	High	0	4.526e-06	3.32	32.31
High	EIPSLLLINQTLSYAR		0.000530063	0	1	2	2	XP_021757708.1	0	1831.03	0							Not Reliable	Not Found	Not Found	Not Found	High	Not Found	High	High	0	5.178e-05	4.04
High	ELQETVQYPVEHPEKFEK		0.00998228	0	3	5	2	XP_021733577.1; XP_021774530.1; XP_021768906.1	1	2230.1	0	20902.3	36454.4	29708.5	64191.6	26620.1	51700.2	Shared	Peak Found	Peak Found	Peak Found	High	Peak Found	High	High	0	0.0008	2.61	37.13
High	ELSPSADEVIIVTSSLMK		0.000299754	0	1	2	4	XP_021738599.1	0	1919	0	7865.66	13975	8855.1	16445.6	8800.8	18525.7		High	High	Peak Found	High	Peak Found	High	High	0	1.123e-05	3.43	80.23
High	EITALAPSSMK		0.00727757	0	2	5	6	XP_021749538.1; XP_021743768.1	0	1147.6	0	134394	252325	86655	308349	356562	224955	Shared	High	High	High	High	High	High	High	0	0.001815	2.55	35.63
High	EAVAPYERPALSK		0.00638666	0	1	2	3	XP_021764769.1	0	1430.76	0	4435.04	3998.04	4170.98	4150.58	29620.5	3917.3		Medium	Peak Found	Peak Found	Peak Found	High	Peak Found	High	0	0.0004175	1.32	28.66
High	EAIGESDFFLVAR		0.00067527	0	1	1	6	XP_021771674.1	0	1453.73	0	77524.2	99311.4	91253.2	206638	40599.8	156139		High	High	High	High	High	High	High	0	7.836e-05	3.32	62.18
High	EAFSLFDKDGDGCITTK	1xCarbamidomethyl [C13]	5.0503e-05	0	1	3	12	XP_021745669.1	1	1903.87	0	103390	239966	194346	397860	177562	215610		High	High	High	High	High	High	High	0	1.375e-06	5	48.57
High	ELVNLVVVAGDR		0.000522102	0	1	2	5	XP_021750181.1	0	1283.73	0	30554	76581.8	31435.9	52073.6	43962.9	62087.3		High	High	High	High	Peak Found	High	High	0	6.071e-05	3.41	54.54
High	EAENCDCLQGFQVCHSLGGGTGSGMGTLLISK	3xCarbamidomethyl [C5; C7; C14]	5.25831e-05	0	3	7	4	XP_021744672.1; XP_021718747.1; XP_021734268.1	0	3383.51	0	14336.4	202145	53457.6	226040	9267.9	263668	Shared	Peak Found	High	High	High	Peak Found	High	High	0	3.775e-07	7.63	61.26
High	ELYQNTFSDAEKR		0.0446566	0	1	1	6	XP_021748636.1	1	1600.76	0	19768.7	33132.3	9380.94	57785.5	98614.2	9176.87		High	High	Peak Found	High	High	High	High	0	0.007334	2.61	32.38
High	ENAPAIIFIDEVDAIATAR		4.11453e-06	0	1	2	8	XP_021763135.1	0	2029.06	0	12410.5	37725.3	23627.7	42453.8	21813.5	50654.9		High	High	High	High	High	High	High	0	2.859e-07	4.92	94.76
High	ENTEGEYSGLEHEVVPGVVESLK		0.0344445	0	1	3	3	XP_021762497.1	0	2501.2	0	13845.8	61439.6	44010.2	53518.5		64549.9		Peak Found	High	High	Peak Found	Not Found	High	High	0	0.007015	2.73	59.1
High	EADVDGDGQINYEEFVK		1.73299e-05	0	1	4	6	XP_021745669.1	0	1927.86	0	171742	282527	243441	356354	273608	265984		High	High	High	High	High	High	High	0	7.474e-08	5.26	52.69
High	EPPPAPLFEPGELTSWSFYR		0.00159947	0	1	2	7	XP_021732432.1	0	2320.13	0	11622.1	50925.4	22894.7	37039.6	16891.3	34664.9		High	High	High	High	High	High	High	0	5.522e-05	3.89	80.07
High	EAANFTAQVIIMNHPGQIGNGYAPVLDCHTSHIAVK	1xCarbamidomethyl [C28]	0.0389426	0	1	4	1	XP_021715816.1	0	3873.92	0		50227.6		4629.78		29178.6		Not Found	High	Not Found	Peak Found	Not Found	Peak Found	High	0	0.005973	2.8	58.01
High	DYKEPPPAPLFEPGELTSWSFYR		2.23455e-06	0	1	2	6	XP_021732432.1	1	2726.31	0	35610.4	218170	91102.2	128532	53171	144579		High	High	High	High	High	High	High	0	3.783e-09	7.47	76.97
High	EQLAIAEFAEALLIIPK		0.0626879	0	1	2	1	XP_021721085.1	0	1869.07	0	314.684	1983.06	615.721	917.733	942.239	3586.45		Peak Found	Peak Found	Peak Found	Peak Found	Peak Found	High	High	0	0.01221	0.74	101.27
High	DVVPFNFFTPLR		0.0446566	0	1	2	4	XP_021737444.1	0	1451.77	0	5543.35	16388.3	7171.43	10470.9	4814.06	10093.9		Medium	High	High	Peak Found	High	Peak Found	High	0	0.007342	2.6	79.77
High	EQILSIWDKAEVIK		0.00372873	0	1	2	1	XP_021774923.1	1	1671.93	0				51382.3		43338.9		Not Found	Not Found	Not Found	High	Not Found	Peak Found	High	0	0.0001904	3.63	58.51
High	EALGALPLYQR		0.00104195	0	1	2	4	XP_021738011.1	0	1230.68	0	66056.8	60885.5	33064.1	83594.8	62758.6	68243.7		High	High	Peak Found	Peak Found	High	High	High	0	7.824e-05	2.98	48.61
High	EQVFSTYSDNQPGVLIQVYEGER		0.000648565	0	2	5	8	XP_021714916.1; XP_021714917.1	0	2658.27	0	54195.5	146257	103782	218120	51661.6	257711	Shared	Peak Found	High	High	High	Peak Found	High	High	0	2.954e-05	4.9	65.22
High	EAVDLENIPLEEVFENLR		0.000207407	0	1	2	2	XP_021733769.1	0	2129.08	0	6478.95	18351.2		19866.9	14583.4	23303.3		Peak Found	High	Not Found	Peak Found	High	Peak Found	High	0	2.794e-06	2.98	87.64
High	EAVNVSLGNLLTYPFVR		9.44097e-05	0	1	6	6	XP_021741723.1	0	1892.03	0	7372.98	22600.5	15787.2	21143.6	7034.65	21451.6		High	High	High	High	High	High	High	0	8.866e-07	3.01	80.54
High	EGDQLPESVDWR		0.0284195	0	1	2	1	XP_021714574.1	0	1430.65	0	15901.3	19799.6	22923.1	50580.7	35758.1	32324		Peak Found	Peak Found	Peak Found	Peak Found	High	Peak Found	High	0	0.003759	2.32	44.8
High	EDYLAQNAFTPYDK		0.00219725	0	1	2	1	XP_021739675.1	0	1674.76	0	23910.3	33388.5	27279.7	27746.9	40147.5	34728		Peak Found	Peak Found	Peak Found	Peak Found	High	Peak Found	High	0	8.759e-05	3.65	49.85
High	EGLLQLPSDK		0.0102869	0	1	1	6	XP_021734930.1	0	1099.6	0	71268.9	97482.2	78171.7	109419	133981	111777		High	High	High	High	High	High	High	0	0.001927	2.97	44.88
High	EGLNVEEAFQCIAK	1xCarbamidomethyl [C11]	0.0337733	0	1	2	1	XP_021731611.1	0	1607.77	0	20361	41339.2	31238.7	44797	17840.3	41775.3		Peak Found	Peak Found	High	Peak Found	Peak Found	Peak Found	High	0	0.004841	2.26	64.11
High	EGLVSDAIESFIR		0.00065514	0	1	2	2	XP_021715572.1	0	1435.74	0	11189.8	66194.3	16031	58491.1	20397.9	62469.6		Peak Found	Peak Found	High	Peak Found	High	Peak Found	High	0	1.496e-05	2.94	76.35
High	EDLQLPLLPIIQVALASGDEK		0.0332783	0	1	1	3	XP_021753383.1	0	2262.26	0	753.379	2066.7	1983.22	2694.76	2162.33	4000.84		Peak Found	Peak Found	High	High	Peak Found	High	High	0	0.004733	0.81	99.93
High	EDENRLDEVGYDDVGGVRK		0.00330434	0	1	2	2	XP_021768906.1	2	2165.01	0	6640.75	11463.4	13055.8	22636.1	10412.7	21746.5		Peak Found	High	High	Peak Found	Peak Found	Peak Found	High	0	0.0005086	5.53	34.56
High	EGNFDIVGNNFPVFFTR		0.000206363	0	1	2	6	XP_021732193.1	0	1972.96	0	16576.8	105054	36003.5	46385	15100.7	43810.2		High	High	High	High	High	High	High	0	4.36e-06	4.75	76.7
High	EGTENSVFWSALGGK		0.00907544	0	1	2	2	XP_021724139.1	0	1581.75	0	16575.4	28954.8	33666.3		25916.2	32931.2		Peak Found	Peak Found	High	Not Found	High	Peak Found	High	0	0.0006983	3.64	59.78
High	EGVCAASLPTTMGVVAGLLVQNTLK	1xCarbamidomethyl [C4]	0.00155966	0	1	2	6	XP_021737447.1	0	2529.34	0	1730.78	4862.82	3129.08	4343.15	3088.81	7475.86		High	High	High	High	High	High	High	0	0.0004725	1.81	93.69
High	EHALLAFTLGVK		0.00272878	0	1	3	4	XP_021715816.1	0	1298.75	0	12106.8	189152	48686.9	225794	8696.98	292211		Peak Found	High	High	High	Peak Found	High	High	0	0.0001204	2.85	55.8
High	EHVIKPVIPEK		0.0192063	0	2	4	11	XP_021734528.1; XP_021768640.1	0	1288.76	0	70500.4	132378	18728.7	138816	147411	78555.8	Shared	High	High	High	High	High	High	High	0.0003007	0.02329	2.51	26.06
High	EHVVGWYSTGPK		0.0249889	0	1	2	3	XP_021732423.1	0	1359.67	0	6485.43	9398.25	5214.88	13613.8	8493.08	10723		High	High	Peak Found	Peak Found	Peak Found	High	High	0	0.003094	2.18	33.14
High	EAVLLVFANK		0.0128213	0	1	1	6	XP_021727043.1	0	1103.65	0	45312	82209	52336.8	87343.7	65350	105495		High	High	High	High	High	High	High	0	0.004682	2.63	56.91
High	EIAEAYLGSTVK		0.000990707	0	1	1	5	XP_021714917.1	0	1280.67	0	72130.1	124178	84714.9	120808	123456	132624		High	High	Peak Found	High	High	High	High	0	2.735e-05	2.89	40.75
High	EDDLNEIVQLVGK		0.000378047	0	1	2	4	XP_021739675.1	0	1471.76	0	21293.2	56557.4	30772.6	43933.5	25590.1	50774.5		Peak Found	High	High	High	Peak Found	High	High	0	0.0002301	3.62	67.93
High	ELAGQPDVDGFLVGGASLKPEFVDIIKSATVK		0.025113	0	1	1	6	XP_021716140.1	1	3300.77	0	1033.37	20404.9	8955.51	20666.1	6998.36	36525.9		Peak Found	High	Peak Found	Peak Found	High	High	High	0.004973	0.09312	2.37	80.65
High	ELAPYDPDWYYIR		0.0206941	0	1	3	1	XP_021761529.1	0	1700.8	0							No Quan Values	Not Found	Not Found	Not Found	Not Found	High	Not Found	High	0	0.00235	1.92
High	ELDALLSDEALANVPFLILGNK		0.0103905	0	2	3	3	XP_021774122.1; XP_021770099.1	0	2355.28	0	1417.55	3786.39	2908.54	2524.42	3762.79	7595.41	Shared	Peak Found	High	Peak Found	Peak Found	High	High	High	0	0.001796	0.99	94.58
High	EIDDADKLVEAIK		0.00499231	0	1	2	8	XP_021764769.1	1	1458.77	0	64329.5	153045	114162	159302	119741	132790		Medium	High	High	High	High	High	High	0	0.0002908	3.42	48.24
High	ECLPLILILR	1xCarbamidomethyl [C2]	0.0149692	0	1	2	4	XP_021732849.1	0	1239.75	0	20617.2	120979	20789.6	125582	43952.7	137996		Peak Found	High	Peak Found	High	High	High	High	0	0.001457	1.82	78.64
High	EIDIGVPDEIGR		0.00661525	0	2	4	3	XP_021774530.1; XP_021768906.1	0	1312.67	0	32703.7	44983.5	37773	47908.8	54973.9	56693.9	Shared	High	Peak Found	High	Peak Found	High	Peak Found	High	0	0.003608	2.76	49.92
High	ELGEWGIENYLNIK		0.0010263	0	2	3	1	XP_021719014.1; XP_021733695.1	0	1677.85	0	4428.33	49322	14359.8	42338.1	7760.67	51545.6	Shared	Peak Found	High	Peak Found	Peak Found	Peak Found	Peak Found	High	0	2.896e-05	2.04	71.34
High	ELGITALHIK		0.0234293	0	1	1	7	XP_021766528.1	0	1094.66	0	39730.2	49812.6	30600.9	76792.7	39357.2	76202.7		Medium	Medium	High	High	High	High	High	0.0008566	0.03293	2.19	44.59
High	ECILSGLLSVDGLK	1xCarbamidomethyl [C2]	0.00186059	0	1	3	2	XP_021751681.1	0	1503.81	0	15045.7	57828.3	24869.2	57931.1	18817.1	75502.8		High	Peak Found	Peak Found	Peak Found	High	Peak Found	High	0	6.876e-05	2.7	72.73
High	ELKPLSDIDDQEGLR		0.00453729	0	1	4	2	XP_021724395.1	0	1727.88	0	17402.9	48702.4	33667.4	42274.9	23079	34219		Peak Found	High	High	Peak Found	Peak Found	Peak Found	High	0	0.0002526	2.56	42.72
High	ELLEEIAAIVAR		0.0017078	0	1	3	5	XP_021736417.1	0	1326.76	0	6581.62	20284.5	7104.63	17273.5	12862.2	22694.5		High	Peak Found	High	High	High	High	High	0	6.072e-05	2.71	83.69
High	ELIGPAMYFGLMGDGQPIGR		0.000348732	0	2	4	6	XP_021730909.1; XP_021737037.1	0	2122.05	0	8476.16	23992.8	9886.43	25366.3	10131.8	37843.5	Shared	High	High	High	High	High	High	High	0	2.628e-05	4.25	79.73
High	ELAEDGYSGVEVR		0.000946746	0	1	4	5	XP_021715029.1	0	1423.67	0	51656.9	72041.6	9644.33	141293	164682	68240.9		High	High	Peak Found	High	High	High	High	0	3.805e-05	3.36	35.07
High	ERLPANLVQAQR		0.0148947	0	1	2	4	XP_021718294.1	1	1394.79	0	20529.9	39101.6	21191.1	39013.7	38252.3	33066.1		Peak Found	High	Peak Found	High	High	Peak Found	High	0	0.001446	3.02	31.88
High	ESEVLSLFATIINK		0.00808656	0	1	4	1	XP_021725802.1	0	1563.86	0	3169.53	7017.59	6392.36	8665.88	6502.95	7730.96		Peak Found	Peak Found	High	Peak Found	Peak Found	Peak Found	High	0	0.000589	1.39	85.45
High	DVQFLPISGLVGSNLK		0.000598279	0	1	2	1	XP_021760842.1	0	1686.94	0	7182.24	20623.1	10963.5	25965.8	6829.01	26292.2		Peak Found	Peak Found	Peak Found	High	Peak Found	Peak Found	High	0	1.311e-05	2.39	73.54
High	DMKPETFANLVSAILYEK	1xOxidation [M2]	0.000648565	0	1	2	4	XP_021752635.1	0	2085.06	0	6570.13	4141.01	16900	5186.65	18701	4491.12		High	Peak Found	High	High	High	Peak Found	High	0	0.001154	2.79	84.7
High	FASINVENVESNR		0.000111512	0	1	2	6	XP_021743337.1	0	1478.72	0	87780.4	174679	138523	150067	122209	141097		High	High	High	High	High	High	High	0	1.133e-06	4.02	41.22
High	DMKPETFANLVSAILYEK		0.000506537	0	1	2	8	XP_021752635.1	0	2069.06	0	2555.11	39331.5	4461.2	31468.4	3473.33	48776.5		High	High	High	High	Peak Found	High	High	0	1.031e-05	3.21	88.92
High	DMGYNVSMMADSTSR		3.98414e-05	0	1	2	4	XP_021739675.1	0	1664.67	0	35445.9	43668.5	48470.4	65406.1	42176.9	60930.1		High	Peak Found	High	Peak Found	High	High	High	0	9.412e-07	3.66	45.54
High	DMEGAAVAYVAELLK		0.000177379	0	1	3	6	XP_021753150.1	0	1579.8	0	3766.87	9863.41	5998.28	10433.9	6986.6	15291.2		High	High	High	High	High	High	High	0	5.036e-06	3.06	91.27
High	FDDSFSWASIK		0.00304854	0	1	2	5	XP_021749779.1	0	1302.6	0	154615	314335	231029	336845	182841	196128		High	High	Peak Found	High	High	High	High	0	0.0003139	3.24	59.53
High	DLYGNIVLSGGTTMFPGIADR	1xOxidation [M14]	0.00200671	0	2	5	1	XP_021749538.1; XP_021743768.1	0	2213.09	0	11075.9	22621.7	24117.6	22685.8	29790.2	25108.6	Shared	Peak Found	Peak Found	Peak Found	Peak Found	High	Peak Found	High	0	7.684e-05	4.15	67.56
High	FDFSWGDADTHR		0.0022647	0	1	5	1	XP_021737782.1	0	1453.61	0	14793	31833.6	25298.8	26413.8	20811.5	31076.2		Peak Found	Peak Found	High	Peak Found	Peak Found	Peak Found	High	0	9.182e-05	2.36	49.57
High	FDGALNVDVNEFQTNLVPYPR		5.25831e-05	0	1	1	5	XP_021757321.1	0	2408.19	0	14155.4	87643.8	26896	88803.4	28782	143853		Peak Found	High	High	High	High	High	High	0	5.338e-07	5	69.82
High	DLYGNIVLSGGTTMFPGIADR		6.4667e-05	0	2	5	5	XP_021749538.1; XP_021743768.1	0	2197.1	0	2509.11	74744.9	14991.7	64369.7	16026.2	143252	Shared	Peak Found	High	High	High	High	High	High	0	6.874e-07	4.92	74.7
High	FDLTGIAPAPR		0.000648565	0	2	2	5	XP_021774970.1; XP_021763741.1	0	1157.63	0	97628.3	77774.5	75770.5	128939	85845.9	106638	Shared	High	High	High	Peak Found	High	High	High	0	0.0001991	2.68	49.9
High	FDMGGSAAVLGAAK		2.51733e-05	0	1	4	5	XP_021755540.1	0	1294.65	0	23301.6	31973.4	37434.4	48913	40701.3	39156.6		High	Peak Found	High	High	High	High	High	0	1.291e-07	4.1	45.99
High	FDVGNVVMVTGGR		0.000307411	0	1	2	5	XP_021732849.1	0	1350.68	0	118213	215684	137080	256672	170709	264545		Peak Found	High	High	High	High	High	High	0	1.55e-05	3.36	53.42
High	FAQYTGAQAIAGR		0.00384306	0	1	2	1	XP_021738926.1	0	1353.69	0	10910.8	18072.2		885.574	17058.6			High	Peak Found	Not Found	Peak Found	Peak Found	Not Found	High	0	0.0001982	3.23	35.24
High	FEDPAEGEDALIAK		0.00173382	0	1	1	6	XP_021739675.1	0	1504.72	0	34766.4	68122	62255.2	73637.6	77097.8	65811		High	High	High	High	High	High	High	0	8.448e-05	4.01	44.18
High	DLVSSLVAGLLTIGPR		0.044875	0	1	2	3	XP_021730339.1	0	1610.95	0	716.883	4935.12	797.862	2528.44		8286.02		Peak Found	High	Peak Found	Peak Found	High	High	High	0.002634	0.059	1.21	105.42
High	FFALQVLEGVIK		0.00122441	0	1	4	3	XP_021725802.1	0	1363.8	0	931.657	3966.51		3018.6	1657.49	3391.44		Peak Found	High	Not Found	High	Peak Found	High	High	0	7.204e-05	3.31	85.42
High	DLVGVAYTEEETK		0.000577523	0	1	2	5	XP_021718990.1	0	1453.71	0	60627.1	51983.5	55745	66257.9	27658.4	69369.6		High	Peak Found	High	High	High	High	High	0	1.337e-05	3.39	42.53
High	DITPDDKQELDEALQR		0.000134398	0	2	3	7	XP_021718527.1; XP_021773823.1	1	1885.91	0	55628.1	145896	103054	141809	97905.8	125381	Shared	High	High	High	High	High	Peak Found	High	0	3.139e-06	3.99	43.82
High	FFVGGNWK		0.0337733	0	3	6	6	XP_021753136.1; XP_021716140.1; XP_021749558.1	0	954.483	0	81589.1	149883	154079	200081	118040	188432	Shared	High	High	High	High	High	High	High	0	0.004837	2.16	46.84
High	FGIVEGLMTTVHSITATQK		1.43788e-05	0	2	3	12	XP_021744399.1; XP_021736301.1	0	2033.07	0	31519.5	861156	56915.8	544725	52819.1	951155	Shared	High	High	High	High	High	High	High	0	1.072e-07	5.61	77.33
High	FGIVEGLMTTVHSITATQK	1xOxidation [M8]	8.40661e-05	0	2	3	6	XP_021744399.1; XP_021736301.1	0	2049.07	0		39610.7	49553.4	40243.5	190096	58442.8	Shared	Not Found	High	High	Peak Found	High	High	High	0	9.799e-07	4.29	64.3
High	DITLGFVDLLR		0.00197659	0	1	1	3	YP_009380136.1	0	1261.72	0	7916.62	17194.2	17098.7	11746.1	11578.4	29432.2		Peak Found	High	Peak Found	Peak Found	High	High	High	0	7.531e-05	2.8	81.29
High	DLTDALAAAIEAYPK		0.000418179	0	1	1	1	XP_021722818.1	0	1561.81	0	9469.74	21774.7	12353.1	19662	11256.9	20645		Peak Found	Peak Found	Peak Found	Peak Found	Peak Found	High	High	0	7.796e-06	2.82	80.75
High	FHQYQVVGR		0.0135461	0	1	2	10	XP_021718085.1	0	1133.59	0	7078.57	8454.32	5160.68	8381.59	15482.9	11574.8		High	High	High	High	High	High	High	0	0.001256	1.86	25.4
High	DLSSIGDTVVISVTK		0.00171643	0	1	1	1	XP_021715448.1	0	1533.84	0	11353.2	18789.1	16600.8	20286	16661.1	18212.4		Peak Found	Peak Found	High	Peak Found	Peak Found	Peak Found	High	0	6.1e-05	3.12	63.7
High	FKDEIIPVHTK		0.0291302	0	1	2	5	XP_021720246.1	1	1326.74	0	3019.34	273494	28908.7			90361.5		Peak Found	High	High	Not Found	Not Found	High	High	0	0.003889	2.06	31.02
High	FKFPENTVELYAEK		0.000152465	0	1	4	6	XP_021715029.1	1	1714.87	0	48034.3	114490	98019.8	188972	27520.4	159904		High	High	High	High	High	High	High	0	1.786e-06	3.37	52.47
High	FEELNMDLFR		0.00988273	0	2	9	3	XP_021714916.1; XP_021714917.1	0	1313.62	0	13113	66385.3	20963.6	59862.4	12239.3	68258.1	Shared	Peak Found	High	Peak Found	High	Peak Found	High	High	0	0.000791	3.25	64.43
High	ICCIGAGYVGGPTMAVIALK	2xCarbamidomethyl [C2; C3]	1.43065e-05	0	1	3	1	XP_021751676.1	0	2051.05	0						66325.3		Not Found	Not Found	Not Found	Not Found	Not Found	High	High	0	5.666e-08	5.37	65.07
High	DNIQGITKPAIR		0.00288424	0	1	1	7	XP_021767870.1	0	1325.75	0	427274	648184	101019	901135	753299	268544		High	High	Peak Found	High	High	Peak Found	High	0	0.0003444	3.43	31.02
High	DPIVLGVDVIEGVLK		0.000346977	0	1	2	5	XP_021762306.1	0	1565.91	0	1312.38	2964.72	1920.33	4166.08	2506.39	5081.23		Peak Found	High	High	High	High	High	High	0	0.0002501	1.14	92
High	ESGADATFVEAPANIDELNEVVKGTK		0.000860238	0	1	1	3	XP_021760940.1	1	2704.33	0	10905.1	33716.9	27798.8	91717.6	7037.43	61964.3		Peak Found	Peak Found	High	High	Peak Found	High	High	0	7.091e-05	3.28	63.66
High	DVMDMILVTQYFDTMK	1xOxidation [M15]	0.0194952	0	1	1	1	XP_021758464.1	0	1965.9	0	2116.14	1521.4	2073.22	2032.29	3098.39	3392.3		High	Peak Found	Peak Found	Peak Found	Peak Found	Peak Found	High	0	0.002152	0.75	84.49
High	ESIDLHDNFDQIGLAQK		0.00140297	0	2	4	5	XP_021715572.1; XP_021732493.1	0	1942.95	0	17455.9	31925.8	26027.4	30152.8	27006.1	33347.2	Shared	High	High	High	Peak Found	High	High	High	0	4.543e-05	3.62	50.86
High	DVMDMILVTQYFDTMK		0.000391635	0	1	1	7	XP_021758464.1	0	1949.91	0	1761.26	6726.21	3044.5	7252.82	3325.76	18971.5		High	High	High	High	High	High	High	0	4.513e-05	3.02	90.5
High	ESIELPLMNPELFIR		0.000416075	0	1	4	5	XP_021731541.1	0	1800.96	0	13533.5	37637.2	24325.6	39101.1	22752	44819.3		High	High	High	Peak Found	High	High	High	0	7.736e-06	2.43	85.6
High	ESPGGPWQFVGLLPLFDPPR		0.019887	0	1	2	3	XP_021738895.1	0	2209.14	0							No Quan Values	Peak Found	High	Peak Found	High	Peak Found	High	High	0	0.002205	0.86	96.04
High	DTVEANEELGLPVDSR		0.00465286	0	1	3	2	XP_021753231.1	0	1743.84	0	7280.33	58169.2	18741.7	23260.9	56173.3	36888.3		Peak Found	High	Peak Found	Peak Found	High	Peak Found	High	0	0.0003173	2.81	44.87
High	ESTLHLVLR		0.0457587	0	1	13	10	XP_021769974.1	0	1067.62	0	315462	665832	361423	901204	401531	595642		High	High	High	High	High	High	High	0	0.007632	2.63	38.27
High	ETVVEVPNVSWDDIGGLENVK		2.84137e-05	0	1	2	1	XP_021774530.1	0	2299.15	0	11541.8	37677.8	15008	37354.3	11752.9	45823.6		Peak Found	Peak Found	Peak Found	Peak Found	Peak Found	High	High	0	1.537e-07	4.48	69.54
High	EVCFACVDAEEFR	2xCarbamidomethyl [C3; C6]	0.000713795	0	2	4	4	XP_021715572.1; XP_021732493.1	0	1631.68	0	24882.6	38706.3	42448.7	61090.2	39131.3	56833	Shared	Peak Found	High	Peak Found	High	High	High	High	0	0.0001038	3.24	52.9
High	EVHFFPFNPVDKR		0.0138888	0	1	2	3	XP_021738895.1	1	1631.83	0	14395.4	101778	32408.1	91284.3		128338		Peak Found	High	Peak Found	High	Not Found	High	High	0	0.004812	2.7	50.02
High	EVLQREDDLNEIVQLVGK		0.000104433	0	1	2	3	XP_021739675.1	1	2097.12	0	3812.71	24159.9	8059.34	41399.6		43185.5		Peak Found	High	Peak Found	High	Not Found	High	High	0	2.347e-06	4.75	65.34
High	DSVVLSGGPNYNIPLGR		4.42943e-05	0	1	1	6	XP_021771548.1	0	1757.92	0	585859	511245	620124	778584	498413	606603		High	High	High	High	High	High	High	0	1.319e-05	4.45	53.5
High	DSVVAGFQWASK		0.00163205	0	1	2	6	XP_021775557.1	0	1294.64	0	38154.8	53956.9	48635.3	63608.8	60165.3	69270.5		High	High	High	High	High	High	High	0	5.673e-05	3.43	52.01
High	EVNGAGINSSFAVHQDVDGR		0.0586002	0	1	2	2	XP_021718313.1	0	2071.98	0					35629.9			Not Found	Not Found	Not Found	High	High	Not Found	High	0.001132	0.0452	1.95	36.83
High	DSTLIMQLLR		0.0148205	0	7	15	7	XP_021718413.1; XP_021754406.1; XP_021758514.1; XP_021740256.1; XP_021721200.1; XP_021763533.1; XP_021718401.1	0	1189.66	0	90014.9	465791	188060	315389	118745	367564	Shared	High	High	High	High	High	High	High	0	0.002137	2.36	72.4
High	DSLTPTFAAAALFIDNAR		9.11336e-05	0	1	4	6	XP_021723060.1	0	1893.97	0	5878.5	11081.6	8250.38	12284.3	8197.63	18368.3		High	High	High	High	High	High	High	0	1.096e-05	4.38	83.14
High	EVTAELPIYLANSLNSLR		1.03586e-05	0	1	2	6	XP_021714689.1	0	2003.08	0	5474.45	13557.1	10211.2	18155.6	10763	20793.9		High	High	High	High	High	High	High	0	9.861e-07	4.29	81.64
High	DSAAVFAWK		0.0113706	0	1	2	6	XP_021745722.1	0	994.499	0	201504	250314	232494	352289	255489	319223		High	High	High	High	High	High	High	0	0.004083	2.76	47.48
High	EYALIDQIK		0.0374445	0	1	2	6	XP_021739525.1	0	1092.59	0	49082.1	70265.7	86783.8	124764	129446	111203		High	High	High	High	High	High	High	0.0005863	0.02903	2.01	46.76
High	EYKPEIDIVSNASCTTNCLAPLAK	2xCarbamidomethyl [C14; C18]	0.000661783	0	1	1	4	XP_021744399.1	0	2694.31	0	17728.5	183521	104367	106497	7415.15	156064		Peak Found	High	High	High	Peak Found	High	High	0	1.52e-05	4.35	54.91
High	EYSEALSLLSGLIK		0.000361267	0	1	2	6	XP_021724519.1	0	1522.84	0	14820	25016.1	21600.4	31342.2	20999	32511.5		High	High	High	High	High	High	High	0	6.299e-06	3.77	82.64
High	FADFGVLHR		0.0127573	0	1	2	1	XP_021750560.1	0	1061.55	0	9574.52	17766.2	16266.4	29872.5	17958	29000.5		Peak Found	Peak Found	Peak Found	Peak Found	Peak Found	High	High	0	0.001154	2.55	42.06
High	FAGGYYTTSVEAFIPNTGR		4.85052e-05	0	1	3	4	XP_021725227.1	0	2050.99	0	11701.3	40992.6	25380.4	47426.6	9732.45	55951.2		Peak Found	High	High	High	Peak Found	High	High	0	3.359e-07	3.82	63.87
High	FALESFWDGK		0.00535644	0	2	4	7	XP_021715208.1; XP_021715607.1	0	1199.57	0	103542	365705	190922	335092	68679.2	379228	Shared	High	High	High	High	High	High	High	0	0.001603	3.06	65.06
High	DQYLNTEEFLDAVAAELK		5.86864e-07	0	2	2	10	XP_021771015.1; XP_021775119.1	0	2069.01	0	33191.5	99299.2	72899.9	110650	65793.5	148744	Shared	High	High	High	High	High	High	High	0	5.373e-10	5.1	92.17
High	DQEAINFLEK		0.00893994	0	1	2	2	XP_021750034.1	0	1206.6	0							No Quan Values	High	Not Found	Not Found	Not Found	High	Not Found	High	0	0.006894	2.7
High	DQADYISVPVEGPYKPAHYR		3.69375e-05	0	1	2	14	XP_021745722.1	0	2305.12	0	421530	824004	541732	963363	428598	890127		High	High	High	High	High	High	High	0	2.86e-05	3.61	43.94
High	FAQYTGAHAIAGR		0.00392121	0	1	1	12	XP_021716581.1	0	1362.69	0	15087.2	16518.7	14987	19475.2	39872.2	19028.2		High	High	High	High	High	High	High	0	0.0007294	2.41	28.19
High	FLDGIYVSEK		0.00769075	0	1	3	4	XP_021745960.1	0	1170.6	0	69797	85763.6	73340.1	129028	98062.6	114564		Peak Found	High	High	High	Peak Found	High	High	0	0.0005783	2.62	47.52
High	GILAADESTGTIGKR		0.0010263	0	1	4	12	XP_021743337.1	1	1488.8	0	145222	220461	160585	462554	235303	216804		High	High	High	High	High	High	High	0	2.896e-05	3.64	30.91
High	AVLMDLEPGTMDSIR		0.000234103	0	1	2	6	XP_021718747.1	0	1647.81	0	91445.5	209816	160552	248356	89244.9	272125		High	High	High	High	High	High	High	0	0.0002192	3.76	58.79
High	GLIEPISSTFVNLVNADFTAK		7.809e-06	0	1	2	12	XP_021750827.1	0	2236.19	0	20368.6	49224.5	41810.5	71877.9	41880	90012.6		High	High	High	High	High	High	High	0	3.932e-08	5.25	86.27
High	AGLALQPIATALFANSPFK		0.00167371	0	1	2	6	XP_021713621.1	0	1930.08	0	6188.98	11998	9050.34	17267.2	11234.5	22169.2		High	High	High	Peak Found	High	High	High	0	5.895e-05	2.2	88.48
High	KDEEYDSMIGIVR		0.00954203	0	1	2	4	XP_021714547.1	1	1554.75	0	30952.2	49394	23306.4	65146.6	35515.1	57913.1		High	High	Peak Found	High	Peak Found	High	High	0	0.0007525	4.42	44.84
High	AGKFPTLVTHQEPLENK		0.000331576	0	1	1	8	XP_021764738.1	1	1909.02	0	24818.4	48535	41509.9	73529.4	43363.8	77953.9		High	High	High	High	Peak Found	High	High	0	0.0001999	4.65	35.86
High	AGGECLTFDQLALR	1xCarbamidomethyl [C5]	0.00279838	0	1	4	6	XP_021722341.1	0	1550.76	0	128570	233805	183534	322235	194005	308730		High	High	High	High	High	High	High	0	0.0004222	4.06	56.4
High	AGGAYTLNTASAVTVR		0.000213781	0	1	1	6	XP_021756432.1	0	1551.81	0	92191.5	133193	129696	196170	145023	189020		High	High	High	High	High	High	High	0	1.305e-05	4.36	39.45
High	KFGAAIVSPEHR		0.00406182	0	1	2	3	XP_021741991.1	1	1311.72	0	2449.28	1693.59	2297.13	3448.41	10475.9	1946.35		Peak Found	Peak Found	High	High	High	Peak Found	High	0	0.0002157	3.02	26.07
High	KFLDGIYVSEK		0.0182736	0	1	3	2	XP_021745960.1	1	1298.7	0	31000.9	49419.9	31300.7	90836.4	48801.3	74755.7		Peak Found	Peak Found	Peak Found	High	Peak Found	High	High	0	0.002059	3.13	41.28
High	AGEPITADDLGLGGALTVLMK		1.83542e-06	0	1	3	7	XP_021728857.1	0	2042.08	0	11674.6	28590	22447.9	27845.6	19411.1	33976.8		High	High	High	High	High	High	High	0	2.848e-08	5.16	81.13
High	AGEMLAYAHETQHEK		0.0188277	0	1	3	3	XP_021729766.1	0	1714.79	0	1537.2	1752.54	1785.61	2457.22	11258.3	2340.34		Medium	Peak Found	High	Peak Found	High	Peak Found	High	0	0.002039	2.04	27.05
High	AGATAVVPETLEPSLQLAAAVLAQAK		0.0336075	0	1	3	2	XP_021748168.1	0	2519.41	0	1912.35	2456.76	2167.65	3569.39	3554.53	6625.14		Peak Found	Peak Found	Peak Found	High	Peak Found	High	High	0	0.004821	1.64	91.15
High	AGALLSYDPNLR		0.052431	0	2	3	5	XP_021774923.1; XP_021752616.1	0	1289.68	0	94693.9	191818	175217	220740	139956	163132	Shared	High	High	Peak Found	High	High	High	High	0.0004467	0.02604	2.44	46.85
High	KGAIPALPTEAEVLELIK		0.0193022	0	1	1	6	XP_021774923.1	1	1892.11	0	7979.75	34826.4	19603.1	32225.4	21343	34740		High	High	High	High	High	High	High	0	0.003756	3.44	76.02
High	AGAGSATLSMAYAAAR		0.000389664	0	1	2	2	XP_021722335.1	0	1468.72	0	28504.1	39269.2	40789.6	54729.6	33811.6	51079.9		High	Peak Found	High	Peak Found	Peak Found	Peak Found	High	0	7.009e-06	4.49	43.43
High	KADIGIAVDDATDAAR		1.72427e-05	0	3	10	10	XP_021723433.1; XP_021738895.1; XP_021723430.1	1	1601.81	0	129884	285132	139988	348806	249670	253695	Shared	High	High	High	High	High	High	High	0	7.461e-08	5.14	37.48
High	KGAIPALPTEAEVLELIKK		2.78998e-06	0	1	1	3	XP_021774923.1	2	2020.21	0	6157.68	27823.1	15302.8	42464.6	8503.01	33622.1		Peak Found	Peak Found	High	High	High	Peak Found	High	0	5.227e-09	5.84	70.21
High	KGDYFLVR		0.0566527	0	1	2	5	XP_021774530.1	1	997.547	0	14528.2	22465.4	13151.5	41213.8	34159.5	30246.9		High	High	Peak Found	High	High	High	High	0	0.01052	2.44	34.81
High	KGENDLPGLTDTEKPR		1.11167e-05	0	1	1	5	XP_021743575.1	1	1769.9	0	48242.7	56258.1	18297.8	118795	162113	55658.4		High	High	Peak Found	High	High	High	High	0	3.916e-08	6.32	29.15
High	AFVVVGDGNGHVGLGVK		2.72897e-05	0	1	2	5	XP_021724118.1	0	1624.88	0	50894	105108	71759.1	147420	58498.5	161097		Peak Found	High	High	High	Peak Found	High	High	0	4.742e-05	3.78	44.86
High	AFMTADLPHELIELLEK		0.0349564	0	2	4	1	XP_021715572.1; XP_021732493.1	0	1970.03	0		2402.54		713.021		1841.9	Shared	Not Found	High	Not Found	Peak Found	Not Found	Peak Found	High	0	0.005084	1.47	88.36
High	KGLTPSQIGVILR		0.000401639	0	1	2	5	XP_021728599.1	1	1381.85	0	31499.9	63412	30292.6	88956.2	32660	69476.6		High	High	Peak Found	High	High	High	High	0	8.766e-05	3.36	48.23
High	KHICGMTGDGVNDAPALK	1xCarbamidomethyl [C4]	0.000173835	0	2	5	2	XP_021738895.1; XP_021733769.1	1	1883.91	0	6330.38	9723.35	6449.93	8633.01	4639.45	8448.89	Shared	Peak Found	High	High	Peak Found	Peak Found	Peak Found	High	0	2.286e-05	3.6	28.58
High	AFIAGVADDNGYGWAIAK		1.36714e-05	0	1	3	2	XP_021718821.1	0	1838.91	0				61937.3				Not Found	Not Found	Not Found	High	Not Found	High	High	0	9.709e-08	5.08	61.18
High	AFGAELVLTDPAK		0.000268265	0	1	4	6	XP_021742306.1	0	1331.72	0	47648.7	66260.7	76463.1	83962.1	67097.3	71031.4		High	High	High	High	High	High	High	0	8.923e-06	3.91	52.84
High	KHICGMTGDGVNDAPALKK	1xCarbamidomethyl [C4]	0.0597415	0	2	5	4	XP_021738895.1; XP_021733769.1	2	2012.01	0	2081.54	2538.32	1261.21	2992.75	2103.61	3182.95	Shared	Medium	High	Peak Found	High	Peak Found	Medium	High	0	0.0125	3.2	24.91
High	AFFVNSGSEANDTQVK		5.36551e-05	0	1	4	3	XP_021713818.1	0	1713.81	0	28440.3	43595.8	39761.3	48517.3	35414.3	39136.9		High	Peak Found	High	Peak Found	High	Peak Found	High	0	3.889e-07	4.58	38.11
High	AFADEIGIPFLETSAK		0.00396088	0	1	2	1	XP_021747116.1	0	1708.88	0	7790.17	25418.6	10583.7	25458.8	7991.76	24202.3		Peak Found	High	Peak Found	Peak Found	Peak Found	Peak Found	High	0	0.0002079	3.15	73.42
High	KHIVGMTGDGVNDAPALK		5.12733e-05	0	2	7	11	XP_021723433.1; XP_021723430.1	1	1822.95	0	40702.8	76362.6	56226.3	88591	33162.9	74987.1	Shared	High	High	High	High	High	High	High	0	3.65e-07	4.21	30.83
High	AEEDGVACVEFIAGK	1xCarbamidomethyl [C8]	0.000268265	0	1	2	4	XP_021752706.1	0	1594.74	0	37991.1	81092.1	53383.8	57237.8	42483.3	56716.9		High	High	High	Peak Found	High	Peak Found	High	0	4.076e-06	4.21	49.3
High	KGASFTIDCAKPVEDK	1xCarbamidomethyl [C9]	0.00301799	0	1	1	8	XP_021747316.1	1	1765.88	0	32191.5	43715.6	26937.9	55833.6	28736.1	52536.7		High	High	High	High	High	High	High	0	0.0001396	3.73	29.82
High	AEATDVANAVLDGTDCVMLSGESAAGAYPELAVK	1xCarbamidomethyl [C16]	4.31909e-05	0	1	1	6	XP_021750573.1	0	3395.6	0	7208.57	23342	18189.4	29065.5	8403.24	37193.9		High	High	High	High	High	High	High	0	1.745e-06	3.56	78.24
High	AGINVIQIDEAALR		0.000868959	0	1	2	4	XP_021715208.1	0	1482.83	0	334048	647962	505219	647776	340652	735263		Peak Found	High	Peak Found	High	High	High	High	0	2.268e-05	3.86	58.99
High	HYFQNTQGLIFVVDSNDRDR		0.0150442	0	2	5	3	XP_021727043.1; XP_021752801.1	1	2424.17	0		130753	2891.16	75963.4		98291	Shared	Not Found	High	Peak Found	High	Not Found	High	High	0	0.001467	5.33	51.92
High	AIFASGSPFDPVEYEGK		0.000215949	0	1	3	6	XP_021723565.1	0	1813.86	0	46206.6	130828	94752.4	96036.3	24039.8	69311.3		High	High	High	High	High	High	High	0	8.737e-05	4.47	60.12
High	ALEGSDVVIIPAGVPR		9.73113e-05	0	1	2	6	XP_021719205.1	0	1592.9	0	205608	297283	309818	372288	224475	331666		High	High	High	High	High	High	High	0	2.155e-06	2.73	54.95
High	HLLTLDEKNPR		0.000980765	0	1	2	8	XP_021746441.1	1	1335.74	0	26265.7	30139.8	9978.56	89835	61423.1	36321.3		Peak Found	High	Peak Found	High	High	High	High	0	0.0001911	2.83	26.37
High	ALCGLSAGAIGACIGSPADLALIR	2xCarbamidomethyl [C3; C13]	0.0440076	0	1	2	2	XP_021714944.1	0	2327.22	0	8641.95	23757.2	8921.23	37764.7	8561.43	45366.3		Peak Found	Peak Found	Peak Found	High	Peak Found	High	High	0.0001508	0.0184	2.75	70.84
High	HLNVVSIGHVDAGK		5.15326e-05	0	1	2	6	XP_021760842.1	0	1445.79	0	16385.9	21610.4	29648.2	22930.9	14483.5	26552.5		High	High	High	High	High	High	High	0	3.683e-07	4.98	31.29
High	GILAIDESNATCGK	1xCarbamidomethyl [C12]	0.000218139	0	1	6	6	XP_021764772.1	0	1448.7	0	75144.6	101722	85570.2	154633	117590	121968		High	High	High	High	High	High	High	0	3.004e-06	4.09	38.15
High	ALCAEHNVNLLTVPSAK	1xCarbamidomethyl [C3]	3.25603e-05	0	1	2	12	XP_021736468.1	0	1836.96	0	89360.7	138162	106788	321804	103848	153523		High	High	High	High	High	High	High	0	1.876e-07	4.8	43.17
High	AIANECQANFISVK	1xCarbamidomethyl [C6]	0.00876239	0	3	6	6	XP_021733577.1; XP_021774530.1; XP_021768906.1	0	1564.78	0	67476.4	95167.3	99201.4	167390	88452.5	146034	Shared	High	High	High	High	High	High	High	0	0.000664	3.39	41.09
High	AIAIMSHPIPNTNDSHSVQIILPQK		0.000632412	0	1	2	3	XP_021751681.1	0	2724.45	0		89011.6	4350.65	124807		139916		Not Found	Peak Found	Peak Found	High	Not Found	High	High	0	1.428e-05	5.02	52.11
High	AHGTAVGLPSEDDMGNSEVGHNALGAGR	1xOxidation [M14]	0.00146072	0	1	2	3	XP_021723344.1	0	2735.24	0	5391.14	9431.55	11630.3	6907	32200	6164.9		Peak Found	High	High	Peak Found	High	Peak Found	High	0	0.0003932	3.64	33.31
High	AHGTAVGLPSEDDMGNSEVGHNALGAGR		4.32744e-06	0	1	2	12	XP_021723344.1	0	2719.25	0	84683.4	186716	158283	244990	133023	218388		High	High	High	High	High	High	High	0	9.889e-09	5.37	38.51
High	HITIFSPEGR		0.0391339	0	1	2	6	XP_021750034.1	0	1156.61	0	18313.7	32425.5	28605.9	35743.2	27423.2	32530.5		High	High	High	High	High	High	High	0	0.008402	2.77	35.5
High	HIVGMTGDGVNDAPALK		2.15286e-05	0	2	7	8	XP_021723433.1; XP_021723430.1	0	1694.85	0	41664.4	93178.9	42882.9	85100.5	64733	92670.5	Shared	High	High	High	High	High	High	High	0	8.96e-07	4.64	36.15
High	AGLQFPVGR		0.0365368	0	3	15	4	XP_021755847.1; XP_021725957.1; XP_021736772.1	0	944.531	0	755058	1.20566e+06	684208	1.47691e+06	984061	877951	Shared	Peak Found	High	Peak Found	High	High	High	High	0	0.008237	2.28	42.05
High	AHGLAPEIPEDLYHLIK		4.40714e-05	0	1	1	3	XP_021728599.1	0	1916.03	0		110896		126000		172305		Not Found	High	Not Found	High	High	Peak Found	High	0	3.359e-07	4.44	63.01
High	HIVGMTGDGVNDAPALKK	1xOxidation [M5]	0.00692116	0	2	6	1	XP_021723433.1; XP_021723430.1	1	1838.94	0							No Quan Values	Peak Found	Peak Found	Peak Found	Peak Found	High	Peak Found	High	0	0.00047	2.98	25.2
High	HIVVLDHQMQR		0.0383742	0	1	4	4	XP_021763990.1	0	1375.73	0	3612.47	5757.33	2477.89	5606.56		5970.84		High	Peak Found	High	High	Not Found	High	High	0	0.008409	1.7	27.13
High	HMYHDMYMK		0.00580508	0	1	4	6	XP_021763223.1	0	1255.51	0	3466.22	10039.8	6482.83	16254.5	5827.23	13506.1		Peak Found	High	High	High	High	High	High	0	0.0003617	2.54	23.98
High	HNDDEQYVWESQAGGSFTVTR		1.0411e-05	0	2	4	4	XP_021726736.1; XP_021740740.1	0	2426.06	0	16498.5	96463.7	37768.4	170303	14092.4	143881	Shared	Peak Found	Medium	Peak Found	High	Peak Found	High	High	0	3.555e-08	4.96	48.83
High	AHGGFSVFAGVGER		0.000368631	0	1	2	6	XP_021727103.1	0	1390.69	0	45476.4	155376	61564.9	154329	67278.1	167352		Peak Found	High	High	High	Peak Found	High	High	0	1.398e-05	4.59	43.96
High	HQNVDIVVIR		0.0368973	0	1	3	6	XP_021762497.1	0	1192.68	0	23705.1	49198.2	26658.9	41240.4	24202.7	50378.8		High	High	High	High	High	High	High	0	0.005509	2.93	34.77
High	AGVLVGTGMGGLTVFSDGVQALIEK		0.000895655	0	1	2	5	XP_021723063.1	0	2419.29	0	3075.13	15797.2	4795	18685.7	5998.16	34583.3		Peak Found	High	Peak Found	High	Peak Found	High	High	0	0.0002524	3.41	87.35
High	AGLYLQALK		0.0389426	0	1	2	1	XP_021715572.1	0	976.583	0	15508.8	29707.5	22062.3	36099.5	30261.3	31484.8		Peak Found	Peak Found	Peak Found	Peak Found	Peak Found	High	High	0	0.005996	2.33	46.33
High	HTPGTFTNQLQTSFSEPR		0.000240083	0	1	1	9	XP_021720405.1	0	2047.98	0	146309	258064	197214	400669	223302	357312		High	High	High	High	High	High	High	0	5.024e-06	3.96	43.4
High	HVLLAVR		0.0614931	0	1	4	3	XP_021755847.1	0	807.52	0	35342.3	43707.8	18666.4	39124.6	57041.9	22482.9		Peak Found	High	High	Peak Found	High	Peak Found	High	0.006405	0.1447	1.94	27.13
High	AGIRPNNQMYPLK		0.0376287	0	1	2	1	XP_021739913.1	0	1501.79	0		7041.58		1991.72	2106.94			Not Found	High	Not Found	Peak Found	Peak Found	Not Found	High	0	0.005685	2.15	32.97
High	AGLQYLGPDLDAMK		0.0310602	0	1	2	1	XP_021724519.1	0	1491.75	0	20464.1		28875		25261.3	30580.8		Peak Found	Not Found	Peak Found	Not Found	High	Peak Found	High	0	0.004279	2.9	57.06
High	HYAHVDCPGHADYVK	1xCarbamidomethyl [C7]	0.00065514	0	2	4	12	XP_021729296.1; XP_021733533.1	0	1768.79	0	42919.6	15982.4	20887.7	23022.7	31735	19774.9	Shared	High	High	High	High	High	High	High	0	4.184e-05	3.76	21.26
High	HIVGMTGDGVNDAPALK	1xOxidation [M5]	0.000834596	0	2	7	6	XP_021723433.1; XP_021723430.1	0	1710.85	0	10023.1	14522.6	7925.04	8283.58	24262.9	9320.51	Shared	High	High	High	High	High	Peak Found	High	0	0.0001847	3.28	29.48
High	AIGPQDVLATLLNNLK		0.015657	0	1	4	6	XP_021718316.1	0	1679.97	0	2678.06	7741.85	3485.08	9026.12	6378.18	12200.4		High	High	Peak Found	High	High	High	High	0	0.003544	1.34	96.45
High	KHIVGMTGDGVNDAPALK	1xOxidation [M6]	0.00841774	0	2	7	6	XP_021723433.1; XP_021723430.1	1	1838.94	1	8346.56	14619.4	3595.92	12835.5	48337	10340.4	Shared	High	Medium	Peak Found	High	High	High	High	0	0.0006269	3.12	25.2
High	KHIVGMTGDGVNDAPALKK	1xOxidation [M6]	0.0155791	0	2	6	2	XP_021723433.1; XP_021723430.1	2	1967.04	0	1359.9	1913.6	710.449	1646.14	15212.8	2148.13	Shared	Peak Found	Peak Found	Peak Found	Peak Found	High	Peak Found	High	0	0.001548	1.16	22.07
High	ACPHTVSCADILAITAR	2xCarbamidomethyl [C2; C8]	0.000665129	0	1	2	6	XP_021714586.1	0	1855.92	0	39845.3	115909	75111.9	43138.7	23527.7	37845.7		High	High	High	High	High	High	High	0	0.0001273	3.73	49.08
High	ACPGVVSCADILALIAR	2xCarbamidomethyl [C2; C8]	0.000133722	0	1	2	2	XP_021769295.1	0	1785.93	0	6965.79	31417.9	9136.05	15646.7	7255.41	17593.3		Peak Found	High	Peak Found	Peak Found	Peak Found	Peak Found	High	0	1.474e-06	4.48	76.59
High	KVLQFAGIEDVFTSSR		1.90734e-05	0	1	2	3	XP_021724118.1	1	1796.95	0		54050.1		76542.9		79252.8		Not Found	High	Not Found	High	Not Found	High	High	0	8.596e-08	5.29	62.32
High	ACPGIVSCADILAITAR	2xCarbamidomethyl [C2; C8]	0.000290816	0	1	1	1	XP_021769299.1	0	1787.91	0	13034.2	33484.6	11172	9793.43				Peak Found	High	Peak Found	Peak Found	Not Found	Not Found	High	0	4.602e-06	3.15	64.07
High	KYGHAFEAFK		0.00235785	0	1	2	3	XP_021716284.1	1	1197.61	0	3876.47	2843.25	3011.95	4728.26	3688.58	6233.26		High	High	Peak Found	Peak Found	Peak Found	High	High	0	9.713e-05	2.61	28.1
High	KYHAFLASEAVIK		8.66498e-05	0	1	2	4	XP_021764738.1	1	1476.82	0	14696.5	62950.8	23938	69254	19644.8	72696		Peak Found	High	High	High	Peak Found	High	High	0	7.857e-07	4.02	36.15
High	LAADTPLLTGQR		0.00104722	0	1	2	6	XP_021739675.1	0	1255.7	0	64706.6	79392.4	81625.7	138394	109850	102956		High	High	High	High	High	High	High	0	0.0004428	3.26	38.38
High	LAANAFLAQR		0.00180516	0	2	5	4	XP_021733944.1; XP_021751676.1	0	1074.61	0	18033.6	28238.2	25695	48719.3	30334.7	49240.2	Shared	Peak Found	Peak Found	High	High	High	High	High	0	0.0002754	3.21	40.87
High	LADGLFLESCR	1xCarbamidomethyl [C10]	0.00301799	0	1	6	1	XP_021762497.1	0	1280.63	0	27027.7	40348.5	27105.7	39078.1	26989.5	33345.3		Peak Found	Peak Found	Peak Found	Peak Found	High	Peak Found	High	0	0.0001398	2.86	50.25
High	AAVAEGIVPGGGVALLYASK		0.000247462	0	1	2	1	XP_021725179.1	0	1843.03	0	16434.2	37975.8	31971.1	63289	12584.6	69263.6		Peak Found	Peak Found	Peak Found	High	Peak Found	Peak Found	High	0	3.62e-06	4.29	62.8
High	AASFNIIPSSTGAAK		0.0026609	0	2	3	6	XP_021744399.1; XP_021736301.1	0	1434.76	0	576619	997684	955400	1.2781e+06	948323	1169360	Shared	High	High	High	High	High	High	High	0	0.0004801	3.53	44.37
High	AAQDIANADLPPTHPIR		0.00186999	0	1	2	2	XP_021758514.1	0	1799.94	0	15492.8	32800.4	29893.8	26339.6	26240	26282.6		High	Peak Found	High	Peak Found	Peak Found	Peak Found	High	0	6.923e-05	3.31	35.53
High	AAHLVDSTNQVGHFQK		1.28682e-05	0	1	2	18	XP_021723433.1	0	1751.88	0	207473	319900	62652.1	253541	333871	223098		High	High	High	High	High	High	High	0	1.644e-05	4.84	27.48
High	ACVESADAVPALLWLLK	1xCarbamidomethyl [C2]	0.00499231	0	1	2	1	XP_021714131.1	0	1856	0							No Quan Values	Not Found	Not Found	Not Found	Not Found	Not Found	High	High	0	0.0002914	1.31
High	LAEMPADSGYPAYLAAR		5.39265e-05	0	1	2	6	XP_021739675.1	0	1795.87	0	90761.3	125428	126617	203111	128163	174113		High	High	High	High	High	High	High	0	3.936e-07	5.13	51.25
High	AAGASWIQFDEPK		0.00250481	0	1	2	6	XP_021715607.1	0	1419.69	0	45088.8	105736	74276	61165.9	51354.3	53946.2		High	High	High	High	High	High	High	0	0.0003758	3.56	51.89
High	LAGPQLVQMFIGDGAK		5.90531e-05	0	1	2	5	XP_021742576.1	0	1644.88	0	13965	34027.4	19472.6	37785.1	15697	39065.4		High	High	High	Peak Found	High	High	High	0	1.203e-05	3.82	74.95
High	LAHEIGFPVMIK		0.00275641	0	1	2	2	XP_021729798.1	0	1354.76	0	13405.7	30146.5	27736.4	58898.2	8626.82	53180.2		Peak Found	Peak Found	Peak Found	High	Peak Found	High	High	0	0.0001225	1.92	51.97
High	AADLTYWESAAR		0.00780743	0	2	5	1	XP_021733944.1; XP_021751676.1	0	1353.64	0	20823.4	33735.6	25869.6	50085.5	26687.2	54472.6	Shared	Peak Found	Peak Found	Peak Found	Peak Found	Peak Found	High	High	0	0.0005575	2.78	49.01
High	IALTTAEYLAYECGK	1xCarbamidomethyl [C13]	4.29736e-05	0	1	2	6	XP_021765533.1	0	1702.84	0	84432.3	126301	122941	173912	98327.6	154471		High	High	High	High	High	High	High	0	2.826e-07	4.75	53.82
High	LAMQEFMILPTGASSFK		3.46594e-06	0	1	2	14	XP_021743148.1	0	1870.94	0	109305	453713	199637	408030	126419	493150		High	High	High	High	High	High	High	0	7.199e-09	5.37	73.14
High	LANNLENLILK		0.00330434	0	1	3	3	XP_021713818.1	0	1254.74	0	19135.6	39103.4	39356.7	36770.6	16131	34059.3		Peak Found	High	High	High	Peak Found	Peak Found	High	0	0.0001596	3	59.27
High	LAPILDEVAVSFENDKDIVIAK		0.00275641	0	1	2	9	XP_021743700.1	1	2399.31	0	19911.4	119154	39757.5	128045	39252.6	161882		High	High	High	High	Medium	High	High	0	0.002001	3.1	79.84
High	LASIGLDNTEANR		0.000822063	0	1	2	1	XP_021764772.1	0	1373.7	0	3732.95	5260.63	3445.33	10289.6	78136.4	6361.91		Peak Found	Peak Found	Peak Found	Peak Found	High	Peak Found	High	0	2.094e-05	3.42	34.18
High	IASMYSDVLSAK		0.00716877	0	1	3	5	XP_021755540.1	0	1284.65	0	24500	33819.7	37478.7	48988	30020.9	38469.1		High	High	Peak Found	High	High	High	High	0	0.01185	2.7	45.71
High	IATFWIDSGR		0.00323845	0	1	2	6	XP_021754234.1	0	1165.6	0	34385.5	53209.1	53214.3	69644.4	55175.1	63816.9		High	High	High	High	High	High	High	0	0.0001792	2.7	53.88
High	LAVLQFYK		0.0174724	0	1	2	6	XP_021769974.1	0	981.577	0	77733	89486.7	108023	147503	85996.8	137345		High	High	High	High	High	High	High	0	0.00312	2.78	53.07
High	LAVNLIPFPR		0.00263423	0	4	11	11	XP_021744672.1; XP_021718747.1; XP_021734268.1; XP_021754093.1	0	1139.69	0	82894.9	483200	248072	442584	86701.1	498973	Shared	High	High	High	High	High	High	High	0	0.0007205	3.06	63.81
High	LAEQAERYEEMVEFMEK		0.00169921	0	4	8	3	XP_021754406.1; XP_021758514.1; XP_021740256.1; XP_021763533.1	1	2131.97	0		76155	20824.2	172696		128693	Shared	Not Found	High	Peak Found	High	Not Found	High	High	0	0.0001855	5.22	61.7
High	KHIVGMTGDGVNDAPALKK		8.04901e-06	0	2	6	10	XP_021723433.1; XP_021723430.1	2	1951.04	0	26519.8	50419.6	28062.1	50641.4	25681.1	58735.2	Shared	High	High	High	High	High	High	High	0	1.331e-05	4.38	26.91
High	KVDMLEGVTILR		0.000601304	0	1	2	7	XP_021745960.1	1	1373.78	0	16841.4	123896	68457	195523	10094.2	187576		Peak Found	High	High	High	Peak Found	High	High	0	1.624e-05	3.95	52.89
High	ADFAPYGLNPPHIHPR		7.48558e-05	0	1	3	3	XP_021722825.1	0	1801.91	0	26774.4	50852.2	25162.2	32303.7	9628.71	20134		High	High	High	Peak Found	Peak Found	Peak Found	High	0	6.346e-07	4.26	43.16
High	AEATDVANAVLDGSDAIILGAETLR		0.000244977	0	1	1	7	XP_021729379.1	0	2485.28	0	4953.93	15750.7	11211.1	19921.8	10961.6	26363.4		Peak Found	High	High	High	Peak Found	High	High	0	5.517e-06	3.81	89.36
High	KLAPTIGIAVDHR		1.02546e-05	0	1	4	9	XP_021725571.1	1	1390.82	0	51173.8	131357	70046.9	171915	88213.7	153504		High	High	High	High	High	High	High	0	3.487e-08	5.26	33
High	KLAVNLIPFPR		0.0262575	0	4	11	1	XP_021744672.1; XP_021718747.1; XP_021734268.1; XP_021754093.1	1	1267.79	0		31873.7	7314.33	26970.2		26285.7	Shared	Not Found	High	Peak Found	Peak Found	Not Found	Peak Found	High	0	0.003345	2.83	55.93
High	KLDEYLLSR		0.0291302	0	1	2	6	XP_021747296.1	1	1136.63	0	49385.6	99297.8	80548.8	193266	97046.2	129280		High	High	High	High	High	High	High	0	0.003889	2.73	37.45
High	AEATDVANAVLDGSDAILLGAETHR		2.49206e-05	0	1	4	6	XP_021737782.1	0	2509.25	0	66225.9	226489	121460	180478	91832.8	213736		High	High	High	High	High	High	High	0	1.271e-07	4.91	75.87
High	KLEDIVPSSHNCDVPHVSR	1xCarbamidomethyl [C12]	2.82372e-07	0	1	1	11	XP_021740008.1	1	2189.08	0	63927.7	104000	124202	187120	72481.4	114243		High	High	High	High	High	High	High	0	1.855e-10	6.19	33.57
High	ADRDESSPYAAMLAAQDVSQR		0.000946746	0	1	1	6	XP_021766528.1	1	2281.05	0	64752.2	80136.4	67703	108847	81052.2	113559		High	High	High	High	High	High	High	0	8.251e-05	5.29	49.09
High	KLEELGNVLTSLDPGDSIVVAK		7.65298e-06	0	1	1	4	XP_021773823.1	1	2297.26	0	17404.9	149489	43656.5	119613	27119.5	111938		Peak Found	High	Peak Found	High	Peak Found	High	High	0	1.162e-05	4.31	68.39
High	KIEFPHPTEEAR		0.00699102	0	1	2	4	XP_021742576.1	1	1453.74	0	6249.91	7365.22	14760.9	13651.3	6023.25	11715.5		High	High	Peak Found	High	High	Peak Found	High	0.0001508	0.02213	3.36	30.75
High	KIEGEIEIR		0.0404988	0	2	6	10	XP_021750238.1; XP_021741515.1	1	1086.62	0	9183.92	6260.28	3629.5	21525.9	32026.2	4972.75	Shared	High	High	Peak Found	High	High	High	High	0	0.007336	2.64	31.08
High	KLEYGVHVVSGTPGR		0.00438027	0	1	1	3	XP_021751075.1	1	1598.86	0	11076.6	14645.7	17851.7	11033.5	8680.5	17713.7		High	High	Peak Found	Peak Found	Peak Found	High	High	0	0.000241	3.34	29.82
High	KLFGVTTLDVVR		0.00250481	0	1	3	7	XP_021722335.1	1	1347.8	0	17410.4	120914	55211.5	136746	7597.06	131581		Peak Found	High	High	High	Peak Found	High	High	0	0.0001179	3.75	50.93
High	KLIGATNPLASEPGTIR		2.04693e-05	0	1	2	12	XP_021755225.1	1	1737.99	0	60105.4	99123.9	122974	184476	95802.5	136609		High	High	High	High	High	High	High	0	5.778e-07	4.76	39.67
High	KVAPEVIAEYTVR		0.000773786	0	1	2	8	XP_021743337.1	1	1474.83	0	56799.1	114237	104082	181346	96891.1	115339		Peak Found	High	High	High	High	High	High	0	0.0001107	4.76	41.4
High	KLSQMILDKK		0.0057182	0	1	3	6	XP_021724519.1	2	1203.71	0	3104.86	7037.64	2281.9	10109.5	5231.38	6345.01		High	High	High	High	High	High	High	0	0.0005382	2.95	26.7
High	ADLVNNLGTIAR		0.0353017	0	2	4	4	XP_021726736.1; XP_021740740.1	0	1256.7	0	172400	248098	215751	441222	286639	364025	Shared	Peak Found	High	High	High	Peak Found	High	High	0	0.00727	2.64	45.75
High	KIWCFGPETTGPNMVVDMCK	2xCarbamidomethyl [C4; C19]	0.000951533	0	1	2	1	XP_021775557.1	1	2370.07	0		47388		53606.4		59969.9		Not Found	Peak Found	Not Found	High	Not Found	Peak Found	High	0	2.585e-05	5.91	59.47
High	ADLIAYLK		0.0471159	0	1	3	1	XP_021776189.1	0	906.529	0	18624.9	14797.2	48618.8	22873.9	9201.01	19382.3		Peak Found	Peak Found	High	Peak Found	Peak Found	Peak Found	High	0	0.007964	2	53.18
High	KMEVPYCIVK	1xCarbamidomethyl [C7]	0.027453	0	1	3	6	XP_021756434.1	1	1266.66	0	36100.7	79282.4	49609.8	141489	75298.5	124038		High	High	High	High	Medium	High	High	0	0.005083	2.97	39.39
High	KPEEITKEEYAAFYK		5.0503e-05	0	1	2	12	XP_021740740.1	1	1845.93	0	129321	264555	183787	393232	232027	389820		High	High	High	High	High	High	High	0	8.273e-05	5.47	37.14
High	KPEHIIIFR		0.00925929	0	1	1	3	XP_021776500.1	0	1152.69	0	4278.14	32788	13186.5	21272.5	5683.83	22509.4		High	High	Peak Found	Peak Found	Peak Found	High	High	0	0.0007165	2.71	32.49
High	KPENWALVEK		0.0157353	0	1	2	2	XP_021739824.1	0	1213.66	0	6136.33	5801.98	1627.52	8486.72	20195.4	3761.14		High	Peak Found	Peak Found	Peak Found	High	Peak Found	High	0	0.001561	2.87	32.32
High	ADIGIAVDDATDAAR		5.90531e-05	0	4	14	6	XP_021723433.1; XP_021738895.1; XP_021723430.1; XP_021717083.1	0	1473.72	0	72500.1	133314	68282.9	125936	122686	125872	Shared	High	High	High	High	High	High	High	0	4.5e-07	4.37	43
High	ADIEDYLASR		0.00141006	0	1	3	6	XP_021756222.1	0	1152.55	0	27709.8	41693.6	30941.5	48310.1	42010.8	43474.4		High	High	High	High	High	High	High	0	0.0005951	2.92	47.92
High	ADGFAGVFPEHK		0.0354756	0	5	17	3	XP_021723433.1; XP_021738895.1; XP_021723430.1; XP_021733769.1; XP_021717083.1	0	1274.62	0	72872.2	156970		151632	128262	135852	Shared	High	Peak Found	Not Found	Peak Found	High	High	High	0	0.008006	2.96	40.22
High	KSEIEYYAMLAK		0.00137496	0	1	1	6	XP_021715577.1	1	1445.73	0	25852.2	46750	36680.6	74608	38190.7	77785.1		High	High	High	High	High	High	High	0	5.196e-05	4.19	47.53
High	KTMEINPENPIMEELRK		0.000834596	0	1	2	1	XP_021740740.1	2	2072.05	0	5167.62	33042.5	17468.6	47714.9		50157.4		Peak Found	Peak Found	Peak Found	Peak Found	Not Found	High	High	0	2.14e-05	5.38	50.25
High	KTVTAMDVVYALK		0.000484055	0	1	1	4	XP_021767870.1	1	1438.8	0	27819.9	139880	25960	133071	35212.8	75260.8		Peak Found	High	Peak Found	High	Peak Found	High	High	0	9.65e-06	3.87	54.89
High	KLSSALSAASSACDHIR	1xCarbamidomethyl [C13]	1.95984e-06	0	1	2	6	XP_021721912.1	1	1773.89	0	43446.2	80698	80526.5	74426.7	85060.6	85454		High	High	High	High	High	High	High	0	3.117e-09	5.16	33.51
High	ALGVDILTGFGTILGPQK		9.39345e-05	0	1	2	4	XP_021730249.1	0	1800.03	0	2148.96	5665.89	3632.65	6566.64	5223.49	8973.92		Peak Found	Peak Found	High	High	High	High	High	0	8.543e-06	4.55	81.09
High	HLQLAIR		0.0600301	0	1	2	4	XP_021736772.1	0	850.526	0	13540.1	11179.9	2592.87	14632.8	32626.2	3647.82		High	High	Peak Found	High	High	Peak Found	High	0	0.01142	2.49	30.5
High	ALLDVGLIR		0.012257	0	1	4	6	XP_021725001.1	0	969.609	0	69731.5	155227	109233	231114	114475	233084		High	High	High	High	High	High	High	0	0.001463	2.21	56.44
High	GNLSITNLPR		0.0155015	0	1	2	3	XP_021726130.1	0	1084.61	0	9903.26	18393.9	18661.8	36338.9	29222.9	46714.8		Peak Found	Peak Found	Peak Found	High	High	High	High	0	0.005436	2.52	42.05
High	ATAGDTHLGGEDFDNR		0.0022647	0	2	11	5	XP_021714916.1; XP_021714917.1	0	1675.73	0	7100.55	5677.89	7340.56	6627.29	12746.9	8821.75	Shared	High	Peak Found	High	High	High	High	High	0	9.182e-05	2.04	27.89
High	GNNILVMCDAYTPAGEPIPTNK	1xCarbamidomethyl [C8]	4.29736e-05	0	1	2	2	XP_021735412.1	0	2375.14	0	23119.8	49662.9	38665.6	51249.8	22477.3	49097.3		Peak Found	High	Peak Found	High	Peak Found	Peak Found	High	0	2.675e-06	5.36	55.15
High	GNNILVMCDAYTPAGEPIPTNKR	1xCarbamidomethyl [C8]	0.000215949	0	1	2	6	XP_021735412.1	1	2531.24	0	71041	119431	127161	147245	38900.5	127839		High	High	High	High	High	High	High	0	1.006e-05	3.88	50.24
High	GNNILVMCDAYTPQGEPIPTNKR	1xCarbamidomethyl [C8]	0.000214862	0	1	1	5	XP_021757390.1	1	2588.26	0	82435	138761	177488	106641	37264.7	101744		High	High	High	High	Peak Found	High	High	0	4.949e-06	4.16	49.34
High	ASITPGTVLIILAGR		0.000293765	0	1	3	12	XP_021739108.1	0	1481.9	0	84855.1	148620	89738.8	142671	102479	190437		High	High	High	High	High	High	High	0	4.647e-06	3.43	82.08
High	ASLLDDDGPSYVR		0.00327123	0	1	3	2	XP_021734323.1	0	1407.68	0	19567.9	28370.1	23548	33253.9	32674.1			High	Peak Found	Peak Found	Peak Found	High	Not Found	High	0	0.0001572	3.02	42.03
High	GNSGDQWSDLLGYAIAQR		1.67285e-05	0	1	2	3	XP_021723505.1	0	1950.93	0	13343.2	34060.1	21655.8	40097.6	16482.4	33985.9		Peak Found	High	Peak Found	High	Peak Found	High	High	0	7.147e-08	5.22	72.97
High	GPAAFAIDFLMGGVSAAVSK		1.02226e-06	0	1	2	10	XP_021728965.1	0	1908.99	0	1715.3	27284.2	1754.64	13254.2	4660.53	45072.8		Peak Found	High	Peak Found	High	High	High	High	0	1.27e-08	5.09	94.96
High	GPAAFAIDFLMGGVSAAVSK	1xOxidation [M11]	2.72048e-06	0	1	2	7	XP_021728965.1	0	1924.98	0	16045.1	6544.56	13619.5	6317.6	45187	11826.2		High	Peak Found	High	Peak Found	High	High	High	0	3.562e-07	5.2	81.99
High	GPELLTMWFGESEANVR	1xOxidation [W8]	0.00049893	0	3	6	4	XP_021733577.1; XP_021774530.1; XP_021768906.1	0	1951.92	0	12452	60609.9	18701.8	74055.7	10248.2	87401.1	Shared	Peak Found	High	High	High	Peak Found	High	High	0	1.006e-05	5.1	75.46
High	GPILLEDYHLIEK		0.000166118	0	1	2	4	XP_021732193.1	0	1539.84	0	23641.7	306320	101708	94417.1		65984.4		Peak Found	High	High	High	Not Found	Peak Found	High	0	0.0001264	4.43	56.52
High	GPLQLSWNYNYGAAGK		0.000843057	0	1	1	1	XP_021751974.1	0	1738.85	0	34278.1	39769.4	36508.7			30806.5		Peak Found	Peak Found	Peak Found	Not Found	Not Found	High	High	0	2.165e-05	4.07	57.29
High	GNIPYFETSAK		0.022969	0	1	6	1	XP_021731611.1	0	1226.61	0	23872	31720.4	29039.6	42831.7	38970.2	37906.2		Peak Found	Peak Found	Peak Found	Peak Found	High	Peak Found	High	0	0.002734	2.07	41.14
High	ASGAFILTASHNPGGPTEDFGIK		0.0200858	0	1	2	1	XP_021733126.1	0	2287.14	0	5065.26	28583.2	19530.7	45904.1		37815		Peak Found	Peak Found	Peak Found	High	Not Found	Peak Found	High	0	0.002241	4.59	54.62
High	ASFAGDLNFYGK		0.0134113	0	1	2	1	XP_021776244.1	0	1289.62	0		19577	22213.4	23252.4		16915.4		Not Found	Peak Found	High	Peak Found	Not Found	Peak Found	High	0	0.001237	2.44	51.4
High	ASDGRPSYLVVNADESEPGTCKDR	1xCarbamidomethyl [C21]	7.79389e-05	0	1	1	1	XP_021744645.1	1	2623.21	0	4697.35	9137.85	5941.86	14704.1	6022.1	14380.6		Peak Found	Peak Found	Peak Found	Peak Found	Peak Found	High	High	0	6.724e-07	4.33	33.3
High	GQPVLNTGSPITIPVGR		0.00772945	0	1	2	6	XP_021727103.1	0	1705.96	0	365522	502849	416138	614449	439942	530408		High	High	High	High	High	High	High	0	0.0008483	3.36	51.94
High	GSALSALQGTNDEIGR		0.000927839	0	1	2	4	XP_021729296.1	0	1588.79	0	34537.3	37246.6	46374.8	43880.5	46139.2	37460.4		High	Peak Found	High	High	High	Peak Found	High	0	2.488e-05	2.89	42.86
High	ASALIQHEWRPK		0.0153476	0	1	1	13	XP_021746153.1	0	1435.78	0	132888	143296	132674	138228	81466.9	155922		High	High	High	High	High	High	High	0.006168	0.1281	2.77	29.87
High	ARFEELNMDLFR		0.000208456	0	2	9	4	XP_021714916.1; XP_021714917.1	1	1540.76	0		168892	13664.4	166950		172867	Shared	Not Found	High	Peak Found	High	Not Found	High	High	0	2.43e-05	4.28	58.79
High	GSAPCVLFFDELDSIATQR	1xCarbamidomethyl [C5]	6.36956e-05	0	2	4	9	XP_021774530.1; XP_021768906.1	0	2126.02	0	11265.4	29856.3	21468.7	45409.2	18195.7	53910.9	Shared	High	High	High	High	Peak Found	High	High	0	5.005e-07	3.75	87.58
High	HIDFSLTSPFGGGRPGR		0.0177355	0	1	2	1	XP_021746441.1	0	1800.91	0	3371.14	83148	15241.3	78454.8		84187.8		Peak Found	High	Peak Found	Peak Found	Not Found	Peak Found	High	0	0.001863	2.36	50.16
High	GSQQYVSLTVPELTQQMWDAK		0.00201685	0	1	1	4	XP_021718747.1	0	2409.18	0	11485.8	43953.2	25117.3	53813.8	23207.3	80360.4		Peak Found	High	Peak Found	High	High	High	High	0	0.0001111	3.91	71.53
High	GSTPEPLCQVMLR	1xCarbamidomethyl [C8]	0.0266502	0	1	2	1	XP_021723592.1	0	1487.73	0	29261.7	41026.6	42995.6	38356.9	33456.1	38334.8		Peak Found	Peak Found	High	Peak Found	Peak Found	Peak Found	High	0	0.003416	2.5	50.42
High	GTFFGNYKPR		0.0545028	0	1	2	1	XP_021760951.1	0	1186.6	0	8605.22	6483.58		13272.8	12532.2	52794.1		Peak Found	Peak Found	Not Found	Peak Found	Peak Found	High	High	0	0.009869	1.71	35.52
High	AQVFGYAEDKELGK		0.00143879	0	1	2	8	XP_021719205.1	1	1554.78	0	71728.2	100534	112925	141679	106890	125084		Medium	Peak Found	High	High	High	High	High	0	4.725e-05	3.96	36.75
High	GTIAGGGVIPHIHK		0.00186059	0	1	2	8	XP_021736772.1	0	1356.77	0	41001.3	91553.4	37858	74794.2	42328.8	51431.1		High	High	High	High	High	High	High	0	6.888e-05	3.26	31.86
High	GQLTDGTVFDSSFER		0.000405712	0	1	2	2	XP_021720138.1	0	1658.77	0	19095.3	29729.1	27267.7	29845.3	24927.8	28332		High	Peak Found	Peak Found	Peak Found	High	Peak Found	High	0	1.839e-05	3.48	50.87
High	GNEMAEVLMDFPQLTMTLPDGR		0.0267824	0	1	2	1	XP_021739675.1	0	2465.15	0		2485.08	879.403	2106.62	583.665	4198.85		Not Found	Peak Found	Peak Found	Peak Found	Peak Found	High	High	0	0.00343	0.89	87.85
High	ATAIGANNQAAQSMLK		7.71564e-05	0	1	4	6	XP_021716079.1	0	1588.81	0	38625.7	57344.7	36015.9	76658.3	58781.8	58920.4		High	High	High	High	High	High	High	0	6.636e-07	4.2	35.19
High	GMVSIGDVVR		0.0211096	0	1	2	2	XP_021763137.1	0	1032.55	0	40495.8	30480.5	51716.6	56784.3	25300.6	27844.9		High	Peak Found	Peak Found	High	Peak Found	Peak Found	High	0	0.002423	2.35	44.84
High	AVIISWVTPDEPGSNK		0.003941	0	1	2	1	XP_021741805.1	0	1712.89	0	26918.9	48393.7	44260.8	53707.5	35173.8	39599.9		Peak Found	Peak Found	Peak Found	Peak Found	High	Peak Found	High	0	0.0002062	2.34	55.85
High	GILGYTEDDVVSTDFVGDNR		2.29164e-06	0	1	1	11	XP_021736301.1	0	2172.01	0	270688	842621	592788	949760	284890	1.11142e+06		High	High	High	High	High	High	High	0	2.12e-08	5.92	61.02
High	GILLYGPPGSGK		0.0100324	0	2	4	4	XP_021774530.1; XP_021768906.1	0	1158.65	0	35886.6	53064.3	45396.5	79080.6	46838.7	71206.2	Shared	High	High	High	Peak Found	High	Peak Found	High	0.0008566	0.03516	2.36	43.99
High	AVIDDVLAPLNLDEIASK		7.87293e-05	0	1	2	4	XP_021762049.1	0	1896.03	0	9476.02	28413.2	17270.7	28996.9	12593.2	24934.2		Peak Found	High	High	High	High	Peak Found	High	0	3.623e-05	3.37	75.41
High	AVIDAATIAGLHPLR		0.00015479	0	1	2	4	XP_021731972.1	0	1517.88	0	7156.31	54799.3	32607.3	68932	3910.11	63967.3		Peak Found	High	High	High	Peak Found	High	High	0	1.829e-06	2.7	54.85
High	AVHLFTLDPPER		0.0197884	0	1	2	6	XP_021714165.1	0	1394.74	0	53211.5	102216	75982.1	97947.4	72347	86069.4		High	High	High	High	High	High	High	0.0001508	0.02156	2.79	47.71
High	GIPYLNTYDGR		0.0220747	0	1	2	6	XP_021732849.1	0	1268.63	0	85449.9	131236	112133	204893	139239	186657		High	High	High	High	High	High	High	0	0.008977	2.26	46.88
High	GLSMASTFIGNSTSIQEMFR		0.000471999	0	1	3	3	XP_021744672.1	0	2177.04	0	4249.78	24733.5	7980.28	17134.5	6039.16	29763.4		Peak Found	High	Peak Found	High	Peak Found	High	High	0	9.302e-06	4.89	76.49
High	GLSPLPGSNNESWCQGLDGLASR	1xCarbamidomethyl [C14]	0.00015636	0	1	2	5	XP_021764772.1	0	2415.14	0	28406.6	73875.3	61502.1	135504	23413.3	137303		High	High	High	High	Peak Found	High	High	0	1.85e-06	4.52	62.32
High	AVFVDLEPTVIDEVR		7.41042e-05	0	1	1	10	XP_021757321.1	0	1701.91	0	155715	690524	282786	611432	180629	700437		High	High	High	High	High	High	High	0	6.262e-07	4.26	66.25
High	AVFPSIVGRPR		0.0256155	0	2	7	8	XP_021749538.1; XP_021743768.1	0	1198.71	0	195878	509715	385784	578763	348789	465352	Shared	High	High	High	High	High	High	High	0.0003007	0.02332	2.5	39.7
High	AVCMISNSTSVAEVFSR	1xCarbamidomethyl [C3]	4.03232e-06	0	1	1	5	XP_021757321.1	0	1857.88	0	108319	257643	175116	269851	99902.9	277383		Peak Found	High	High	High	High	High	High	0	4.878e-08	4.99	57.17
High	AVCMISNNTAVAEVFSR	1xCarbamidomethyl [C3]	3.09583e-05	0	1	3	2	XP_021714947.1	0	1868.9	0	21590.2	52995.6	39336	47976.5	16796.2	56796.6		Peak Found	Peak Found	High	Peak Found	Peak Found	High	High	0	2.312e-07	5.43	58.4
High	GLTFDSGGYNIK		0.00384306	0	1	4	4	XP_021755540.1	0	1271.63	0	21343.9	29069.2	41188.7	40609.6	34904.7	32897		Peak Found	Peak Found	High	High	High	High	High	0	0.0001985	2.45	44.75
High	GLTPSQIGVILR		0.0140283	0	1	2	5	XP_021728599.1	0	1253.76	0	130430	147117	142515	188672	117730	244455		Peak Found	High	High	High	High	High	High	0	0.002004	1.81	56.65
High	AVAGAGVLAGYDK		0.000391635	0	1	4	6	XP_021728965.1	0	1191.64	0	191922	228719	133873	260274	312004	274904		High	High	High	High	High	High	High	0	2.728e-05	3.57	37.87
High	AVAFDEIDKAPEEK		0.00160755	0	1	2	9	XP_021729296.1	1	1561.77	0	27965.4	54306.7	43849	60302.8	58037.3	49811.3		Peak Found	High	High	High	High	High	High	0	9.818e-05	4.33	36.44
High	GIVDSEDLPLNISR		0.000305864	0	1	2	6	XP_021740740.1	0	1527.8	0	194979	291520	272276	441829	286726	421392		High	High	High	High	High	High	High	0	7.627e-06	3.7	54.28
High	ATTGIYPLQNVYIR		0.0024425	0	1	2	5	XP_021724826.1	0	1608.87	0	181827	274919	212140	372007	202732	361057		High	High	Peak Found	High	High	High	High	0	0.0002669	2.8	57.05
High	GIVYGKPTNQGVTQLK		0.000471999	0	1	1	11	XP_021719739.1	0	1702.95	0	32447	80603.7	102679	130772	91543.9	125015		High	High	High	High	High	High	High	0	9.28e-06	3.26	31.42
High	GIYAYGFEKPSAIQQR		3.61995e-05	0	3	4	12	XP_021763734.1; XP_021751075.1; XP_021763731.1	0	1827.94	0	109111	186338	160207	292541	185472	267947	Shared	High	High	High	High	High	High	High	0	3.754e-07	4.47	42.65
High	GLYDEAIPIFDVLGK		0.00968659	0	1	1	5	XP_021762739.1	0	1649.88	0	11939.6	27646.1	19548	25277.5	15346.6	24352.5		Peak Found	High	High	High	High	High	High	0	0.0008954	2.69	82.87
High	GMLALYNSLSEEGKK	1xOxidation [M2]	0.0289867	0	1	2	3	XP_021718313.1	1	1655.83	0	24003	56954.4	38754	86232.6	21641.4	82386.3		Peak Found	High	Peak Found	High	Peak Found	High	High	0	0.006863	2.94	51.19
High	GMLTGPVTILNWSFVR		0.000193263	0	2	4	4	XP_021715208.1; XP_021715607.1	0	1790.96	0	1223.59	25719.2	2733.11	11996.6	2870.95	35113.8	Shared	Peak Found	High	Peak Found	High	High	High	High	0	2.52e-06	5	83.88
High	GMLTGPVTILNWSFVR	1xOxidation [M2]	0.00021057	0	2	4	1	XP_021715208.1; XP_021715607.1	0	1806.96	0	2056.81	9011	5528.26	5233.21	9706.88	9791.88	Shared	Peak Found	Peak Found	Peak Found	Peak Found	High	Peak Found	High	0	2.872e-06	2.67	78.64
High	ATPLPMSPLESLASSAVR		0.000249971	0	1	1	5	XP_021750573.1	0	1826.97	0	53491.1	210047	81518	202331	46978.1	218545		High	High	Peak Found	High	High	High	High	0	0.0001141	2.78	69.85
High	ATIANMSPEYGATMGFFPVDHVTLDYLK		0.000724678	0	1	2	3	XP_021771712.1	0	3088.48	0	4269.83	22925	12247.6	18903.3		24968		Peak Found	High	Peak Found	High	Not Found	High	High	0	0.0002786	3.35	76.51
High	ATDSESTEVILEAALK		0.00106318	0	1	1	1	XP_021750573.1	0	1676.86	0	22016	52071.5	43669.6	44205.2	30243.7	48773.5		Peak Found	Peak Found	Peak Found	Peak Found	High	Peak Found	High	0	3.03e-05	2.16	61.77
High	GMTGLLWETSLLDPEEGIR		0.000218139	0	1	2	6	XP_021731867.1	0	2117.06	0	6878.85	46073.5	13092.4	31795.1	8178.62	44796.2		High	High	High	High	High	High	High	0	1.24e-05	4.18	80.37
High	AQLISNINACTGIADVVR	1xCarbamidomethyl [C10]	1.6426e-06	0	1	2	1	XP_021726944.1	0	1915.01	0	13080.5	25562.7	28374.2	36857.1	11028.8	39577.1		Peak Found	Peak Found	Peak Found	Peak Found	Peak Found	High	High	0	2.422e-09	5.32	57.41
High	GTLFPMCGMNLAFDR	1xCarbamidomethyl [C7]	0.0294193	0	2	4	1	XP_021730909.1; XP_021737037.1	0	1729.79	0	15472.3	55574.5	18268.7	51022.4	9268.54	63774.8	Shared	Peak Found	Peak Found	Peak Found	Peak Found	Peak Found	High	High	0	0.003939	2.54	71.7
High	GSGFVAFSTAEEASR		0.0161328	0	1	2	4	XP_021714483.1	0	1515.71	0	21633.8	33528.8	33499.5	40974.8	32927.2	41119.2		High	High	High	Peak Found	High	Peak Found	High	0	0.002574	3.64	45.08
High	GWDEGVLGMQVGEVAR		0.00035584	0	1	1	1	XP_021776279.1	0	1702.82	0	16242	25995.4	37710.1	48623.2	6880.83	22509.8		Peak Found	Peak Found	High	Peak Found	Peak Found	Peak Found	High	0	6.157e-06	3.49	60.18
High	GVTGFGFDLVR		0.00410291	0	1	2	5	XP_021715208.1	0	1167.62	0	130819	443012	266189	425701	149807	467259		High	High	Peak Found	High	High	High	High	0	0.0003931	3.03	60
High	GVTMTALLAK		0.0326293	0	1	1	4	XP_021748807.1	0	1004.58	0	38741.6	73682.6	52342.5	93812.5	82307.1	75231.2		Peak Found	Peak Found	High	High	High	High	High	0.001132	0.04618	2.23	46.66
High	GVTTIIGGGDSVAAVEK		1.61481e-05	0	1	2	6	XP_021757355.1	0	1573.84	0	160459	304412	245852	341533	242732	294177		High	High	High	High	High	High	High	0	7.97e-08	4.27	43.75
High	AQLGVEAFADALLVIPK		0.00183267	0	1	2	3	XP_021715657.1	0	1755.01	0	1619.78		2831.99		4282.55	11230.1		Peak Found	Not Found	High	Not Found	High	High	High	0	6.716e-05	2.54	87.47
High	GYEAASATANTDLPSTHPIR		0.000110951	0	1	1	6	XP_021718401.1	0	2072	0	9692.02	21176	17981.9	15794.5	14063.9	15110.7		High	High	High	High	High	High	High	0	1.032e-05	4.46	34.14
High	GYISPYFITNQK		0.00161568	0	1	2	5	XP_021725179.1	0	1430.73	0	60214.1	57468.5	65115.5	109983	77971.1	116329		High	Peak Found	High	High	High	High	High	0	6.57e-05	3.52	51.17
High	AMVEELLK		0.040301	0	1	2	6	XP_021726938.1	0	932.512	0	49571.9	77352.3	77175	141120	112672	146794		High	High	High	High	High	High	High	0	0.006314	2.28	44.31
High	GYPGYMYTDLATIYER		9.79934e-06	0	1	2	4	XP_021765533.1	0	1912.88	0	17849.1	54950.2	35703.5	72870.8	15709.3	81931.3		Peak Found	High	High	High	Peak Found	High	High	0	1.414e-06	4.95	66.14
High	AMSIMNSFINDIFEK	1xOxidation [M]	0.000193263	0	1	4	9	XP_021716201.1	0	1775.83	0	137568	111697	172575	114681	241399	87367		High	High	High	High	High	High	High	0	3.712e-06	4.3	82.61
High	AMSIMNSFINDIFEK		0.00278432	0	1	4	6	XP_021716201.1	0	1759.84	0	65493	438925	73989.4	337904	69705.4	363210		High	High	High	High	High	High	High	0	0.0001239	3.41	86.87
High	GYYGNACAFPAVCAK	2xCarbamidomethyl [C7; C13]	0.000864587	0	1	3	2	XP_021724397.1	0	1648.72	0	28259	59063.1	61759.8	64592.4	32646	48882.2		Peak Found	Peak Found	High	High	Peak Found	Peak Found	High	0	2.253e-05	4.24	43.38
High	AMQLLESGLK		0.0104427	0	1	1	6	XP_021732924.1	0	1089.6	0	104167	124044	108904	227536	127425	188463		High	High	High	High	High	High	High	0	0.002135	2.74	44.87
High	HAAQLCLLAEDCDQPDYVK	2xCarbamidomethyl [C6; C12]	0.000194241	0	1	2	4	XP_021736468.1	0	2246.02	0	47761.1	82046.9	59698.8	191362	48822.1	97281.9		Peak Found	Peak Found	High	High	Peak Found	High	High	0	6.52e-06	4.83	46.44
High	ALTVPELTQQMWDAK	1xOxidation [W/M]	0.0273176	0	1	1	3	XP_021754093.1	0	1746.87	1	35131.7	63578.6	49764.5	97609.3	26392.5	102610		High	Peak Found	High	Peak Found	Peak Found	Peak Found	High	0	0.003527	1.9	65.25
High	ALTVPELTQQMWDAK		0.000724678	0	1	1	7	XP_021754093.1	0	1730.88	0	86114.5	222296	148641	184478	58920.6	203273		High	High	High	High	High	High	High	0	0.0001273	4.49	66.13
High	HAMVAAGALVR		0.000336632	0	1	2	5	XP_021714547.1	0	1095.61	0	54822.5	41182.6	9969.5	49479.3	62764.6	39022.3		High	High	Peak Found	High	High	High	High	0	7.745e-05	2.79	29.47
High	HAQLPEEARELEK		0.0326293	0	1	1	1	XP_021737384.1	1	1549.8	0	1500.68		3001.28	6206.18	1294.86	4631.04		Peak Found	Not Found	Peak Found	High	Peak Found	Peak Found	High	0	0.004613	3.28	29.6
High	HAVLGATPSRPDLVLTGHK		0.0102355	0	1	2	1	XP_021715126.1	0	1969.1	0	4267.79	9649.3	4976.91	9565.72	5267.87	6074.72		High	Peak Found	Peak Found	Peak Found	Peak Found	Peak Found	High	0	0.0008336	2.52	34.52
High	AISQLDVSMMTQNPGGK		0.000128432	0	1	1	6	XP_021748137.1	0	1776.86	0	35323	66727.3	57744.1	110924	42354.4	87887.5		High	High	High	High	High	High	High	0	1.281e-05	5.73	48.16
High	HEQELAVAAAQPLPDDDDDAFE		1.55093e-05	0	1	2	6	XP_021738005.1	0	2396.05	0	60616.4	119746	101386	139478	117168	119423		High	High	High	High	High	High	High	0	6.786e-07	4.74	52.63
High	HETCYQIALAIKDEVEDLEK	1xCarbamidomethyl [C4]	1.75394e-06	0	1	5	1	XP_021715208.1	1	2404.17	0		71593.1		33962.1	2755.97	66583.5		Not Found	Peak Found	Not Found	Peak Found	Peak Found	High	High	0	2.665e-09	7.09	73.04
High	HFMHLSTER		0.0444393	0	1	2	2	XP_021742620.1	0	1157.55	0	1268.47	921.143	1066.5	1962.43	1820.86			Peak Found	Peak Found	Peak Found	High	Peak Found	High	High	0.003655	0.08697	1.05	23.69
High	HFRPELER		0.0158931	0	1	1	4	XP_021744645.1	0	1083.57	0	5212.13	3849.92	3431.56	7993.75	7031.71	5144.92		High	High	Peak Found	High	Peak Found	High	High	0	0.002697	1.45	22.76
High	HGSLGFLPR		0.0136139	0	1	2	2	XP_021713965.1	0	983.542	0	53365.6	142940	85329.5	192848	110947	152642		High	Peak Found	Peak Found	Peak Found	High	Peak Found	High	0	0.00127	2.91	36.36
High	ALPTYTPETPGDATR		0.0178241	0	1	2	6	XP_021730226.1	0	1589.78	0	71994	124457	114336	147929	112693	141369		Medium	High	High	High	High	High	High	0.0001508	0.01854	3.19	36.76
High	ALNLGVNVK		0.0327904	0	3	8	6	XP_021723433.1; XP_021738895.1; XP_021723430.1	0	927.562	0	73486.9	124284	53820.1	137166	133692	108271	Shared	High	High	High	High	High	High	High	0.001267	0.04939	2.66	37.64
High	AILLSGPAELYQQLLAK		0.000773786	0	1	3	5	XP_021726767.1	0	1828.06	0	5263.64	8529.53	5391.44	11947.9	4949.82	10336.4		High	High	Peak Found	High	High	High	High	0	1.908e-05	3.36	80.67
High	ALLHSSHMYHEAK		0.00335463	0	1	2	10	XP_021752706.1	0	1523.74	0	12677.9	15456.2	12775.7	21103.2	16076.7	12894.3		High	High	High	High	High	High	High	0.002634	0.05474	1.54	20.38
High	ALLEVVESGGK		0.0028988	0	1	1	5	XP_021754439.1	0	1101.62	0	22093.7	40274.5	38777	45698	41976.7	45387.8		High	High	Peak Found	High	High	High	High	0	0.000675	2.89	43.26
High	GVSFMVDNCSTTAR	1xCarbamidomethyl [C9]	0.000308966	0	1	2	6	XP_021718313.1	0	1544.68	0	43931.4	75594.6	56544	114108	55332.4	87300		High	High	High	High	High	High	High	0	1.145e-05	4	38.91
High	ANAVAIGNYLMSK		0.001176	0	1	2	6	XP_021749158.1	0	1351.7	0	111285	155764	150526	197697	170678	217998		High	High	High	High	High	High	High	0	5.391e-05	3.78	52.89
High	EGDHVIIGQCRPISK	1xCarbamidomethyl [C10]	0.0412992	0	2	7	12	XP_021745442.1; XP_021739192.1	0	1708.88	0	22017.6	37950.5	9375	42691.1	32719.6	39560.8	Shared	High	High	High	High	High	High	High	0.0008566	0.03956	2.83	27.74
High	GVDVVVIPAGVPR		0.00238173	0	1	4	2	XP_021722335.1	0	1277.76	0	36770.3	44699.9	44293.3	55984.8	37760.1	51248.7		Peak Found	Peak Found	Peak Found	Peak Found	High	High	High	0	0.0001318	2.38	51.76
High	GVAMNPVEHPHGGGNHQHIGHASTVR	1xOxidation [M4]	0.00117008	0	1	1	3	XP_021717151.1	0	2712.29	0	1101.1	2686.47	2214.59	2283.87	2592.31	3634.57		Peak Found	High	Peak Found	Medium	Peak Found	High	High	0	0.005498	1.05	18.47
High	GVDKEHVLLLAAR		0.00113521	0	1	2	10	XP_021723433.1	1	1420.83	0	153767	426585	174776	382039	229874	403984		High	High	High	High	Peak Found	High	High	0	4.536e-05	4.35	36.84
High	GVAMNPVEHPHGGGNHQHIGHASTVR		0.00078163	0	1	1	12	XP_021717151.1	0	2696.3	0	8840.65	78838.5	20907	65372.8	4673.98	70410.6		Peak Found	High	High	High	Peak Found	High	High	0	1.938e-05	2.91	20.01
High	APGVQTPVIVR		0.00176024	0	2	4	6	XP_021732195.1; XP_021732193.1	0	1136.68	0	55321	117946	68664.3	42062.1	40973.1	28655.3	Shared	High	High	High	High	High	High	High	0	6.639e-05	3.07	35.49
High	APGGAPANVAIAVAR		8.1149e-05	0	1	3	6	XP_021774923.1	0	1334.75	0	212726	349498	301736	462819	299098	317968		High	High	High	High	High	High	High	0	2.13e-05	3.49	38.16
High	APCIQIIK	1xCarbamidomethyl [C3]	0.0427369	0	1	3	4	XP_021718085.1	0	942.544	0	63462.3	95629.1	53832.3	157890	101582	102596		High	Peak Found	High	High	High	Peak Found	High	0.0001508	0.01564	2.57	37.53
High	APLGQNTVLLR		0.00112382	0	1	4	6	XP_021722341.1	0	1181.7	0	116821	236831	177583	362710	241347	318067		High	High	High	High	High	High	High	0	3.306e-05	2.95	40.38
High	ANYNYQPFVGQYR		0.0421149	0	1	2	1	XP_021766418.1	0	1619.76	0	17023.6			31196.9	48541.4	44492.3		Peak Found	Not Found	Not Found	Peak Found	Peak Found	High	High	0	0.006719	1.79	45.96
High	GTVEIITPVEIIK		0.0497053	0	1	3	7	XP_021715501.1	0	1411.84	0	53763.4	256237	129825	302684	53737.7	282777		High	High	High	High	High	High	High	0.0005863	0.03056	2.88	64.81
High	GVDDVEDEFNDLVAASEASK		1.61792e-06	0	1	2	6	XP_021719506.1	0	2109.95	0	26735.6	37778.9	32448.9	68077.5	39897.6	45346.4		High	High	High	High	High	High	High	0	8.279e-09	6.07	71.84
High	GVLFATEALLNEYGK		0.00134751	0	1	2	6	XP_021738270.1	0	1624.86	0	29829.6	124384	32803.2	109221	30757	109522		High	High	High	High	High	High	High	0	4.288e-05	3.6	72.64
High	ANVVINLIGR		0.00213181	0	1	2	1	XP_021763322.1	0	1068.65	0		19937.2	10007.6	20302.6	16624.3	22759.6		Not Found	Peak Found	Peak Found	Peak Found	High	Peak Found	High	0	8.397e-05	3	51.75
High	GVLFYGPPGCGK	1xCarbamidomethyl [C10]	0.0408971	0	3	5	4	XP_021733577.1; XP_021774530.1; XP_021768906.1	0	1251.62	0	30875.6	41793.5	41239.8	72654.7	33740	57940.2	Shared	High	Peak Found	High	High	High	Peak Found	High	0.002634	0.05536	2.35	43.96
High	GVLLYGPPGTGK		0.00543784	0	4	15	6	XP_021742576.1; XP_021763135.1; XP_021741631.1; XP_021731541.1	0	1158.65	0	60711.4	88938.1	94747.2	143095	104499	107829	Shared	High	High	High	High	High	High	High	0.0008566	0.03733	2.91	40.65
High	ANPVALLLSSAMMLR		0.0344445	0	1	6	4	XP_021762497.1	0	1586.88	0	837.297	10767.9	885.477	7821.4	936.819	17883		Peak Found	High	Peak Found	High	Peak Found	High	High	0	0.005003	1.26	96.89
High	GVLVESGSPEEFQLLPK		0.000607401	0	1	2	4	XP_021754234.1	0	1828.97	0	24481.7	88017.6	60949.4	93704.6	18800.6	105480		Peak Found	High	High	High	Peak Found	High	High	0	1.539e-05	4.25	61.31
High	GVNCVDYFTGGDKPYLITGSDDHTAK	1xCarbamidomethyl [C4]	0.0236629	0	1	3	1	XP_021736816.1	0	2830.3	0	7577.06	15397.9	23006.5		9665.38	40723.3		Peak Found	Peak Found	Peak Found	Not Found	Peak Found	High	High	0	0.002853	2.42	49.76
High	GVNPDEAVAMGAAIQGGILR		2.68478e-07	0	1	2	3	XP_021717218.1	0	1939.01	0	20420.8	45718.1	25122	71794.6		69945.6		Peak Found	High	Peak Found	High	Not Found	High	High	0	1.725e-10	5.57	66.9
High	APVIDVTQFGYFK		0.000229426	0	1	3	5	XP_021743225.1	0	1484.78	0	32105.9	88552.4	52907.2	82295.4	17780.5	93576.4		High	High	High	High	Peak Found	High	High	0	4.947e-06	4.6	64.48
High	APGVPHSHTKPYVR		0.0499473	0	1	4	3	XP_021722341.1	0	1545.83	0	8025.12	9315.65	7611.25	25053.2	23244.3	12476.9		Peak Found	High	Peak Found	Medium	High	Peak Found	High	0	0.008674	0.9	19.22
High	VGLIAPVDVVIPPGNTGLDPSQTSFFQVLNIPTK		0.0912726	0.000641231	1	1	4	XP_021720709.1	0	3533.93	0	11023.9	12492.7	14447.5	27720.8	11431.1	33826.4		Peak Found	Peak Found	High	High	High	High	High	0.0008566	0.03631	0.46	90.92
High	TSEVIIVIK		0.0807377	0.000641231	1	2	6	XP_021732194.1	0	1001.62	0	103636	146710	96992.5	133380	91107.1	90959.1		High	High	High	High	High	High	High	0.002872	0.07438	2.59	45.95
High	VGTLDSLLSLADDLLK		0.0660881	0.000641231	1	2	2	XP_021730105.1	0	1672.94	0	1132	8283.73	1508.31	3647.99	2599.61	7988.28		Peak Found	High	High	Peak Found	Peak Found	Peak Found	High	0.0001508	0.01326	0.51	101.27
High	VGYIAYPAGVDGFLDQLLK		0.0822813	0.000641231	1	2	1	XP_021731924.1	0	2039.08	0	512.691	1061.25	1193.81	963.523	812.669	2403.01		Peak Found	Peak Found	Peak Found	Peak Found	Peak Found	High	High	0.0001508	0.01846	0.22	89.15
High	VFQIEYAAK		0.0654572	0.000641231	1	1	2	XP_021770850.1	0	1068.57	0	23889.3	28353	28210.9	49007.7	33748.1	33260.3		High	Peak Found	Peak Found	Peak Found	High	Peak Found	High	0.0001508	0.01306	2.29	40.59
High	YLTASAMFR		0.0670453	0.000641231	4	11	2	XP_021744672.1; XP_021718747.1; XP_021734268.1; XP_021754093.1	0	1059.53	0	139662	258682	173281	281535	228515	280788	Shared	Peak Found	High	High	Peak Found	Peak Found	Peak Found	High	0.0001508	0.0138	2.21	45.89
High	YHGHSMSDPGSTYR		0.0921336	0.000641231	1	2	4	XP_021731188.1	0	1594.67	0	2489.53	2817	2724.34	3615.25	4157.43	3776.2		High	Peak Found	Peak Found	Medium	High	High	High	0.0005863	0.0299	1.2	20.07
High	AILIEGVR		0.0887341	0.000641231	1	2	3	XP_021725179.1	0	870.541	0	55824.9	71329.5	48127.5	140349	94194.5	98137.6		High	Peak Found	High	Peak Found	Peak Found	Medium	High	0.0008566	0.03335	2.02	38.1
High	ANPLATILSAAMLLR		0.0925669	0.000641231	1	3	1	XP_021731756.1	0	1554.9	0		1185.99				1916.75		Not Found	Peak Found	Not Found	Not Found	Not Found	High	High	0.0001508	0.022	1.22	101.19
High	DVSSLFTDVVNCMQTENLELKK	1xCarbamidomethyl [C12]	0.0755458	0.000641231	1	2	2	XP_021725471.1	1	2570.25	0	1511.6	8891.87	3481.61	7413.47	3352.06	10080.8		Peak Found	High	Peak Found	Peak Found	Peak Found	High	High	0.0001508	0.01615	2.56	83.02
High	TKVELSHPDAELR		0.0862611	0.000641231	1	3	1	XP_021715621.1	1	1494.79	0	2036.81			5274.45				Peak Found	Not Found	Not Found	High	Not Found	Not Found	High	0.0001508	0.01974	2.81	27.09
High	TFIAIKPDGVQR		0.0784731	0.000641231	1	2	12	XP_021757474.1	0	1344.76	0	85313.6	111211	101762	123030	115263	130351		High	High	High	High	High	High	High	0.0007309	0.03222	2.78	36.14
High	YMACCLMYR	2xCarbamidomethyl [C4; C5]; 1xOxidation [M7]	0.0891526	0.000641231	3	3	1	XP_021714947.1; XP_021733809.1; XP_021757321.1	0	1283.5	0	5614.5	9035	6023.36	13068.8	20538.2	11476.8	Shared	Peak Found	Peak Found	Peak Found	Peak Found	High	Peak Found	High	0.0001508	0.02077	1.97	35.29
High	ACGVCHSDLHVIK	2xCarbamidomethyl [C2; C5]	0.0854511	0.000641231	1	2	2	XP_021742104.1	0	1495.71	0	782.839	1058.5	817.105		2078.93			High	Peak Found	Peak Found	Not Found	High	Not Found	High	0.0001508	0.01954	1.24	25.01
High	EAYAPYERPALTK		0.0773631	0.000641231	1	2	5	XP_021754234.1	0	1508.77	0	10957	19116	9428.36	30009.4	21842	18033.8		Medium	High	High	High	Peak Found	High	High	0.001267	0.04842	2.57	31.5
High	AGVLVGTGMGGLTVFSDGVQALIEK	1xOxidation [M9]	0.0713463	0.000641231	1	2	1	XP_021723063.1	0	2435.29	0	2087.41		5107.57	2325.99	5463.15	2940.83		Peak Found	Not Found	Peak Found	Peak Found	High	Peak Found	High	0.0001508	0.01488	1.9	80.72
High	TNVIPIIEDAR		0.0887341	0.000641231	1	2	2	XP_021726696.1	0	1240.69	0	26631.5	33794.6	26953.4	62666.5	44764.9			Medium	Peak Found	Peak Found	Peak Found	High	Not Found	High	0.0001508	0.02069	1.71	50.68
High	YQSGYFSAAMK		0.0657719	0.000641231	1	1	1	XP_021766418.1	0	1252.57	0	8365.38	10625.8	11824.1	16657.5	26751	17203.2		Peak Found	Peak Found	Peak Found	Peak Found	High	Peak Found	High	0.0001508	0.01309	2.29	39.07
High	VEKHELLEMR		0.0866688	0.000641231	1	2	1	XP_021715572.1	1	1283.68	0	1505.16	1272.54	1546.31	2299.58	7475.09	1899.89		Peak Found	Peak Found	Peak Found	Peak Found	High	Peak Found	High	0.0001508	0.0199	2.61	27.39
High	YFLDDEKLK		0.0947618	0.000641231	1	2	1	XP_021726938.1	1	1170.6	0	6710.06	12850.1	13675	25600.3	13389.6	26392.2		Peak Found	Peak Found	Peak Found	Peak Found	Peak Found	High	High	0.0001508	0.0229	1.84	37.38
High	DMIPYIGLLLPEVK		0.0815061	0.000641231	1	2	3	XP_021734756.1	0	1600.9	0	1255.2	2327.54	1576.86	3895.54	1645.24	5390.09		Peak Found	High	Peak Found	High	Peak Found	High	High	0.0009954	0.04397	1.66	89.17
High	TFDLSPEEYILK		0.0723751	0.000641231	1	2	4	XP_021769805.1	0	1454.74	0	25297.1	44047.1	56496.9	76449.4	13192.1	45446		High	Peak Found	High	High	Peak Found	High	High	0.0001508	0.01516	2.57	64.11
High	VTDWTNVVVAYEPVWAIGTGK		0.0696622	0.000641231	1	2	5	XP_021749558.1	0	2305.19	0	2295.51	15667.1	6126.04	15362.4	6834.27	35093.4		Peak Found	High	High	High	High	High	High	0.002246	0.05029	3.12	81.52
High	DTDSEEELKEAFR		0.0830633	0.000641231	1	4	5	XP_021745669.1	1	1568.71	0	22975	57791.5	54679.7	86568.2	53063.6	43139		Peak Found	High	High	High	High	High	High	0.0008566	0.03526	2.71	41.35
High	RDELTLEGIK		0.0683419	0.000641231	3	4	6	XP_021763734.1; XP_021751075.1; XP_021763731.1	1	1173.65	0	98932.5	168713	139567	192661	182633	189492	Shared	High	High	High	High	High	High	High	0.0001508	0.01395	2.57	36.82
High	KALNLGVNVK		0.0654572	0.000641231	1	4	3	XP_021723433.1	1	1055.66	0	13796.3	13563.1	2337.35	22295.1	29832	10615.8		Medium	Peak Found	Peak Found	High	High	Peak Found	High	0.0001508	0.01305	3.21	30.62
High	MITGDQLAIAK	1xOxidation [M1]	0.0834569	0.000641231	1	6	1	XP_021738895.1	0	1176.63	0	3778.39	4547.79	3336.99	6916.94	17981.5	5746.41		Peak Found	Peak Found	Peak Found	Peak Found	High	Peak Found	High	0.0001508	0.01885	2.68	33.92
High	EQMGYTFDALK		0.0818928	0.000641231	1	2	1	XP_021723492.1	0	1302.6	0							No Quan Values	Not Found	Not Found	High	Not Found	Not Found	Not Found	High	0.0001508	0.01828	1.6
High	MITIDNKPIK		0.0676907	0.000641231	1	2	1	XP_021728652.1	0	1172.67	0	3065.54	2284.32	1033.18	3872.14	5925.07	1749.74		Peak Found	Peak Found	Peak Found	Peak Found	High	Peak Found	High	0.0001508	0.01376	1.36	31.29
High	SDTSTISQLTALLTSDLPESK		0.0807377	0.000641231	1	2	2	XP_021714131.1	0	2207.13	0	2108.06	3648.37		5288.72		7509.03		High	High	Not Found	Peak Found	Not Found	Peak Found	High	0.0008566	0.03403	0.75	84.72
High	GVICSSAGNHAQGVALSAK	1xCarbamidomethyl [C4]	0.0696622	0.000641231	1	4	2	XP_021743181.1	0	1826.92	0	2580.57		1643.07	3398.31	2992.53	4643.81		Peak Found	High	Peak Found	Peak Found	Peak Found	High	High	0.0001508	0.01431	1.53	29.24
High	HILPVIDK		0.0769964	0.000641231	1	2	4	XP_021751973.1	0	934.572	0	5229.45	12109.8	3703.81	10640.3	10737.3	10142.4		High	High	Peak Found	Peak Found	High	High	High	0.001132	0.04676	2.43	33.33
High	HIQLAVR		0.0846481	0.000641231	1	9	6	XP_021725957.1	0	836.51	0	6130.58	4894.8	4051.03	5423.7	8198.2	3762.14		Medium	Medium	High	High	High	High	High	0.003655	0.08716	1.33	25.17
High	HITHGFHLVK		0.0846481	0.000641231	1	1	1	XP_021775632.1	0	1188.66	0	557.623	3620.12	1076.4	3014.76	505.426	2199.97		Peak Found	High	Peak Found	Peak Found	Peak Found	Peak Found	High	0.0001508	0.01928	1.34	23.31
High	FALLETIK		0.0803561	0.000641231	1	5	1	XP_021738543.1	0	934.561	0	19339	15490.5	4912.43	12888.1	12000.4	72242.1		Peak Found	Peak Found	Peak Found	Peak Found	Peak Found	High	High	0.0001508	0.0178	2.08	53.68
High	RIHYTPLLK		0.0683419	0.000641231	1	1	5	XP_021752910.1	1	1140.69	0	5074.37	32450.6	10922.6	19027.5	4532.49	14450.4		High	High	High	High	Peak Found	High	High	0.002634	0.06103	3.38	29.67
High	GAIPALPTEAEVLELIK		0.0686698	0.000641231	1	1	6	XP_021774923.1	0	1764.02	0	28437.1	64476.8	37116.6	47537.4	36166.1	48088.5		High	High	High	High	High	High	High	0.0001508	0.02233	1.97	83.52
High	KIDYHTGVFATK		0.0683419	0.000641231	1	1	4	XP_021730249.1	1	1379.73	0	10821.5	11189.1	16547.3	23826	13961.5	18162.8		Peak Found	High	Medium	High	Medium	Peak Found	High	0.0001508	0.01389	2.6	30.43
High	LHALSYHMR		0.0858552	0.000641231	1	2	4	XP_021718757.1	0	1127.58	0	2135.63	3804.34	1918.93	5386.81	3450.96	3148.4		High	High	Peak Found	Peak Found	High	High	High	0.0008566	0.03445	1.09	26.7
High	GVFLEDQVWPK		0.0818928	0.000641231	2	8	6	XP_021771674.1; XP_021760940.1	0	1317.68	0	70922.7	70372.8	71627.1	173200	34350.4	110572	Shared	High	High	High	High	High	High	High	0.001132	0.0463	2.52	57.3
High	FDLMYAK		0.0866688	0.000641231	3	5	6	XP_021714947.1; XP_021733809.1; XP_021757321.1	0	887.433	0	136535	277020	184979	248133	234393	266682	Shared	High	High	High	High	High	High	High	0.0001508	0.01988	2.58	43.29
High	FVVAMLK		0.0934392	0.000641231	1	2	6	XP_021771548.1	0	807.48	0	221453	170073	225894	210921	228147	218466		High	High	High	High	High	High	High	0.0001508	0.02239	2.1	46.49
High	LVFVPEGKDEK		0.0748302	0.000641231	2	2	3	XP_021771015.1; XP_021775119.1	1	1260.68	0	7557.25	11230.2	2627.55	18888.7	36030.1	9844.72	Shared	High	Peak Found	Peak Found	Peak Found	High	Peak Found	High	0.0001508	0.01591	1.69	32.02
High	NLLSVAYK		0.0744747	0.000641231	5	11	2	XP_021754406.1; XP_021758514.1; XP_021740256.1; XP_021721200.1; XP_021763533.1	0	907.525	0	351740	591670	505089	718466	522895	544768	Shared	Peak Found	Peak Found	High	Peak Found	High	Peak Found	High	0.0008566	0.0391	2.05	41.14
High	LKGGFYVEPEAK		0.0930021	0.000641231	1	1	9	XP_021738901.1	1	1337.71	0	17856	19334.1	17295.6	45237.3	31584.3	41183.1		High	Medium	High	High	High	High	High	0.0005863	0.03068	3.33	32.47
High	NLLSVGYK		0.0795979	0.000641231	2	4	5	XP_021718413.1; XP_021718401.1	0	893.509	0	43612.6	70645.2	55252.3	83552.3	81863.8	66009.3	Shared	Peak Found	High	Medium	High	High	High	High	0.003132	0.07857	1.93	38.32
High	QLNEPLEVIDPEIADIIELEK		0.0912726	0.000641231	1	2	1	XP_021759815.1	0	2420.28	0	3262.35		6241.52		8137.06			Peak Found	Not Found	High	Not Found	Peak Found	Not Found	High	0.0001508	0.02152	1.85	87.36
High	FSIAWPR		0.0710065	0.000641231	1	4	10	XP_021759390.1	0	876.473	0	225802	324488	285139	430048	261907	360067		High	High	High	Medium	High	High	High	0.0001508	0.01474	1.75	54.15
High	IIEGDLLK		0.0720307	0.000641231	1	1	5	XP_021723984.1	0	900.54	0	132413	248244	173314	129272	205810	121179		Peak Found	High	Medium	High	Medium	High	High	0.0001508	0.01503	1.91	38.73
High	GGPREPWHDIHCR	1xCarbamidomethyl [C12]	0.095653	0.000641231	1	2	3	XP_021769338.1	1	1616.75	0	1891.48	6159.73	4067.59	4943.62	1449.77	6463.41		Peak Found	Peak Found	High	Peak Found	Peak Found	High	High	0.0004467	0.02509	1.21	25.26
High	MGNIAPLTGSR		0.0934392	0.000641231	1	2	1	XP_021714590.1	0	1116.58	0	4838.03	8509.62	4492.77	7132.61	18749.5	4199.26		Peak Found	Peak Found	Peak Found	Peak Found	High	Peak Found	High	0.0001508	0.02241	2.16	33.44
High	ETVVEVPNVSWDDIGGLENVKR		0.0815061	0.000641231	1	2	3	XP_021774530.1	1	2455.25	0	9587.38	62606.4	18186.3	109756	7019.06	106331		Peak Found	High	Peak Found	Medium	Peak Found	High	High	0.001132	0.04747	1.79	64.62
High	LVVDNFLYK		0.0741209	0.000641231	1	2	1	XP_021734371.1	0	1110.62	0	18377	21356	22394.7	28024.8	31438.1	38250.6		Peak Found	Peak Found	Peak Found	Peak Found	High	Peak Found	High	0.0001508	0.01575	1.81	53.6
High	GHVFEEMQRPGTPLYNIK	1xOxidation [M7]	0.0664057	0.000641231	1	2	1	XP_021775557.1	0	2132.06	0	8695.97	11434.4	19939.5	14837.4	33523.7	17825.7		Peak Found	Peak Found	Peak Found	Peak Found	High	Peak Found	High	0.0001508	0.01333	2.65	37.02
High	IDSMVLTGMIER	1xOxidation [M4]	0.0862611	0.000641231	1	1	3	XP_021743429.1	0	1380.69	0	2985.01	2360.06	4004.31	4289.66	5416.44	3776.75		Peak Found	High	High	Peak Found	Medium	Peak Found	High	0.0001508	0.01979	1.4	19.02
High	SGVGVASMGVMRPELVMK	1xOxidation [M17]	0.0792213	0.000641231	1	2	2	XP_021743821.1	0	1863.95	0	61706.4	5677.38	21352	39793.2	15868.8	29562		High	Peak Found	Peak Found	Peak Found	Peak Found	Peak Found	High	0.0001508	0.01735	2.66	46.3
High	IAGFSTHLMK	1xOxidation [M9]	0.0938781	0.000641231	1	4	1	XP_021728631.1	0	1120.58	0	3919.4	2527.55	2685.91	4771.44	6064.06	3560.38		High	Peak Found	Peak Found	Peak Found	Peak Found	Peak Found	High	0.0001508	0.02253	1.45	31.08
High	STTTGHLIYK		0.0908449	0.000641231	1	5	3	XP_021715816.1	0	1120.6	0	6393.85	5430.81	6614.21	10548.3	11703.7	8493.17		Peak Found	High	Peak Found	Peak Found	High	High	High	0.0001508	0.02148	1.68	23.28
High	EITALAPSSMK	1xOxidation [M10]	0.0673673	0.000641231	2	5	5	XP_021749538.1; XP_021743768.1	0	1163.6	0	12109.5	12435.2	5710.92	18785.7	22055.2	17890.2	Shared	Medium	High	Peak Found	High	High	High	High	0.0001508	0.01357	1.91	27.9
High	MAVPQIEDIVR		0.0803561	0.000641231	1	3	6	XP_021737414.1	0	1270.68	0	44141.9	61048.3	62407.6	84399	42550.5	61688.3		High	High	High	High	High	High	High	0.0003007	0.02359	2.06	57.36
High	SLPGVTIDEQK		0.0834569	0.000641231	1	2	1	XP_021752706.1	0	1186.63	0	5355.62	9026.85		13041	28031.2			Peak Found	Peak Found	Not Found	Peak Found	High	Not Found	High	0.0001508	0.01889	1.42	35.3
High	HALFAIK		0.0664057	0.000641231	1	2	6	XP_021718686.1	0	799.482	0	13409.8	26969.1	11220.1	39536.9	33576.4	15784.4		High	High	High	High	Medium	High	High	0.003132	0.08131	2.31	33.54
High	HILPIPGK		0.0961016	0.00127826	1	2	3	XP_021745553.1	0	874.551	0	2956.63	6040.63	7161.84		4736.71	6382.43		Peak Found	Medium	High	Not Found	Peak Found	High	High	0.0005863	0.02696	2.26	31.95
High	LVLPGELAK		0.0961016	0.00127826	1	5	4	XP_021716201.1	0	939.587	0	828994	1.21163e+06	875247	1.71851e+06	1.13459e+06	978869		Peak Found	High	Peak Found	High	Medium	High	High	0.0007309	0.03132	1.54	43.96
High	VIVAIENPQDIIVQSARPYGQR		0.0974587	0.00127826	3	4	3	XP_021716581.1; XP_021720405.1; XP_021738926.1	0	2466.35	0	11675.7	97811.4	43998.4	226794		205588	Shared	Peak Found	High	Peak Found	High	Not Found	Medium	High	0.002872	0.06553	2.35	59.8
High	KKIDDEVFIK		0.0970044	0.00127826	1	3	7	XP_021765815.1	2	1234.7	0	15235.1	16177.4	9730.9	30252.6	19777.5	18989		Medium	High	High	High	High	Medium	High	0.004973	0.09486	2.53	29.47
High	NGVLYITVPK		0.102111	0.0019018	3	16	1	XP_021734608.1; XP_021734609.1; XP_021753651.1	0	1103.65	0	18848.8	18618.1	20594.1	12568.6		8924.49	Shared	High	Peak Found	Peak Found	Peak Found	Not Found	Peak Found	High	0.0004467	0.02565	2.13	48.34
High	YIAMMDLQER		0.0988335	0.0019018	1	3	4	XP_021729204.1	0	1269.6	0	16872	37925.4	24516.8	27858.2	15645.5	17421.7		High	High	High	Peak Found	High	Peak Found	High	0.0008566	0.03881	1.83	51.44
High	ELVELPLR		0.102587	0.0019018	3	5	4	XP_021733577.1; XP_021774530.1; XP_021768906.1	0	968.578	0	34728.8	56374.8	46938.4	77602	66713.8	78273.1	Shared	High	High	Peak Found	Peak Found	High	High	High	0.0004467	0.02569	2.05	49.74
High	DNGLLLHIHR		0.101636	0.0019018	1	1	1	YP_009380136.1	0	1187.66	0	7187.79	11957.1	31729.1	20746.2	8786.49	55006.1		Peak Found	Peak Found	High	Peak Found	Peak Found	Peak Found	High	0.0004467	0.02541	1.81	36.06
High	RHPFPGPGLAVR		0.100694	0.0019018	1	2	1	XP_021736734.1	1	1303.74	0							No Quan Values	Not Found	High	Not Found	Not Found	Not Found	Not Found	High	0.0004467	0.02514	2.57
High	DCWLIISGK	1xCarbamidomethyl [C2]	0.0983733	0.0019018	1	2	1	XP_021763540.1	0	1091.56	0	17270.3	26697.7	14818.7	24598.5		29839.8		High	Peak Found	Peak Found	Peak Found	Not Found	Peak Found	High	0.0004467	0.02424	1.88	54.73
High	LVVAPPNFVIK		0.0983733	0.0019018	1	4	6	XP_021747497.1	0	1196.74	0	43948	75119.3	71217.7	83414.8	40872.5	79014.6		High	Medium	Medium	High	High	High	High	0.00772	0.1771	1.86	56.85
High	IFVPEGKPLK		0.103545	0.0019018	1	2	5	XP_021744739.1	0	1127.68	0	12487.9	10407.9	8510.73	19342.6	12927.1	58592.8		High	Medium	Peak Found	Peak Found	Medium	High	High	0.006758	0.1549	2.36	32.71
High	VDPLVSDLLSSLQASEGGVR		0.100226	0.0019018	1	2	3	XP_021734756.1	0	2042.08	0	1639.6	4185.31	2737.87	6043.65	3268.49	7229.52		Peak Found	High	Peak Found	High	High	Peak Found	High	0.0004467	0.0249	1.5	87.18
High	KFDDKEWYVGK		0.097915	0.0019018	1	2	1	XP_021722566.1	2	1414.7	0	3069.03	4944.94		8880.29	4035.53	7741.81		Peak Found	Peak Found	Not Found	High	Peak Found	Peak Found	High	0.0004467	0.02402	2.03	34.39
High	FWNEFGK		0.105977	0.00250719	1	2	1	XP_021755293.1	0	927.436	0	9347.66	8913.76	6935.12	14497.1	12778.2	12760.6		High	Peak Found	Peak Found	Peak Found	Peak Found	Peak Found	High	0.0005863	0.02714	1.41	42.58
High	GGGHTSQIYAIR		0.112026	0.00250719	1	3	1	XP_021724150.1	0	1259.65	0	3202.71	1849.37	2719.86	2845.6	4964.7	4014.43		Peak Found	Peak Found	Peak Found	Peak Found	High	Peak Found	High	0.0005863	0.0295	2.1	27.01
High	IEKHELLEMR		0.109976	0.00250719	1	2	1	XP_021732493.1	1	1297.69	0	1049.63	1860.89	1459.53	2537.32	2083.11	2906.12		Peak Found	Peak Found	Peak Found	Peak Found	Peak Found	High	High	0.0005863	0.02877	2.09	29.03
High	QASITTELIEIISGASALEG		0.110485	0.00250719	1	2	1	XP_021733975.1	0	2003.05	0							No Quan Values	Not Found	Not Found	Not Found	Not Found	High	Not Found	High	0.0005863	0.02883	0.49
High	VIWQMIK		0.108461	0.00250719	2	2	2	XP_021771015.1; XP_021775119.1	0	917.528	0	38950.7	71951.2	61488.1	80286.1	78279.8	93676.5	Shared	High	Peak Found	Peak Found	Peak Found	High	Peak Found	High	0.0005863	0.02799	1.97	51.07
High	SDETVSMIEQYLR	1xOxidation [M7]	0.115167	0.00250719	1	2	1	XP_021771712.1	0	1586.74	0	71494.2	175542	123798	149132	38945.2	123374		Peak Found	Peak Found	Peak Found	Peak Found	High	Peak Found	High	0.0005863	0.03087	1.51	60.46
High	HCVCPVVVVR	2xCarbamidomethyl [C2; C4]	0.110485	0.00250719	1	4	2	XP_021716624.1	0	1224.63	0	4195.41	4893.24	2546.74	7431.34				High	Peak Found	Peak Found	High	Not Found	Not Found	High	0.007237	0.1658	1.81	28.38
High	KGHAVGDIPGVR		0.113587	0.00250719	1	3	2	XP_021715791.1	1	1205.67	0	3661.33	2185.5	3190.05	3157.81	5839.29	3021.31		High	Peak Found	Peak Found	Peak Found	High	Peak Found	High	0.007944	0.184	1.13	23.69
High	SLMNVPFTLEK		0.10796	0.00250719	1	2	2	XP_021727634.1	0	1278.68	0	14317	22873.2	34374.4	45538.6	15098	40128.1		Peak Found	Peak Found	High	Peak Found	High	Peak Found	High	0.0005863	0.02973	1.98	59.46
High	FLRPHYGTLK		0.114111	0.00250719	1	2	5	XP_021716085.1	0	1231.69	0	9358.93	27382.5	17156	25603.1	10587.6	30897.6		Peak Found	High	High	High	High	Medium	High	0.00326	0.08298	3.02	28.43
High	VGPESVGAHPGPVCYR	1xCarbamidomethyl [C14]	0.112026	0.00250719	1	2	1	XP_021763471.1	0	1681.81	0	2253.32	4070.33	4898.67	6066.71	3515.03	3553.42		Peak Found	Peak Found	High	Peak Found	Peak Found	Peak Found	High	0.0005863	0.02957	1.63	30.84
High	EWPSFTCPQIGR	1xCarbamidomethyl [C7]	0.112544	0.00250719	1	4	1	XP_021739913.1	0	1477.69	0	13052.5	55451	23886.2	34748.5	17326.1	27306.5		Peak Found	High	Peak Found	Peak Found	Peak Found	Peak Found	High	0.0005863	0.02969	3.07	55.02
High	NLASNLFK		0.115698	0.00250719	1	3	5	XP_021756434.1	0	906.504	0	69229.1	126527	84556.6	179990	139020	169516		Peak Found	High	Medium	High	High	High	High	0.007944	0.1808	1.73	45.07
High	LINLAVR		0.10796	0.00250719	0	1	3		0	798.52	0							No Quan Values	Peak Found	Peak Found	Peak Found	High	High	High	High	0.001267	0.04879	1.69	38.81
High	ELVVQSLLR		0.118386	0.00312645	1	2	1	XP_021754298.1	0	1056.64	0	8309.34	18651.9	12034	19219.6	18339.5	21974.8		Peak Found	Peak Found	Peak Found	Peak Found	High	Peak Found	High	0.0007309	0.03208	1.43	62.58
High	MIFDFDNIPEMNAR	1xOxidation [M11]	0.116766	0.00312645	1	1	3	XP_021740226.1	0	1728.77	0	26171.9	59550.1	17347	42595.5	14087.1	46585		Peak Found	High	Peak Found	High	Peak Found	High	High	0.006168	0.129	1.82	68.01
High	AIFVDLEPTVIDEVR		0.117844	0.00312645	1	1	1	XP_021714947.1	0	1715.92	0							No Quan Values	Not Found	Not Found	Not Found	Not Found	High	Not Found	High	0.0007309	0.03178	1.64
High	HPWEDVLYTK		0.143901	0.00366073	1	2	5	XP_021730339.1	0	1287.64	0	19263.6	31840.6	24781.1	65973.2	35617.6	65644.4		Peak Found	High	High	High	High	High	High	0.002634	0.05567	1.76	42.38
High	VETPIDENEIR		0.128532	0.00366073	1	2	1	XP_021737071.1	0	1314.65	0	1935.36	2329.2	1429.81	9567.48	23986.9			Peak Found	Peak Found	Peak Found	Peak Found	High	Not Found	High	0.0008566	0.03632	2.18	34.47
High	ALLHSSHMYHEAK	1xOxidation [M8]	0.121686	0.00366073	1	2	1	XP_021752706.1	0	1539.74	0	258.023		204.321		992.301			Peak Found	Not Found	Peak Found	Not Found	High	Not Found	High	0.0008566	0.0334	0.87	18.27
High	ANPVALLLSSAMMLR	1xOxidation [M]	0.133889	0.00366073	1	6	4	XP_021762497.1	0	1602.87	0	5393.16	8916.66	6269.81	13702.4	11053.7	17870.4		Peak Found	Peak Found	Peak Found	Peak Found	High	Peak Found	High	0.001267	0.04961	0.91	90.14
High	MDTLLVPLELLCCISR	2xCarbamidomethyl [C12; C13]	0.121686	0.00366073	1	2	2	XP_021752889.1	0	1933	0		1497.37	250.493	1353.53		2191.53		Not Found	High	Peak Found	Peak Found	Not Found	High	High	0.001132	0.04709	0.71	95.63
High	AIFKPPKPIR		0.131485	0.00366073	1	2	2	XP_021723435.1	0	1166.74	0	2437.43	4419.58	5240.69	3424.08	2236.3	6303.1		Peak Found	High	High	Peak Found	Peak Found	Peak Found	High	0.0008566	0.03777	1.43	29.89
High	AVLMDLEPGTMDSIR	1xOxidation [M11]	0.138816	0.00366073	1	2	1	XP_021718747.1	0	1663.8	0	8706.29	16177.6	16330.3	23558.6	36054	24974.7		Peak Found	Peak Found	Peak Found	Peak Found	High	Peak Found	High	0.0008566	0.04097	1.96	51.3
High	LMEYFIK		0.132082	0.00366073	2	2	6	XP_021774970.1; XP_021763741.1	0	943.496	0	61220.2	70059.6	58496.2	97240.7	58347.9	95805.4	Shared	Medium	High	High	High	High	High	High	0.002872	0.0764	2.03	48.86
High	LPRPENLVK		0.126213	0.00366073	1	1	3	XP_021723565.1	0	1065.64	0	17486.9	48910.3	28664.9	44715		15633.1		Peak Found	Medium	Peak Found	High	Not Found	Medium	High	0.0008566	0.03551	1.33	30.83
High	AVLFVPK		0.136333	0.00366073	1	2	6	XP_021740740.1	0	773.492	0	118392	194937	142603	248295	203393	226891		High	High	High	High	High	High	High	0.002872	0.06473	1.67	38.77
High	FYFHEEVRR		0.13695	0.00366073	1	2	1	XP_021714948.1	1	1282.63	0	756.214	2502.67	1252.73	1809.14	540.287	4522.87		Peak Found	Peak Found	Peak Found	Peak Found	Peak Found	High	High	0.0008566	0.04025	1.23	30.12
High	ALTVPELTQQMWDSK		0.126789	0.00366073	2	6	1	XP_021744672.1; XP_021734268.1	0	1746.87	0							No Quan Values	Peak Found	Peak Found	High	Peak Found	Peak Found	Peak Found	High	0.0008566	0.03559	1.59	65.25
High	WPLYLSTK		0.144548	0.00366073	2	4	3	XP_021771015.1; XP_021775119.1	0	1007.56	0	17956	25325.9	25878.3	31761.4	30526.8	34698.5	Shared	High	Peak Found	High	Peak Found	High	Peak Found	High	0.006511	0.1508	1.86	51.56
High	LVVKPDMLFGK		0.127368	0.00366073	1	4	3	XP_021727061.1	0	1246.72	0	23000.3	45738.4	33436.2	67948.4	23749.4	81387.5		High	Peak Found	High	Peak Found	High	Peak Found	High	0.005577	0.1139	1.34	50.69
High	AMIVNVPR		0.12113	0.00366073	1	2	1	XP_021721223.1	0	899.513	0	6235.44	10381.2	4568.39	15620.5	12458.2	10073		Peak Found	Peak Found	Peak Found	Peak Found	High	Peak Found	High	0.0008566	0.03334	1.57	35.8
High	QELSHALYQHDAACR	1xCarbamidomethyl [C14]	0.127368	0.00366073	1	2	1	XP_021725659.1	0	1798.83	0	1125.26		675.277	1377.33	3199.75	856.613		Peak Found	Not Found	Peak Found	Peak Found	High	Peak Found	High	0.0008566	0.03584	1.3	26.07
High	LQHANCAVVLSAVK	1xCarbamidomethyl [C6]	0.126789	0.00366073	1	2	2	XP_021725471.1	0	1509.82	0	3123.21	6861.5	5751.48	6095.08	5369.36	7411.93		Peak Found	Peak Found	High	Peak Found	Peak Found	High	High	0.0008566	0.03739	2.17	34.5
High	SLLQSDALYQYILETSVYPR		0.124498	0.00366073	1	2	3	XP_021714344.1	0	2359.22	0			1767.77	4997.94	1272.66	8502.04		Not Found	Not Found	Peak Found	High	Peak Found	High	High	0.0008566	0.03466	2.3	84.19
High	SILQLLR		0.127949	0.00366073	1	2	4	XP_021738901.1	0	842.546	1	50127.5	274331	99170.7	319635	109200	332416		Medium	Medium	High	Peak Found	High	Peak Found	High	0.0008566	0.03615	1.34	57.59
High	EADPNNAVSDQILAVVDTVLAGEK		0.120026	0.00366073	1	2	1	XP_021774087.1	0	2468.25	0	610.644	2395.26	1149.8	1193.72	1027.05	1572.32		Peak Found	High	Peak Found	Peak Found	Peak Found	Peak Found	High	0.0008566	0.0329	1.18	100.24
High	SIIILVK		0.141975	0.00366073	1	2	4	XP_021757603.1	0	785.549	0	14630.3	40639.8	25323.4	59617.7	27012.5	65025.7		Peak Found	High	Peak Found	High	High	Medium	High	0.006168	0.1319	1.72	45.23
High	IDVAPYGVNTPHHHPR		0.13695	0.00366073	1	2	2	XP_021744584.1	0	1809.91	0	47694	93308.5	82285.3	48839.9	54324.3	46935.6		Medium	Peak Found	Peak Found	Peak Found	Peak Found	High	High	0.0008566	0.04008	1.37	25.67
High	TGPSLDHTHVSTVVK		0.120026	0.00366073	1	2	2	XP_021723303.1	0	1577.83	0		3358.12		4144.42	7500.81			Not Found	High	Not Found	High	Peak Found	Not Found	High	0.0008566	0.03272	1.35	26.37
High	KLVHQCTLHETIR	1xCarbamidomethyl [C6]	0.139443	0.00366073	1	2	1	XP_021738685.1	1	1634.88	0	1088.83	447.319	926.365	1827.51	3663.75	1305.74		Peak Found	Peak Found	Peak Found	Peak Found	Peak Found	High	High	0.0008566	0.04121	1.11	21.36
High	RSLDIERPTYTNLNR		0.143256	0.00366073	1	1	3	XP_021757321.1	1	1847.97	0	3971.64	11184.5	6896.21	14017.7	6513.79	14381.7		Peak Found	Medium	High	Peak Found	Peak Found	High	High	0.006075	0.1244	3.48	34.28
High	ITPAHDPNDFEVGKR		0.127368	0.00366073	1	2	1	XP_021727093.1	1	1695.84	0				294.537	4354			Not Found	Not Found	Not Found	Peak Found	High	Not Found	High	0.0008566	0.03585	0.99	26.98
High	QVVNVPSFMVR		0.132682	0.00366073	1	3	2	XP_021746441.1	0	1275.69	0	64212	79709.1	76688.9	135967	74275.4	134197		Peak Found	Peak Found	Peak Found	High	High	Peak Found	High	0.005202	0.1074	2.33	53.91
High	TSAVFIPHGPGAVR		0.119477	0.00366073	1	1	2	XP_021758464.1	0	1408.77	0	30854.7	25134.8	32685.6	17235.4	46137.7	36983.3		High	Peak Found	Peak Found	Peak Found	Medium	Peak Found	High	0.0008566	0.0326	1.87	36.72
High	TLDTAHHDDFHQPNFPDGAITK		0.124498	0.00366073	1	1	2	XP_021731844.1	0	2477.15	0	8777.4	23783.5	19923.7	32672.7	16324.7	32062.7		Peak Found	Peak Found	High	Peak Found	Peak Found	High	High	0.0008566	0.03471	2.32	37.74
High	LHIGDGVAFLK		0.13757	0.00366073	1	2	2	XP_021726990.1	0	1169.67	0	47930.7	61165.4	43374	104244	55971.2	93225.4		Peak Found	High	Peak Found	Medium	Peak Found	Peak Found	High	0.0008566	0.04046	1.62	49.04
High	FGMMAAQFK	1xOxidation [M4]	0.130297	0.00366073	1	4	6	XP_021716574.1	0	1046.48	0	74029.3	111290	131831	110655	76124.1	75732.5		High	High	High	High	Medium	High	High	0.0008566	0.03722	2.38	44.12
High	DITQAAGLLR		0.148483	0.00425753	1	3	5	XP_021771548.1	0	1057.6	0	214603	20540.4	214733	201359	164612	92468.6		High	Peak Found	High	High	High	High	High	0.001267	0.04957	2.44	47.47
High	MATFIGALAIVDLIK		0.15251	0.00425753	1	2	1	XP_021752754.1	0	1575.92	0		1066.39		441.471		2030.73		Not Found	Peak Found	Not Found	Peak Found	Not Found	High	High	0.001132	0.04738	1.04	93.7
High	KVDWLTDQMR		0.149815	0.00425753	2	3	5	XP_021763734.1; XP_021763731.1	1	1291.65	0	18096.1	32590.7	26862.5	56775.9	26076.3	44507.4	Shared	High	Peak Found	High	High	High	High	High	0.001132	0.04618	3	41.88
High	KPFAAIVGGSK		0.149815	0.00425753	1	2	1	XP_021757355.1	0	1074.63	0	4270.99	4243.42	4576.35	4637.59	23846.9	4252.46		Peak Found	Peak Found	Peak Found	Peak Found	High	Peak Found	High	0.001132	0.04624	1.2	29.72
High	FVATEGEGLHPEPNK		0.156632	0.00483933	1	2	1	XP_021723531.1	0	1624.8	0				627.259	5701.08	756.534		Not Found	Not Found	Not Found	Peak Found	High	Peak Found	High	0.001267	0.04938	1.14	28.6
High	GGPREPWHDIHSR		0.155939	0.00483933	1	2	5	XP_021731844.1	1	1543.75	0	4070.91	8673.76	6566.55	10426.9	4465.78	9598.81		Peak Found	Medium	High	High	Peak Found	Medium	High	0.001267	0.0491	1.71	24.15
High	AELALLR		0.155939	0.00483933	1	2	2	XP_021764128.1	0	785.488	0	36122.3	85159.3	49434.8	134814	107011	111670		Peak Found	Peak Found	Peak Found	Peak Found	High	High	High	0.001267	0.04918	1.65	40.81
High	VYSSYLELDLAEVEPCISGPK	1xCarbamidomethyl [C16]	0.156632	0.00483933	1	1	3	XP_021771712.1	0	2369.16	0	9505.63	44630.8	22841.3	49062.5	12648.6	71046.6		Peak Found	High	Peak Found	High	Peak Found	High	High	0.006168	0.1312	1.93	72.84
High	NKPKPPIIITR		0.157328	0.00483933	1	8	1	XP_021756242.1	0	1276.81	0	6144.33	5077.84	2039.53	13047.8	13926.3	5292.43		Peak Found	Peak Found	Peak Found	Peak Found	High	Peak Found	High	0.001267	0.04991	1.03	26.22
High	GVLAKPTHNTIIR		0.158027	0.00483933	1	3	3	XP_021732850.1	0	1419.84	0	956.587	2382.65	2020.43	3291.98	2291.03	3048		Peak Found	High	Peak Found	High	Peak Found	High	High	0.002246	0.05029	1.13	25.23
High	ILDIIK		0.156632	0.00483933	1	15	27	XP_021775457.1	0	714.476	0	52233.9	45267.1	30678.9	29969.7	88391.4	40937.2		High	High	Peak Found	Peak Found	High	Peak Found	High	0.003655	0.08678	2.05	42.82
High	HYIEFWK		0.158729	0.0054274	2	3	1	XP_021718527.1; XP_021773823.1	0	1022.51	0	12534.1	75781.3	26157.5	57397.2	11366.4	54996.2	Shared	Peak Found	High	Peak Found	Peak Found	Peak Found	Peak Found	High	0.002246	0.05064	2.32	43.73
High	VLPSIGNEVLK		0.159433	0.0054274	1	2	2	XP_021721152.1	0	1168.69	0	27202.7	20229.7	15932.5	23384.8	27627.1	20470		High	Peak Found	Peak Found	Peak Found	High	Peak Found	High	0.007138	0.1602	1.44	47.17
High	ILLTQLR		0.162277	0.0054274	1	2	2	XP_021724519.1	0	856.561	0	16458.6	31131.1	23949.3	31485.2	33022	36774.7		High	Peak Found	High	Peak Found	Peak Found	Peak Found	High	0.002386	0.05241	1.39	42.69
High	IFLENVIR		0.16014	0.0054274	1	1	7	XP_021767870.1	0	1003.59	0	947288	1.60649e+06	835572	1.60383e+06	1.10806e+06	963511		High	High	High	High	High	High	High	0.002246	0.05119	2.29	53.74
High	NRELEVIHCR	1xCarbamidomethyl [C9]	0.165892	0.00661303	1	4	2	XP_021722909.1	1	1325.67	0	1052.3		1761.04		726.255	1035.32		Peak Found	Not Found	High	Not Found	Peak Found	Medium	High	0.002518	0.05414	1.31	23.89
High	FYKEEEKNDPEFAK		0.164438	0.00661303	1	3	4	XP_021757355.1	2	1773.83	0	6253.31	10773.2	9061.44	6471.82	14558.6	8545.09		Peak Found	High	Medium	High	Peak Found	High	High	0.005074	0.1044	2.48	24.78
High	VASPEQAQEVHVAVR		0.165892	0.00661303	1	2	4	XP_021753136.1	0	1619.85	0	16861.3	19666.5	5420.98	31216	27166	10927.5		High	Medium	Peak Found	High	Peak Found	Peak Found	High	0.002518	0.05429	2.17	29.79
High	ILSSIEQKEEGKGNEQNVK		0.166624	0.00661303	1	2	1	XP_021718413.1	2	2130.1	0	1014.89		1586.59		8339.9			Peak Found	Not Found	Peak Found	Not Found	High	Not Found	High	0.002518	0.05433	0.95	23.86
High	MQIFVK		0.169576	0.00713174	1	14	3	XP_021769974.1	0	765.433	0	18270.8	20198.2	9635.57	38494.6	193586	18351.2		Peak Found	High	Peak Found	High	Medium	Peak Found	High	0.002634	0.05587	1.77	36.26
High	MVNHFVQEFK	1xOxidation [M1]	0.168095	0.00713174	2	7	2	XP_021714916.1; XP_021714917.1	0	1294.62	0	8159.19	13891.1	13323.4	14858.3	25055.4	13354.1	Shared	High	Peak Found	Peak Found	Peak Found	High	Peak Found	High	0.002634	0.05522	2.76	33.61
High	HLAMMPHPER		0.175615	0.00713174	1	4	1	XP_021739143.1	0	1218.59	0							No Quan Values	Not Found	High	Not Found	Not Found	Not Found	Not Found	High	0.002634	0.05912	0.77
High	AVLMDLEPGTMDSVR	1xOxidation [M11]	0.180261	0.00713174	1	2	1	XP_021734268.1	0	1649.79	0	14320.1	22357.6	24794.2	26859.4	51852.5	24427.8		Peak Found	Peak Found	Peak Found	Peak Found	High	Peak Found	High	0.002634	0.0618	2.27	48.28
High	NKPKPPIFVTR		0.176382	0.00713174	1	2	2	XP_021742176.1	0	1296.78	0	4962.38	6497.01	4666.94	6497.15	9057.03	7452.06		Medium	High	Peak Found	Peak Found	Peak Found	Peak Found	High	0.002634	0.05957	1.35	27.31
High	QIPIDAVFQK		0.181046	0.00713174	1	2	1	XP_021713965.1	0	1158.65	0	17553.7	36484.1	24363.9	37270.3	36630.9	36641.9		Peak Found	Peak Found	Peak Found	Peak Found	High	Peak Found	High	0.002634	0.06217	1.03	52.04
High	FVEYFR		0.178701	0.00713174	2	3	3	XP_021718527.1; XP_021773823.1	0	860.43	0	21914	60664.2	22806.2	48440.6	54287	42132.3	Shared	High	Peak Found	Peak Found	Peak Found	Medium	Medium	High	0.002634	0.06091	1.56	39.61
High	SNLHHVWDR		0.178701	0.00713174	1	1	1	XP_021726366.1	0	1163.57	0	1308.07		1015.5	1186.75	1680.33	724.452		Peak Found	Not Found	Peak Found	High	Peak Found	Peak Found	High	0.002634	0.06084	0.74	23.3
High	SNRAAAWTGLGRVGEAVR	1xOxidation [W7]	0.184212	0.00713174	1	1	1	XP_021773775.1	2	1886.99	0	15404.7	27233.2	29429.7	35355.4	10982.7	39040.3		Peak Found	High	Peak Found	Peak Found	Peak Found	Peak Found	High	0.002872	0.06386	1.85	30.55
High	NYGIWLR		0.181046	0.00713174	1	3	5	XP_021718085.1	0	921.494	0	90391.5	137736	93995.2	188794	109220	198432		Medium	High	Peak Found	High	High	High	High	0.002872	0.0704	1.67	49.14
High	GYPTLYFR		0.184212	0.00713174	1	2	6	XP_021743700.1	0	1016.52	0	58004.1	73316.3	58505.3	119364	61433.2	86069		Medium	High	Medium	High	High	High	High	0.002872	0.07725	1.73	48.9
High	EGLELLK		0.17485	0.00713174	1	2	4	XP_021743148.1	0	801.472	0	89565.6	181645	111632	198873	209779	166352		Medium	Medium	Peak Found	Medium	Peak Found	High	High	0.002634	0.05879	1.25	40.89
High	LALSTDGFNPFGSMSSTYSTWPVMLVTYNLPPSLCMK	1xCarbamidomethyl [C35]; 1xOxidation [W/M]	0.17182	0.00713174	1	1	2	XP_021758669.1	0	4128.95	0	4467.53	1806.29	11469.6	3104.82	7120.17	1578.91		High	Peak Found	Peak Found	Peak Found	Peak Found	Peak Found	High	0.002634	0.05708	1.73	27.49
High	LVADFNR		0.177152	0.00713174	1	1	2	XP_021723265.1	0	834.447	0	29044.1	40836	12225.3	64545.7	98708.9	48101.5		Peak Found	Peak Found	Peak Found	Medium	Peak Found	High	High	0.002634	0.06001	1.01	40.31
High	KQTAGASTAPK		0.183416	0.00713174	1	2	1	XP_021749246.1	1	1059.58	0	3149.74	2015.86	778.423	4288.78	17469.6	1949.94		Peak Found	Peak Found	Peak Found	High	Peak Found	Peak Found	High	0.002634	0.06329	1.78	28.33
High	SEESNMCDLLR	1xCarbamidomethyl [C7]	0.206801	0.00822011	1	3	1	XP_021760951.1	0	1353.58	0	32715.6	18266.9	11142.1	55526.3	32586.3	185173		Peak Found	Peak Found	Peak Found	Peak Found	Peak Found	High	High	0.002872	0.07633	2.81	43.87
High	TAITYIDAEGDWHR		0.203319	0.00822011	1	4	10	XP_021717083.1	0	1647.78	0							No Quan Values	High	High	High	Medium	Medium	Medium	High	0.002872	0.07441	4.26	41.36
High	SFCFVSDMVDGLIR	1xCarbamidomethyl [C3]; 1xOxidation [M8]	0.205054	0.00822011	1	1	1	XP_021716189.1	0	1661.77	0	5724.04	30717.4	10255.6	27533.9	5481.53	36624.8		Peak Found	Peak Found	Peak Found	Peak Found	Peak Found	High	High	0.002872	0.07548	1.52	72.99
High	TTLLHMLKDER	1xOxidation [M6]	0.185812	0.00822011	2	3	3	XP_021774122.1; XP_021770099.1	1	1372.73	0	3564.45	1581.1	4080.85	1530.82	5780.25	1981.59	Shared	Medium	Peak Found	High	Peak Found	Medium	Peak Found	High	0.002872	0.06456	1.53	28.99
High	TPDMSAMHHDTSPDLK		0.191504	0.00822011	1	2	1	XP_021723531.1	0	1782.78	0	1409.63			3254.11	7088.64	1092.61		Peak Found	Not Found	Not Found	Peak Found	High	Peak Found	High	0.002872	0.06757	2.1	27.91
High	KEVTPEMLEFMK		0.200738	0.00822011	1	2	1	XP_021737092.1	1	1481.74	0	6199.18	14686.4	15460.6	11111.8	6089.74	13411.7		Peak Found	Peak Found	High	Peak Found	Peak Found	Peak Found	High	0.002872	0.07277	2.93	34.35
High	DLTDYLMK		0.187424	0.00822011	1	3	6	XP_021743768.1	0	998.486	0	296845	485213	460627	467135	461479	462087		Medium	High	High	High	High	High	High	0.002872	0.06915	2.21	53.45
High	VLPEMILICQNLR	1xCarbamidomethyl [C9]	0.188234	0.00822011	1	2	1	XP_021720335.1	0	1598.88	0	6454.9	30941.4	9525.61	34535.1	7176.41	42146.9		Peak Found	Peak Found	Peak Found	High	Peak Found	Peak Found	High	0.002872	0.0659	1.13	69.89
High	YDSVHGQWK		0.186616	0.00822011	1	2	1	XP_021736301.1	0	1119.52	0	897.224	1280.69	1101.46	954.65	1664.66	908.511		Peak Found	Peak Found	Peak Found	Peak Found	High	Peak Found	High	0.002872	0.06503	0.85	23.01
High	HTGVMVGMGQK		0.208561	0.00822011	2	7	1	XP_021749538.1; XP_021743768.1	0	1144.56	0	650.489	789.87	602.452	531.036	617.301	652.624	Shared	Peak Found	Peak Found	High	Peak Found	Peak Found	Peak Found	High	0.002872	0.07733	0.66	23.44
High	YQILSNPEFLAEGTAIQDLFNPDR		0.201595	0.00822011	1	1	1	XP_021751676.1	0	2751.36	0	871.08	3062.94	1029.64	3217.55		5824.15		Peak Found	Peak Found	Peak Found	Peak Found	Not Found	High	High	0.002872	0.07326	1.37	88.22
High	WTIEYEK		0.18501	0.00822011	1	7	4	XP_021741514.1	0	968.472	0	15868	14555.9	6669.34	18219.8	25604.4	11557.9		High	Peak Found	Peak Found	Peak Found	High	Peak Found	High	0.007237	0.1685	1.87	40.32
High	RIFEGEALLR		0.200738	0.00822011	1	2	3	XP_021746441.1	1	1203.68	0	17211.1	58276.8	20973.3	93601.7	24359.5	64445.3		Peak Found	High	Peak Found	High	Peak Found	High	High	0.009016	0.2067	3.62	41.51
High	NPYWFNR		0.205926	0.00822011	1	3	4	XP_021730226.1	0	996.469	0	13310.7	27684.8	19411.5	33169.2	22398.7	29353.4		Peak Found	Peak Found	High	High	Medium	High	High	0.002872	0.07612	2.21	42.43
High	LGGAFAPKPSSGPHK		0.187424	0.00822011	1	2	3	XP_021732849.1	0	1450.78	0	616.799	814.22	586.472	1957.15	1808.37	1387.91		Peak Found	High	Peak Found	High	Peak Found	High	High	0.006168	0.1357	1.11	22.66
High	QFDLTHLIPDMAR		0.199884	0.00822011	1	2	2	XP_021769967.1	0	1556.79	0	15977.4	42197.9	24859.4	47172.1	24609.2	48296.4		Medium	Peak Found	Peak Found	Peak Found	Peak Found	High	High	0.002872	0.07231	2.17	33.48
High	YYVDLMNR		0.220293	0.00935216	2	5	6	XP_021771548.1; XP_021771550.1	0	1073.51	0	340975	363400	343876	461062	232949	300861	Shared	High	High	High	High	High	Medium	High	0.003392	0.08438	2.4	43.26
High	FASINVENVESNRR		0.211222	0.00935216	1	2	10	XP_021743337.1	1	1634.82	0	323544	686531	573937	698480	516886	676752		Medium	Medium	High	High	Medium	Medium	High	0.007944	0.187	2.24	36.53
High	GVQYLNEIK		0.214814	0.00935216	1	2	1	XP_021775557.1	0	1063.58	0	24606.2	44194.5	30717.2	44676.7	58865.2	47013.4		Peak Found	Peak Found	Peak Found	Peak Found	High	Peak Found	High	0.003132	0.08135	1.47	38.45
High	SENPVILFEHVLLYNLK		0.213911	0.00935216	1	5	1	XP_021742944.1	0	2028.12	0		2422.04	341.151	1985.26		3511.93		Not Found	High	Peak Found	Peak Found	Not Found	Peak Found	High	0.003132	0.08041	0.89	93.18
High	INPYMSHPCHIELTLSEKEEAVR	1xCarbamidomethyl [C9]	0.218454	0.00935216	1	2	1	XP_021744872.1	1	2753.34	0		38196.5	4187.77	48364.7		55601.6		Not Found	Peak Found	Peak Found	Peak Found	Not Found	High	High	0.00326	0.08328	1.85	43.64
High	HAAEVYTLNLYKNFR		0.218454	0.00935216	1	1	1	XP_021725122.1	1	1838.95	0	3342.18	2370.44	6920.54	2147.03	11754.6	2751.38		Peak Found	Peak Found	Peak Found	Peak Found	High	Peak Found	High	0.00326	0.08313	1.48	76.5
High	HHQTYITNYNK		0.221216	0.00992923	1	2	3	XP_021737948.1	0	1418.68	0	2040.7	990.556	1415.58	1592.37	2650.84	743.087		Medium	Peak Found	Medium	High	Peak Found	Peak Found	High	0.003392	0.08493	0.6	20.35
Medium	GNNILVMCDAYTPQGEPIPTNKR	1xCarbamidomethyl [C8]; 1xOxidation [M7]	0.22777	0.0110477	1	1	1	XP_021757390.1	1	2604.25	0	51910.8	74253.7	70375.3	85054.4	72835.1	90786.3		Peak Found	Peak Found	High	Peak Found	Peak Found	Peak Found	High	0.004594	0.08887	2	42.95
Medium	SITDYGSPEQFLSQVDYLLGK		0.224943	0.0110477	1	2	1	XP_021713810.1	0	2360.17	0	1189.22		2974.16	3225.25	1138.93	3994.9		Peak Found	Not Found	Peak Found	High	Peak Found	Peak Found	High	0.004594	0.08748	0.45	89.64
Medium	HHNDYLEICR	1xCarbamidomethyl [C9]	0.22967	0.0110477	1	5	1	XP_021773071.1	0	1356.61	0	1971.17		1910.02	3043.27		1830.55		Peak Found	Not Found	Peak Found	Peak Found	Not Found	High	High	0.004594	0.09017	2.15	28.39
Medium	WTLEYEKK		0.223073	0.0110477	1	2	1	XP_021741514.1	1	1096.57	0			1132.74	2523.43	8843.92			Not Found	Not Found	Peak Found	Peak Found	High	Not Found	High	0.003655	0.08588	1.57	33.73
Medium	IGPLGLSPK		0.226824	0.0110477	1	1	6	XP_021735009.1	0	881.545	0	137156	202677	157553	353318	236299	256033		High	Medium	High	High	Medium	High	High	0.004594	0.08818	1.79	38.37
Medium	ALGLPLERPK		0.226824	0.0110477	2	4	4	XP_021751527.1; XP_021731867.1	0	1093.67	0	23003.3	45616.9	42774.6	25917.3	33618.3	38251.3	Shared	High	Medium	High	Peak Found	High	Peak Found	High	0.006405	0.146	1.08	37.31
Medium	LVPGWTKPICIGR	1xCarbamidomethyl [C10]	0.232544	0.0121925	3	4	1	XP_021721756.1; XP_021771015.1; XP_021775119.1	0	1496.84	0	14278.4	41122.3	28251.3	59779.8	20948.8	54909.8	Shared	Peak Found	High	Peak Found	Peak Found	Peak Found	Peak Found	High	0.004853	0.09225	1.35	47.51
Medium	FCLSFRPIR	1xCarbamidomethyl [C2]	0.231583	0.0121925	1	2	1	XP_021735540.1	0	1195.64	0	349.546	582.492	844.572	1309.57	771.927	681.502		Peak Found	Peak Found	Peak Found	High	Peak Found	Peak Found	High	0.004853	0.09134	0.5	19.36
Medium	EQILSIWDK		0.248346	0.0126134	1	2	5	XP_021774923.1	0	1131.6	0	50608.1	101918	71793.5	61166.6	66993.1	60732.2		High	High	Medium	Medium	High	Peak Found	High	0.006075	0.1222	1.51	54.16
Medium	GVITEVIHDPGR		0.246327	0.0126134	1	1	5	XP_021717151.1	0	1292.7	0	24317	53468	32605.2	70885.8	40782.2	74182.4		Medium	Peak Found	High	Medium	Medium	High	High	0.007237	0.1671	2.51	36.98
Medium	ECPNADCGAGTFMANHFDR	2xCarbamidomethyl [C2; C7]	0.25448	0.0126134	1	1	2	XP_021769974.1	0	2169.85	0	21511.8	27931.5	32528.4	49613.5	22399.5	48418.7		Medium	Peak Found	Peak Found	Peak Found	Peak Found	High	High	0.005202	0.1063	1.98	41.52
Medium	AHFAWYR		0.236419	0.0126134	1	2	1	XP_021764754.1	0	950.463	0	8934.79	7720.5	9230.38	25123.7	11209.7	27117.5		Peak Found	Peak Found	Peak Found	High	Peak Found	Peak Found	High	0.004973	0.09476	2.11	36.02
Medium	AIPWIFAWTQTR		0.246327	0.0126134	1	2	2	XP_021718527.1	0	1489.8	0		7486	943.8	4477.04		6030.14		Not Found	High	Peak Found	Peak Found	Not Found	Medium	High	0.005074	0.101	1.91	82.23
Medium	TPWNTSEDEHEIR		0.247335	0.0126134	1	2	1	XP_021753651.1	0	1613.72	0	2671.27	1160.5	2009.68		6742.64			Peak Found	Peak Found	Peak Found	Not Found	High	Not Found	High	0.005074	0.1015	2.41	30.65
Medium	MGSEVYHHLK		0.251399	0.0126134	1	2	3	XP_021743148.1	0	1200.58	0	4867.92	5189.41	7834.92	5473.56	9551.88	6557.22		Peak Found	Peak Found	Medium	High	Peak Found	Medium	High	0.005074	0.1041	0.56	21.3
Medium	HHFPHIENMNK		0.247335	0.0126134	1	2	1	XP_021771987.1	0	1403.66	0		1320.3						Not Found	High	Not Found	Not Found	Not Found	Not Found	High	0.005074	0.1016	1.04	23.81
Medium	EFMFYR		0.235445	0.0126134	2	8	6	XP_021774923.1; XP_021752616.1	0	892.402	0	16339.4	38609.7	24442.5	30326.5	20351.9	27807.8	Shared	Medium	Medium	High	High	Medium	Medium	High	0.004973	0.0937	1.4	47.04
Medium	GIEGLFK		0.236419	0.0126134	1	2	4	XP_021752706.1	0	763.435	1	34461.6	68977.9	47370.5	53561.8	52814.2	57134.8		High	High	Peak Found	High	Peak Found	High	High	0.004973	0.09424	1.42	44.8
Medium	TIPDPEDKKPEDWDER		0.248346	0.0126134	1	2	1	XP_021731657.1	1	1969.91	0	8355.86	12041.6	7587.73	13366.9	7354.43	15152.1		Peak Found	Peak Found	Peak Found	Peak Found	Peak Found	High	High	0.005074	0.1019	2.16	32.71
Medium	SIGLGFK		0.237396	0.0126134	2	3	1	XP_021745442.1; XP_021739192.1	0	721.424	0	8153.1	6345.83	2263.12	29256.7	94944.7	7768.97	Shared	Peak Found	Peak Found	Peak Found	Peak Found	High	Peak Found	High	0.004973	0.09526	1.31	37.58
Medium	SIEEVIR		0.249361	0.0126134	1	2	2	XP_021726994.1	0	845.473	1	44623.7	53125.8	29466.2	58334.1	57989.2	63407.3		High	Peak Found	Peak Found	Peak Found	Medium	Peak Found	High	0.005074	0.1028	1.18	46.79
Medium	YLLMVR		0.250378	0.0126134	2	4	3	XP_021715572.1; XP_021732493.1	0	794.459	0	9673.75	23709.8	14986.8	27362.8	14015.8	29690.3	Shared	Peak Found	High	High	High	Peak Found	Peak Found	High	0.005074	0.1033	1.77	42.64
Medium	KVMPAVIVR		0.25448	0.0126134	1	1	1	XP_021730308.1	1	1012.63	0	13488.7	10081.8	4929.69	14061.8	7338.2	15390.5		Peak Found	High	Peak Found	Peak Found	Peak Found	Peak Found	High	0.005202	0.1062	1.54	29.33
Medium	LSEEVIR		0.249361	0.0126134	0	3	2		0	845.473	0							No Quan Values	High	Peak Found	Peak Found	Peak Found	Medium	Peak Found	High	0.005074	0.1028	1.18	46.79
Medium	MNTKPSHGPIHFR	1xOxidation [M1]	0.242326	0.0126134	1	3	1	XP_021720981.1	0	1537.77	0	1612.01	1662.35	2147.32	2179.69	6707.35	1863.3		Peak Found	Peak Found	Peak Found	Peak Found	Peak Found	High	High	0.005074	0.09855	0.42	20.7
Medium	LSVIPVR		0.259679	0.013177	1	2	5	XP_021724118.1	0	783.509	0	74258	69980.4	54685.7	86765.8	96687.3	107975		Medium	High	Medium	Medium	Medium	Peak Found	High	0.005452	0.11	1.38	36.65
Medium	FPFLLVDR		0.261781	0.0136996	1	2	1	XP_021753175.1	0	1006.57	0		28011.8	21574.6	24704.2	11567.2	23965		Not Found	High	Peak Found	Peak Found	Peak Found	Peak Found	High	0.005452	0.1114	2.31	63.98
Medium	YIPSNTFSYYDQILDATAMLGAVPPR		0.264958	0.0136996	1	1	1	XP_021715607.1	0	2903.43	0							No Quan Values	Peak Found	Peak Found	High	Peak Found	Peak Found	Peak Found	High	0.005452	0.1131	1.53	84.19
Medium	SWAQLYPEGDSSKK		0.263896	0.0136996	2	2	1	XP_021752218.1; XP_021774716.1	1	1595.77	0	8304.95	23176.7	20230.8	65390.4	17303.2	30317.7	Shared	Peak Found	Peak Found	Peak Found	High	Peak Found	Peak Found	High	0.005452	0.1125	1.69	37.85
Medium	LWGENFFDPATK	1xOxidation [W2]	0.260729	0.0136996	1	2	6	XP_021775557.1	0	1440.68	0	90035.8	151850	121947	188568	121726	164977		Medium	Medium	High	Medium	Medium	Medium	High	0.005452	0.1101	1.83	55.64
Medium	MAEHLASIFGTEKDR		0.262837	0.0136996	1	3	2	XP_021764826.1	1	1704.84	0	36181.8	90412.2	65568.8	86397.6	20796.9	109408		Peak Found	High	Peak Found	Peak Found	Medium	Peak Found	High	0.005452	0.112	2.84	57.62
Medium	VAEAVFK		0.267091	0.0142496	1	1	3	XP_021747549.1	0	763.435	0							No Quan Values	High	Peak Found	Peak Found	Peak Found	Medium	Medium	High	0.005577	0.1149	1.31	44.8
Medium	HVVHVNEVPCAR	1xCarbamidomethyl [C10]	0.268163	0.0142496	1	2	1	XP_021723438.1	0	1416.72	0	864.738	897.071	1097.55		1306.46	568.68		Peak Found	High	Peak Found	Not Found	Peak Found	Peak Found	High	0.005709	0.1154	1.1	21.8
Medium	VVNYNHIMPTR	1xOxidation [M8]	0.307667	0.0157182	1	3	2	XP_021729836.1	0	1359.68	0	3545.46	3515.19	2441.59	5298.4	4787.95	5336.9		Medium	Peak Found	Peak Found	Peak Found	Peak Found	High	High	0.006405	0.1441	0.5	25.13
Medium	AHGWETDNVEEIAIK		0.306485	0.0157182	1	2	2	XP_021739824.1	0	1711.83	0	69710.6	121982	94408.4	211226	89121.2	147572		High	Peak Found	Peak Found	Peak Found	Medium	Peak Found	High	0.006405	0.143	1.98	42.08
Medium	LLFIIR		0.289127	0.0157182	1	2	3	XP_021738901.1	0	774.524	0	40871.5	191373	55424.8	184227	64331.1	199047		Peak Found	High	Peak Found	Medium	Peak Found	High	High	0.006168	0.1306	1.52	57.51
Medium	KGAALNAVQIAEMLL	1xOxidation [M13]	0.275753	0.0157182	1	2	2	XP_021735305.1	1	1557.87	0	3958.96	1555.82	7723.39	3568.37	8227.78	1562.09		High	Peak Found	Peak Found	Peak Found	Medium	Peak Found	High	0.005954	0.1206	0.71	82.57
Medium	AFDLGGHQIAR		0.27685	0.0157182	2	4	1	XP_021774122.1; XP_021770099.1	0	1184.62	0	27976	37202.8	21982.6	37105.6	42542.6	46224.9	Shared	Peak Found	High	Peak Found	Peak Found	Peak Found	Peak Found	High	0.005954	0.1215	1.48	35.22
Medium	YLVAQAELK		0.310041	0.0157182	1	1	1	XP_021757181.1	0	1034.59	0	16540.5	7688.76						High	Peak Found	Not Found	Not Found	Not Found	Not Found	High	0.006405	0.1462	1.43	48.07
Medium	IAELEIK		0.270316	0.0157182	1	2	1	XP_021772242.1	0	815.487	0		4964.84		11580.8	76290.4	4636.64		Not Found	Peak Found	Not Found	Peak Found	High	Peak Found	High	0.005954	0.1171	0.96	36.23
Medium	YYVDLMNR	1xOxidation [M6]	0.307667	0.0157182	2	5	1	XP_021771548.1; XP_021771550.1	0	1089.5	0	12577.5	8601.48	9910.32	13529	5976.88	8165.34	Shared	High	Peak Found	Peak Found	Peak Found	Peak Found	Peak Found	High	0.006405	0.144	1.76	34.77
Medium	SAENLIQAFIMAT		0.30062	0.0157182	1	2	2	XP_021768703.1	0	1408.71	0	1163.73	1217	1148.24	4044.76	1117.45	3026.81		Peak Found	Peak Found	High	Peak Found	Peak Found	Medium	High	0.006168	0.1385	0.92	96.63
Medium	LWGENFFDPATKK	1xOxidation [W2]	0.271397	0.0157182	1	2	6	XP_021775557.1	1	1568.77	0	96134.6	185604	191285	357322	122746	286479		Peak Found	Medium	High	Medium	Medium	High	High	0.005954	0.1174	1.86	48.85
Medium	AVAADTNLLVAGVTDGFIQCWK	1xCarbamidomethyl [C20]; 1xOxidation [W21]	0.28127	0.0157182	1	2	1	XP_021715591.1	0	2365.19	0	6776.32	19048.5	10481	11256.6	4965.91	13548.6		Peak Found	Peak Found	Peak Found	Peak Found	High	Peak Found	High	0.006075	0.1243	1.4	80.63
Medium	DGMTKEEAEDLVKK		0.30413	0.0157182	1	2	1	XP_021729252.1	2	1592.78	0	509.332	675.076		954.21	6379.53	623.346		Peak Found	Peak Found	Not Found	Peak Found	High	Peak Found	High	0.006405	0.1418	1.86	28.93
Medium	VHPFHVLR		0.273569	0.0157182	1	4	1	XP_021731214.1	0	1004.58	0	12835	63260.5	14005.2	61730.7	15850.4	48672.2		Peak Found	Peak Found	Peak Found	Peak Found	Peak Found	High	High	0.005954	0.1189	0.4	26.24
Medium	EAAENTLLAYK		0.292542	0.0157182	1	2	1	XP_021763533.1	0	1222.63	0	12803.3	25492.7	17754.4	32330.4	26613.7	21865		Peak Found	Peak Found	Peak Found	Peak Found	High	Peak Found	High	0.006168	0.1327	1.77	38.92
Medium	NFDELVLK		0.272481	0.0157182	1	2	1	XP_021724558.1	0	977.53	0	14306.6	22764.3	20060.6	29673.2	24817.3	24733.6		Peak Found	Peak Found	Peak Found	Peak Found	High	Peak Found	High	0.005954	0.1188	1.32	47.77
Medium	DRPDLATVVLPELIR		0.30413	0.0157182	1	6	4	XP_021763737.1	0	1706.98	0	27989.9	89838.8	37057.3	101201		102601		Peak Found	Medium	High	Medium	Not Found	Medium	High	0.006405	0.141	1.54	69.4
Medium	TFQGPPHGIQVER		0.270316	0.0157182	1	1	1	YP_009380136.1	0	1465.75	0	21655.4	22248.3	64086.5	34777.4	23125	74361.8		Peak Found	Peak Found	Peak Found	Peak Found	High	Peak Found	High	0.005954	0.1167	1.49	32.5
Medium	QVEIDILK		0.305306	0.0157182	1	1	5	XP_021737305.1	0	957.562	0	40480.6	102666	94210.9	107242	86258.6	97960.4		Peak Found	High	Medium	High	Medium	Medium	High	0.006405	0.1419	1.87	54.07
Medium	TPMGGFLGTLSSLTATK		0.275753	0.0157182	1	2	1	XP_021746262.1	0	1681.88	0	3759.66	13402.8	4633.52	17502.5	5790.29	42861.4		Peak Found	Peak Found	Peak Found	Peak Found	Peak Found	High	High	0.005954	0.1211	1.71	88.99
Medium	MEVPYCIVK	1xCarbamidomethyl [C6]	0.275753	0.0157182	1	3	2	XP_021756434.1	0	1138.56	0	12928.2	22939.3	17445.5	40521.2	22650.7	35364.8		Peak Found	Peak Found	Peak Found	High	Peak Found	Medium	High	0.005954	0.121	1.28	46.19
Medium	DPQVLVPALQIAEILMEK		0.279054	0.0157182	1	2	1	XP_021753072.1	0	2007.12	0							No Quan Values	Not Found	Not Found	Not Found	Not Found	Not Found	High	High	0.006075	0.1235	0.24
Medium	IRPVLTVNK		0.312428	0.0161864	1	2	2	XP_021775557.1	0	1039.66	0	4549.85	8178.38	5515.6	7802.16	14392.9	7903.2		Peak Found	Peak Found	Peak Found	Peak Found	Medium	High	High	0.006511	0.1477	1.66	27.37
Medium	LLDSHLVPSATASESK		0.316031	0.0161864	1	1	5	XP_021754406.1	0	1654.86	0	22079.9	53365.9	50087.6	72097.2	41092.9	43362.8		Peak Found	Medium	Medium	High	Medium	Medium	High	0.006511	0.1501	2.46	39.38
Medium	HIQLAVRNDEELSK		0.313626	0.0161864	1	4	1	XP_021725957.1	1	1651.88	0				2814.53	476.755			Not Found	Not Found	Not Found	High	Peak Found	Not Found	High	0.006511	0.1484	1.54	29.21
Medium	LVTPLTLQR		0.318449	0.0161864	2	2	4	XP_021743575.1; XP_021740253.1	0	1040.65	0	85486.6	188341	149059	361210	194147	278598	Shared	Peak Found	Medium	Peak Found	Medium	High	Medium	High	0.006511	0.1522	1.84	43.7
Medium	LSLTDIK		0.317238	0.0161864	1	4	3	XP_021721885.1	0	789.472	0	19593.6	20672	3209.54	39251.2	81507.3	17900.5		High	Peak Found	Peak Found	Medium	High	Peak Found	High	0.006511	0.1515	1.83	38.84
Medium	SFIPIIHVSPAR		0.316031	0.0161864	1	1	2	XP_021776167.1	0	1336.77	0		143236	63966.2	201472		165333		Not Found	Medium	Peak Found	Peak Found	Not Found	High	High	0.006511	0.15	1.85	35.74
Medium	FVFPETK		0.314827	0.0161864	1	2	1	XP_021745722.1	0	867.461	0	59538.9	87065.9	23637.3	109682	119584	64252		Peak Found	Peak Found	Peak Found	Peak Found	High	Peak Found	High	0.006511	0.1493	0.85	39.31
Medium	RAPFDLFDTK		0.317238	0.0161864	1	3	6	XP_021740740.1	1	1209.63	0	72676.4	136513	99250.5	224502	129844	195093		Medium	High	High	Medium	Medium	Medium	High	0.006511	0.1518	2.66	51.53
Medium	TYLLTLK		0.323321	0.0167086	1	2	3	XP_021725382.1	0	851.524	0	75128.3	71519.6	53693	80480	63553.9	63000.8		Medium	Peak Found	High	Peak Found	Medium	Peak Found	High	0.006758	0.1565	1.06	45
Medium	EFHMQDEDAGRPYR		0.323321	0.0167086	1	1	1	XP_021744274.1	0	1750.76	0	2501.7			1817.24	3697.4	2061.86		High	Not Found	Not Found	Peak Found	Peak Found	Peak Found	High	0.006758	0.1561	0.69	28.33
Medium	HVYFVHSYR		0.325776	0.0167086	1	4	1	XP_021760973.1	0	1207.6	0	1289.33							High	Not Found	Not Found	Not Found	Not Found	Not Found	High	0.006758	0.1577	0.58	26.33
Medium	LHHPHYNFEDK		0.327008	0.0172533	1	2	1	XP_021729902.1	0	1436.67	0	744.495	818.121	672.467	858.929	805.329	919.739		Peak Found	Peak Found	Peak Found	Peak Found	High	Peak Found	High	0.007138	0.1591	0.61	22.25
Medium	LFDILDK		0.329481	0.0183402	1	1	3	XP_021752477.1	0	863.487	0	174321	267085	352312	368154	353942	233671		Peak Found	Peak Found	High	Peak Found	High	Medium	High	0.007138	0.1609	1.24	44.5
Medium	AQSIAAADAIPLLQYLIQSGPPR		0.329481	0.0183402	1	2	1	XP_021714131.1	0	2393.32	0	458.413	1578.48	532.963	1867.65	996.544	2658.66		Peak Found	Peak Found	Peak Found	Peak Found	Peak Found	High	High	0.007138	0.1605	0.91	93.17
Medium	QQGLDIVPR		0.338233	0.0188022	1	2	1	XP_021750181.1	0	1025.57	0	6464.04	8829.33		11904.6	33717.4			Peak Found	Peak Found	Not Found	Peak Found	High	Not Found	High	0.007237	0.1683	1.45	36.42
Medium	EVLVRDIWVFEKSLFHPGAYWCLCGR	2xCarbamidomethyl [C22; C24]; 1xOxidation [W21]	0.335717	0.0188022	1	1	1	XP_021742455.1	2	3253.61	0	1686.1		1717.23	2406.12	3443.36			Peak Found	Not Found	High	Peak Found	Peak Found	Not Found	High	0.007237	0.1663	1.34	25.6
Medium	TLAVMGFGK		0.335717	0.0188022	1	2	1	XP_021747468.1	0	923.502	0	14077.9	15022.4	19077.7	24660.1	17616.5	24118.4		High	Peak Found	Peak Found	Peak Found	Peak Found	Peak Found	High	0.007237	0.1656	0.76	45.13
Medium	IKESNASNDNASLRSSGK		0.339495	0.0188022	1	1	1	XP_021731722.1	2	1877.93	0	14650.9	24596.1	18425.7	38805.7	15656.8	36710.8		Peak Found	Peak Found	Peak Found	Peak Found	Peak Found	High	High	0.007237	0.1686	3.42	49.08
Medium	QFGIGGALPPKK		0.330722	0.0188022	1	3	1	XP_021756434.1	1	1212.71	0	3199.19	7723.63	3816.69	11580.7	7175.73	9360.11		Peak Found	Peak Found	Peak Found	Peak Found	Peak Found	High	High	0.007237	0.1615	1.99	33.89
Medium	HAFGDQYR		0.335717	0.0188022	1	4	2	XP_021721756.1	0	993.454	0	691.481	442.239	767.957	1488.6	1599.93	991.731		Peak Found	Peak Found	Peak Found	High	Medium	Peak Found	High	0.007237	0.1659	0.78	21.61
Medium	LSWVQHHIK		0.333214	0.0188022	1	2	1	XP_021721008.1	0	1147.64	0	2197.27	6154.05	2640.07	3053.96	1206.14	2869.44		Peak Found	High	Peak Found	Peak Found	Peak Found	Peak Found	High	0.007237	0.1636	1.05	27.5
Medium	VTSANVQDIPGLNTLGISMAR	1xOxidation [M19]	0.343301	0.0193277	1	3	1	XP_021722825.1	0	2173.13	0	3437.25	37756.9	5049.04	23297.6		5214.43		Peak Found	High	Peak Found	Peak Found	Not Found	Peak Found	High	0.007354	0.1717	2.47	70.61
Medium	MPLEESYWDSMK		0.343301	0.0193277	1	4	2	XP_021755540.1	0	1515.65	0	21440.7	41413.2	37501.3	49049.1	28196	45658.5		Peak Found	Peak Found	Peak Found	Medium	High	Peak Found	High	0.007354	0.1722	1.7	54.36
Medium	VSVAMVVPPLVLALAK		0.345852	0.0198378	1	2	2	XP_021725816.1	0	1607	0	1207.97	2179.77	1511.71	1804.48	2257.1	3858.23		Peak Found	Peak Found	Medium	Peak Found	High	Peak Found	High	0.007602	0.1745	0.82	88.86
Medium	DAKPELLVPHAK		0.345852	0.0198378	1	2	1	XP_021744901.1	0	1317.75	0	1776.25	2708.03		3437.68		1990.07		Peak Found	Peak Found	Not Found	Peak Found	Not Found	High	High	0.007477	0.1741	1.62	30.06
Medium	MVLAASGVEHEDLLSIAEPLLSDLPR	1xOxidation [M1]	0.344575	0.0198378	1	2	1	XP_021723492.1	0	2791.45	0					2252.51	1330.65		Not Found	Not Found	Not Found	Not Found	High	Peak Found	High	0.007477	0.173	1.77	84.49
Medium	MNGIKEWVHPPVGNNRAFPILEK	1xOxidation [M1]	0.347133	0.0203745	1	1	2	XP_021743126.1	2	2662.39	0	14083	53523.5	20893.1	44881.7	13878.2	55606.1		Peak Found	Peak Found	Peak Found	Peak Found	High	Medium	High	0.007602	0.1756	1.59	71.34
Medium	GLVGEIISR		0.348416	0.0209104	1	4	3	XP_021755225.1	0	943.557	0	108320	274493	248899	333991	180519	301261		Medium	Peak Found	High	Peak Found	Medium	Peak Found	High	0.00772	0.1763	1.78	52.5
Medium	LKEHMQYCVDHPEEMNK	1xCarbamidomethyl [C8]; 1xOxidation [M15]	0.360099	0.0213252	1	2	1	XP_021734441.1	1	2203.96	0	1311.16	1250.77	1023.08	1457.33	2774.92	2003.33		Peak Found	High	Peak Found	Peak Found	Peak Found	Peak Found	High	0.007944	0.1859	1.14	22.93
Medium	LSKDQADYISVPVEGPYKPAHYR		0.350992	0.0213252	1	2	1	XP_021745722.1	1	2633.34	0	10048	30623.1	27528.3	62349.3	4304.04	55158.1		Peak Found	Peak Found	High	Peak Found	Peak Found	Peak Found	High	0.007944	0.1783	2.52	40.73
Medium	HILIATDYFTK		0.352284	0.0213252	1	1	1	XP_021727895.1	0	1321.72	0	4420.38			3575.04	24769.9			Peak Found	Not Found	Not Found	Peak Found	High	Not Found	High	0.007944	0.1793	1.8	29.46
Medium	LLSVFR		0.350992	0.0213252	2	4	4	XP_021715208.1; XP_021715607.1	0	734.456	0	200439	372422	270088	396431	273325	370521	Shared	Peak Found	Peak Found	Medium	High	Medium	Medium	High	0.007944	0.1789	0.84	42.58
Medium	LADKCPSAVLAVLDSLVDPLQK	1xCarbamidomethyl [C5]	0.356178	0.0213252	1	2	1	XP_021774139.1	1	2352.28	0		2822.71	1012.25	2999.62	502.24	3473.71		Not Found	Peak Found	Peak Found	High	Peak Found	Peak Found	High	0.007944	0.1833	1.62	87.99
Medium	EALKLLR		0.358789	0.0213252	0	2	3		1	842.546	0							No Quan Values	Medium	Peak Found	High	Peak Found	High	Peak Found	High	0.008793	0.2042	1.33	57.59
Medium	MEIIPNPK		0.353579	0.0213252	1	2	1	XP_021713619.1	0	941.512	0					22837.2			Not Found	Not Found	Not Found	Not Found	High	Not Found	High	0.007944	0.1805	1.81	34.88
Medium	FLVSNFNNFKFIDSR		0.362727	0.0213252	1	1	1	XP_021730990.1	1	1847.94	0	3585.98	11932.5	4789.16	10705	14596.2	4526.38		Peak Found	Peak Found	Peak Found	High	Peak Found	Peak Found	High	0.007944	0.188	0.92	85.53
Medium	LNVVVSNAELAK		0.364045	0.0213252	1	1	1	XP_021745837.1	0	1256.72	0	23735.4	21310.6	26099.8	26399.5	16711.9			High	Peak Found	Peak Found	Peak Found	Peak Found	Not Found	High	0.007944	0.1897	1.79	39.14
Medium	IVLPTATSGK		0.366691	0.0218567	1	1	4	XP_021741312.1	0	986.588	0	25599	37590.4	41610.3	59980.1	43875.6	48462.4		Medium	High	Peak Found	Medium	Peak Found	Medium	High	0.008058	0.1917	1.68	40.8
Medium	TTISDILK		0.377387	0.0234795	1	2	2	XP_021763137.1	0	890.519	0	39066.6	28065.4	52034	49339.8	26221.5	19470		High	Peak Found	Peak Found	Medium	Peak Found	Peak Found	High	0.008544	0.201	1.25	44.8
Medium	KPPAYSWVEINHK		0.378737	0.0240087	1	2	1	XP_021736053.1	0	1568.82	0	3513.23	3235.41	4155.89	862.743				High	Peak Found	Peak Found	Peak Found	Not Found	Not Found	High	0.008793	0.2028	1.11	29.35
Medium	LIVVMTR		0.380089	0.0250824	1	1	1	XP_021750573.1	0	831.512	0	8171.77	18771.4			20001.4	10909.1		Peak Found	Peak Found	Not Found	Not Found	High	Peak Found	High	0.008793	0.204	0.74	36.26
Medium	ILILVR		0.388262	0.0261182	2	10	2	XP_021731607.1; XP_021727576.1	0	726.524	0	23019.1	73164.5	32802.2	27382.2	14154.4	24923.7	Shared	Peak Found	High	Peak Found	Peak Found	Peak Found	Peak Found	High	0.009016	0.2104	1.9	43.7
Medium	GLLPQSSVPAEYTVR		0.384163	0.0261182	1	3	2	XP_021745975.1	0	1616.86	0	44738	59034	37805.7	68716.9	58904.3	66460.2		Peak Found	Peak Found	Peak Found	High	Medium	Peak Found	High	0.009016	0.207	1.45	47.71
Medium	FVQAGSEVSALLGR		0.388262	0.0261182	1	1	1	YP_009380137.1	0	1433.77	0	18058.9	24238.9	26972.8	29737.2	18483.7			Peak Found	Peak Found	Peak Found	Peak Found	High	Not Found	High	0.009016	0.2108	1.81	57.13
Medium	AVEFAFR		0.391008	0.0271875	2	4	2	XP_021715572.1; XP_021732493.1	0	839.441	0	13552	30192.9	16969.5	33940	26969.1	25238.5	Shared	Medium	Peak Found	Peak Found	Peak Found	Medium	Peak Found	Medium	0.01028	0.2132	1.52	42.37
Medium	GLDIDTIQQNYTV		0.393764	0.0276926	1	2	2	XP_021723433.1	0	1479.73	0	42444.6		44420.1	22767.4	78931.7	23724.7		Medium	Not Found	Medium	Peak Found	Peak Found	Peak Found	Medium	0.0104	0.2158	1.84	58.61
Medium	RVNQAYVIATSTK		0.393764	0.0276926	1	4	1	XP_021739108.1	1	1450.8	0	722.275	1338.09		1561.19	9024.75	1228.64		Peak Found	Peak Found	Not Found	Peak Found	Medium	Peak Found	Medium	0.0104	0.2159	2.02	28.74
Medium	LIHVYHFTK		0.39792	0.0281963	1	5	1	XP_021715621.1	0	1157.65	0							No Quan Values	Not Found	Not Found	Not Found	Not Found	Not Found	Medium	Medium	0.01051	0.2188	1.26
Medium	SCPKGATVSPPASVASTTGR	1xCarbamidomethyl [C2]	0.396532	0.0281963	1	1	2	XP_021718989.1	1	1930.97	0	28379.6	47010.4	52515.3	60633.9	54987.9	48125		Peak Found	Peak Found	Medium	Medium	Peak Found	Peak Found	Medium	0.01051	0.2176	2.19	44.82
Medium	FHWKPTCGVK	1xCarbamidomethyl [C7]	0.400703	0.0287186	1	2	2	XP_021732195.1	0	1259.64	0	1944.27	11026.6	3383.55	7152.33	2433.74	5951.63		Peak Found	Medium	Peak Found	Medium	Peak Found	Peak Found	Medium	0.01089	0.2218	1.51	28.19
Medium	SSSIGPWDCVLSQLKKIK	1xCarbamidomethyl [C9]	0.410527	0.0308646	1	1	1	XP_021732098.1	2	2046.11	0	13516.2	55253.5	33792.8	54810.6	18539.2	49158.1		Peak Found	Peak Found	Peak Found	Medium	Peak Found	Peak Found	Medium	0.01149	0.2312	2.74	73.85
Medium	FFAFGR		0.41194	0.0313843	1	2	6	XP_021775557.1	0	744.383	0	137139	244374	221926	333865	232633	305714		Medium	Medium	Medium	Medium	Medium	Medium	Medium	0.02639	0.4229	2.09	45.53
Medium	LVVFPR		0.413357	0.031859	1	4	6	XP_021725571.1	0	730.461	0	95425.3	150557	78299.5	280206	189889	163500		Medium	Medium	Medium	Medium	Medium	Medium	Medium	0.01185	0.2334	1.15	38.26
Medium	AVEEQWSVHK		0.413357	0.031859	1	1	1	XP_021762508.1	0	1212.6	0	790.899	502.329		487.965	883.932	488.504		Medium	Peak Found	Not Found	Peak Found	Peak Found	Peak Found	Medium	0.01185	0.234	0.31	21.28
Medium	VSSATLYAYGLR		0.413357	0.031859	1	1	1	XP_021762359.1	0	1300.69	0	360.841		397.409	535.467	673.002			Medium	Not Found	Peak Found	Peak Found	Peak Found	Not Found	Medium	0.01185	0.233	0.24	17.72
Medium	FRPGTVALR		0.41762	0.0322872	1	3	3	XP_021743602.1	0	1016.6	0	26610.2	55012	17766	39579.5	133254	27498		Medium	Medium	Peak Found	Peak Found	Peak Found	Medium	Medium	0.014	0.2615	1.78	29.01
Medium	CGVEEMTPILVLEVLK	1xCarbamidomethyl [C1]	0.419046	0.0322872	1	1	1	XP_021727115.1	0	1829.98	0	6114.26	10421.8	8830.04	18584.9	13385.3	21346.6		Medium	Peak Found	Peak Found	Peak Found	Peak Found	Peak Found	Medium	0.01255	0.239	0.97	87.33
Medium	NGIMVKLCELFECLK	2xCarbamidomethyl [C8; C13]	0.419046	0.0322872	1	2	1	XP_021751188.1	1	1853.93	0	3674.78	3140.96		3930.95	44760.5	3524.88		Peak Found	Peak Found	Not Found	Peak Found	Medium	Peak Found	Medium	0.01255	0.2389	1.34	26.47
Medium	WLIQFLEK		0.416196	0.0322872	1	2	4	XP_021748636.1	0	1076.61	0	3507.46	170276	13901.1	145897		149693		Peak Found	Medium	Medium	Medium	Not Found	Medium	Medium	0.03106	0.4751	1.78	69.76
Medium	DLTDYLMK	1xOxidation [M7]	0.414775	0.0322872	1	3	1	XP_021743768.1	0	1014.48	0	15114.8	15412.3	17182.8	19906.3	52879.6	16990.1		Peak Found	Peak Found	Peak Found	Peak Found	Medium	Peak Found	Medium	0.01196	0.2344	1.63	44.7
Medium	VFDMSIK		0.421906	0.0327575	1	2	3	XP_021751141.1	0	839.433	0	27605	30559.9	13149.6	40090.3	44843.8	35803.6		Medium	Peak Found	Peak Found	Peak Found	Medium	Medium	Medium	0.04286	0.5793	0.95	39.82
Medium	AVAHHTDCTFIR	1xCarbamidomethyl [C8]	0.423339	0.0327575	1	4	1	XP_021741631.1	0	1427.68	0	1223.97	723.131	1052.77	1156.76	2350.57	967.794		Peak Found	Peak Found	Medium	Peak Found	Peak Found	Peak Found	Medium	0.01255	0.2425	0.34	22.52
Medium	KLDPIAADQFHK		0.421906	0.0327575	1	1	2	XP_021734608.1	1	1382.74	0	36189.1	22232.5	11117.7	32019.4	58391.9	5375.53		Peak Found	Medium	Peak Found	Medium	Peak Found	Peak Found	Medium	0.01255	0.2418	1.75	27.67
Medium	HNNVIPNGHFK		0.430543	0.0343449	1	2	2	XP_021725571.1	0	1276.65	0	2357.65		2300.39	3053.82	3894.74	2451.93		Medium	Not Found	Medium	Peak Found	Peak Found	Peak Found	Medium	0.01304	0.2496	0.91	23.35
Medium	KGAALNAVQIAEMLL		0.437804	0.0364413	1	2	1	XP_021735305.1	1	1541.87	0	1134.19	18074.9	1660.63	19024	918.787	18309		Peak Found	Medium	Peak Found	Peak Found	Peak Found	Peak Found	Medium	0.01365	0.257	1.1	87.53
Medium	NICINPEVR	1xCarbamidomethyl [C3]	0.439264	0.0364413	1	1	1	XP_021734072.1	0	1114.57	0							No Quan Values	Not Found	Not Found	Not Found	Not Found	Medium	Not Found	Medium	0.01378	0.2584	1.57
Medium	SIAEQLVLK		0.440725	0.0369264	0	2	2		0	1000.6	0							No Quan Values	Not Found	Not Found	Not Found	Not Found	Medium	Medium	Medium	0.01389	0.2594	1.55
Medium	QIFNGVFLK		0.440725	0.0369264	1	2	3	XP_021738901.1	0	1065.61	0	53600.5	97661.3	55184.7	136372	85665.5	137460		Peak Found	Peak Found	Medium	Peak Found	Medium	Medium	Medium	0.014	0.2604	1.2	54.39
Medium	GALPHIMLGEELWECVK	1xCarbamidomethyl [C15]	0.443655	0.0373846	1	1	1	XP_021744434.1	0	1981.99	0	25017	48261.3	25189.6	71880.1	31006	54390.7		Medium	Peak Found	Peak Found	Peak Found	Peak Found	Peak Found	Medium	0.014	0.2622	1.58	71.38
Medium	LLASSLDAFQNCPFFGLDDK	1xCarbamidomethyl [C12]	0.442189	0.0373846	1	4	1	XP_021774526.1	0	2258.08	0	845.404	1556.96	1414.99	2781.22	1528.28	4877.43		Peak Found	Peak Found	Peak Found	Peak Found	Peak Found	Medium	Medium	0.014	0.2615	0.24	100.69
Medium	HLFGQPIK		0.443655	0.0373846	1	6	1	XP_021716557.1	0	939.541	0		1031.78	1021.31	878.468	7052.39			Not Found	Peak Found	Peak Found	Peak Found	Medium	Not Found	Medium	0.01412	0.2625	1.98	28.17
Medium	IKPSVTHEPFKPR		0.448066	0.0378668	1	3	1	XP_021773768.1	0	1535.87	0	423.177		337.607	588.342	1335.4	295.576		Peak Found	Not Found	Peak Found	Peak Found	Medium	Peak Found	Medium	0.01423	0.2677	0.95	22.84
Medium	AVIELENYGLPFSR		0.445123	0.0378668	1	4	1	XP_021717998.1	0	1607.84	0	11167.1	39053.9	17216.6	47628.1	8528.68	43393.6		Peak Found	Medium	Peak Found	Peak Found	Peak Found	Peak Found	Medium	0.01423	0.2646	1.31	65.62
Medium	IWNLTNCK	1xCarbamidomethyl [C7]	0.449541	0.0383739	1	2	1	XP_021726966.1	0	1048.52	0	13301	23022	6206.13	33010.3	40454.5	20501.5		Peak Found	Peak Found	Peak Found	Peak Found	Medium	Peak Found	Medium	0.01435	0.2686	1.89	38.82
Medium	AFWLGTDQIR	1xOxidation [W3]	0.451018	0.0388803	1	2	2	XP_021730422.1	0	1222.62	0	127716	190219	210273	188837	115786	140973		Peak Found	Peak Found	Medium	Medium	Peak Found	Peak Found	Medium	0.02926	0.458	1.49	57.2
Medium	MQFDNALCNLGASVSLMPYSVYQR	1xCarbamidomethyl [C8]	0.452497	0.039386	1	1	1	XP_021775325.1	0	2764.29	0	1872.39	5702.66	4804.75	6804.04	3347.82	6710.32		Peak Found	Peak Found	Peak Found	Medium	Peak Found	Peak Found	Medium	0.01472	0.271	0.65	83.96
Medium	LQVLVFGK		0.453978	0.039891	1	2	6	XP_021728965.1	0	903.566	0	181869	263479	135596	248226	288449	353274		Medium	Medium	Medium	Medium	Medium	Medium	Medium	0.01735	0.2989	1.76	50.2
Medium	LKTMDPINVETVLLLDEK		0.455461	0.0403953	1	1	1	XP_021767141.1	1	2071.14	0							No Quan Values	Not Found	Medium	Not Found	Not Found	Not Found	Not Found	Medium	0.01521	0.2748	1.5
Medium	LSVCCSKDHEWSLKNFLASLHHLQSLK	2xCarbamidomethyl [C4; C5]; 1xOxidation [W11]	0.456947	0.040899	0	1	1		2	3253.62	0							No Quan Values	Not Found	Not Found	Medium	Not Found	Not Found	Not Found	Medium	0.01533	0.2761	1.32
Medium	QIYPPINVLPSLSR		0.459924	0.0413456	1	2	1	XP_021765533.1	0	1596.91	0		53803.9	47776.8	69849.9	18939.3	74919.2		Not Found	Peak Found	Medium	Peak Found	Peak Found	Peak Found	Medium	0.01557	0.2793	1.78	64.9
Medium	KVHIYEFSR		0.461415	0.0413456	1	2	1	XP_021733478.1	1	1178.63	0	2366.01	3492.88	2779.19			4252.63		Medium	Peak Found	Peak Found	Not Found	Not Found	Peak Found	Medium	0.01569	0.2811	1.01	29.59
Medium	VTHPEHMFVK		0.459924	0.0413456	1	2	1	XP_021745368.1	0	1224.62	0	697.082	1026.03	712.654	918.84	839.33	966.405		Peak Found	Medium	Peak Found	Peak Found	Peak Found	Peak Found	Medium	0.01557	0.2797	0.91	23.74
Medium	LILVGPPGSGK		0.462909	0.0418473	1	2	2	XP_021759395.1	0	1037.64	0	38339.3	23475.4	28033.5	50749	29016.2	24639.1		Peak Found	Peak Found	Medium	Peak Found	Medium	Peak Found	Medium	0.02878	0.4557	2.16	39.6
Medium	TPHECPFSHIDSFLEK	1xCarbamidomethyl [C5]	0.464404	0.0423482	1	1	1	XP_021773579.1	0	1943.9	0	76514.2	139740	196514	193667	135470	139475		Peak Found	Medium	Peak Found	Peak Found	Peak Found	Peak Found	Medium	0.01593	0.2837	2.6	49.78
Medium	GVALECAICLSMFEEGEVGRSLPR	2xCarbamidomethyl [C6; C9]; 1xOxidation [M12]	0.467401	0.0444355	1	1	1	XP_021729349.1	1	2696.28	0	1821.69	10521.2	2717.68	9163.38	1247.76	10304.8		Peak Found	Peak Found	Medium	Peak Found	Peak Found	Peak Found	Medium	0.01629	0.2869	0.71	20.01
Medium	EFAPSIPEK		0.470406	0.0449035	1	3	1	XP_021721912.1	0	1017.53	0	2257.01	3529.52	2186.45	6610.15	61936.1	3431		Peak Found	Peak Found	Peak Found	Peak Found	Medium	Peak Found	Medium	0.01678	0.2902	1.08	34.65
Medium	RGEDVIHPLK		0.470406	0.0449035	1	2	1	XP_021759666.1	1	1163.65	0	998.24	925.163	501.009	784.453	1704.93	722.944		Peak Found	Peak Found	Peak Found	Peak Found	Medium	Peak Found	Medium	0.01678	0.2902	0.6	23.59
Medium	FIGLLATGMTADSR	1xOxidation [M9]	0.473419	0.0458979	1	2	2	XP_021750034.1	0	1468.75	0	27771.3	36144.1	34670.2	43474	33112.2	40944.5		Medium	Peak Found	Medium	Peak Found	Peak Found	Peak Found	Medium	0.01688	0.2932	1.97	54.6
Medium	TVEEVVNVIDDVVR		0.473419	0.0458979	1	1	1	XP_021747878.1	0	1585.84	0	167064	239138	178570	77995.2	63385.4	86859.6		Peak Found	Peak Found	Peak Found	Medium	Peak Found	Peak Found	Medium	0.01688	0.2923	1.88	26.81
Medium	GTMTLDIGR		0.476439	0.0474164	0	1	1		0	963.493	0							No Quan Values	Not Found	Not Found	Not Found	Not Found	Medium	Not Found	Medium	0.01724	0.2965	2.14
Medium	MPQPDAFIYNTLIR	1xOxidation [M1]	0.476439	0.0474164	1	3	1	XP_021721067.1	0	1694.86	1	578.356	510.37	610.739	1985.67	3663.85	1026.21		Peak Found	Peak Found	Peak Found	Peak Found	Peak Found	Medium	Medium	0.01724	0.2961	0.24	17.95
Medium	SSLQSVSQPHALY		0.479466	0.0476535	1	1	1	XP_021729427.1	0	1416.71	0							No Quan Values	Medium	Not Found	Not Found	Not Found	Not Found	Not Found	Medium	0.01735	0.3	0.68
Medium	LVGVSEETTTGVKR		0.487067	0.0476535	1	2	2	XP_021745722.1	1	1475.81	0	4463.19	5445.59	5560.59	7724.81	9672.01	8978.98		Medium	Peak Found	Peak Found	Peak Found	Medium	Peak Found	Medium	0.01744	0.3074	1.44	25.99
Medium	ATDSESTEVILEAALKK		0.487067	0.0476535	1	1	1	XP_021750573.1	1	1804.95	0	17171.3	31164.9	30655.1	35599	14311.7	33605.9		Peak Found	Peak Found	Medium	Peak Found	Peak Found	Peak Found	Medium	0.01744	0.3073	1.39	55.32
Medium	SFVIESNVDKDK		0.487067	0.0476535	1	1	6	XP_021769604.1	1	1380.7	0	74748		185029	187362	96953.2	202857		Medium	Medium	Medium	Medium	Medium	Medium	Medium	0.02606	0.4199	2.72	62.19
Medium	DAVSLSGGPMYSVPTGR		0.488592	0.0476535	1	1	4	XP_021739525.1	0	1693.82	0	104578	167322	194230	282715	263674	241111		Medium	Peak Found	Medium	Peak Found	Medium	Medium	Medium	0.03877	0.5425	1.81	40.82
Medium	MGHVAVGTSTNGATFK	1xOxidation [M1]	0.482501	0.0476535	1	6	1	XP_021721744.1	0	1593.77	0	4330.8	3442.9	1584.17	4147.49	5755.63	3582.11		Medium	Peak Found	Peak Found	Peak Found	Peak Found	Peak Found	Medium	0.01744	0.3021	1.57	24.35
Medium	MQFHDCFVR	1xCarbamidomethyl [C6]; 1xOxidation [M1]	0.487067	0.0476535	1	3	1	XP_021726359.1	0	1255.53	0	3195.71	2246.55	6006.75	2466.87	4580.43	1791.78		Peak Found	Peak Found	Medium	Peak Found	Peak Found	Peak Found	Medium	0.01744	0.3069	1.79	30.62
Medium	MWMLRPFINDDIIHQALRQK	2xOxidation [M3; W/M]	0.488592	0.0476535	1	1	2	XP_021743021.1	1	2557.32	0	3500.71		3868.85	4822.17	4384.67	11740.4		Peak Found	Not Found	Peak Found	Peak Found	Peak Found	Medium	Medium	0.01744	0.3083	1.22	83.34
Medium	LWPMLTK		0.480983	0.0476535	1	2	1	XP_021775557.1	0	888.501	0	51505.8	111682	88482.7	137277	108624	144924		Peak Found	Medium	Peak Found	Peak Found	Peak Found	Peak Found	Medium	0.01744	0.3011	1	51.56
Medium	IKFMKLPYAYFGEPDCPDIVR	1xCarbamidomethyl [C16]; 1xOxidation [M4]	0.490119	0.0485703	1	1	1	XP_021740884.1	2	2575.27	0	11471.3	86880.8	26993.6	99195.3		103979		Peak Found	Peak Found	Peak Found	Medium	Not Found	Peak Found	Medium	0.01779	0.3107	1.34	65.29
Medium	TYWEYAAFK		0.490119	0.0485703	1	2	3	XP_021721734.1	0	1178.55	0	11074.5	22529	21790.9	28998.9	13329.1	26191.7		Medium	Medium	Medium	Peak Found	Peak Found	Peak Found	Medium	0.01779	0.3107	1.7	59.9
Medium	EDLMLENQLLNDK		0.491648	0.0485703	1	1	1	XP_021715502.1	0	1574.77	0	31122.2	79101.3	54217.4	103843	63874.6	107685		Medium	Peak Found	Peak Found	Peak Found	Peak Found	Peak Found	Medium	0.0179	0.3122	1.42	40.38
Medium	ITFSGALGACIALENDDMGK	1xCarbamidomethyl [C10]; 1xOxidation [M18]	0.491648	0.0485703	1	1	1	XP_021733830.1	0	2098.98	0	195.111	532.771	224.522			239.311		Peak Found	Medium	Peak Found	Not Found	Not Found	Peak Found	Medium	0.01779	0.3113	0.21	23.14
Medium	TQEHEIFSLR		0.493178	0.0490597	0	1	1		0	1259.64	0							No Quan Values	Not Found	Not Found	Not Found	Not Found	Medium	Not Found	Medium	0.0179	0.3132	2.19
Medium	GISVCGLEQDSWVWEGGK	1xCarbamidomethyl [C5]	0.496244	0.0494163	1	1	1	XP_021764685.1	0	2006.93	0	927.713	1083.97	1296.12		1373.33	1232.76		Medium	Peak Found	Peak Found	Not Found	Peak Found	Peak Found	Medium	0.01826	0.3173	0.47	94.59
Medium	ATEGALLYPPATPEHK		0.497779	0.0494163	0	1	1		0	1694.87	0							No Quan Values	Peak Found	Peak Found	Peak Found	Peak Found	Peak Found	Medium	Medium	0.01837	0.3183	0.23	17.95
Medium	MIDFYSFDGEQAEAPR		0.502395	0.0494163	1	2	4	XP_021718949.1	0	1875.82	0	26580.6	110354	33803	99991	20846.6	79253.9		Medium	Medium	Medium	Medium	Peak Found	Peak Found	Medium	0.0186	0.3233	2.34	68.58
Medium	TISKPVEHPSELPK		0.497779	0.0494163	1	2	1	XP_021727743.1	0	1561.86	0	1334.64	1349.36	1000.58	2964.92	4912.29	1628.58		Peak Found	Peak Found	Peak Found	Peak Found	Medium	Peak Found	Medium	0.01837	0.3181	1.11	23.42
Medium	TMEINPENPIMEELRK		0.502395	0.0494163	1	2	1	XP_021740740.1	1	1943.96	0							No Quan Values	Not Found	Not Found	Not Found	Medium	Not Found	Not Found	Medium	0.0186	0.3229	2.1
Medium	VHFILK		0.505479	0.0499031	1	2	3	XP_021731657.1	0	756.477	0	8094.33	9467.45	2260.42	13670.9	9735.07	8066.83		Medium	Peak Found	Peak Found	Medium	Medium	Peak Found	Medium	0.02548	0.4119	1.35	31.95

## Sheet: Table S2-2
Table S2-2 List of peptides, identified in amaranth roots grown under Zn treatment
Confidence	Sequence	Modifications	Qvality PEP	Qvality q-value	# Protein Groups	# Proteins	# PSMs	Master Protein Accessions	# Missed Cleavages	Theo. MH+ [Da]	# Razor Quan Results	Abundance: F1: Sample	Abundance: F2: Sample	Abundance: F3: Sample	Abundance: F4: Sample	Abundance: F5: Sample	Abundance: F6: Sample	Quan Info	Found in Sample: [S1] F1: Sample	Found in Sample: [S2] F2: Sample	Found in Sample: [S3] F3: Sample	Found in Sample: [S4] F4: Sample	Found in Sample: [S5] F5: Sample	Found in Sample: [S6] F6: Sample	Confidence (by Search Engine): Sequest HT	Percolator q-Value (by Search Engine): Sequest HT	Percolator PEP (by Search Engine): Sequest HT	XCorr (by Search Engine): Sequest HT	Top Apex RT [min]
High	AADGDIVSAIMELTT		0.00424091	0	1	2	6	XP_021729976.1	0	1506.74	0	24704	28306.8	28701.8	29699.8	31090.4	16741		High	High	High	High	High	High	High	0.002727	0.08634	1.89	91.5
High	LTPDYDALDVANK		0.000625164	0	1	2	6	XP_021724538.1	0	1434.71	0	239770	411004	278155	301953	281618	232796		High	High	High	High	High	High	High	0	7.159e-05	2.96	41.75
High	ITPSWVAFTNDER		0.00201489	0	2	2	6	XP_021774970.1; XP_021763741.1	0	1535.75	0	118415	209053	142305	157068	143231	137880	Shared	High	High	High	High	High	High	High	0	7.063e-05	3.11	53.36
High	ITQLTDNVYVCR	1xCarbamidomethyl [C11]	0.00432641	0	1	2	2	XP_021729252.1	0	1481.74	0	30146.3	23777.2	21151.7	21263.2	36188.6	29420.5		High	Peak Found	Peak Found	Peak Found	Peak Found	High	High	0	0.0002102	3.19	37.77
High	ITSLEQIYLHSLPIK		0.00330419	0	1	2	6	XP_021724118.1	0	1755.01	0	93460.4	168353	21613.6	143419	120280	79438.1		High	High	High	High	High	High	High	0	0.0001431	2.7	63.81
High	ITSPLLEPSSVEK		0.0067758	0	1	3	2	XP_021717724.1	0	1399.77	0	32603.7			25716.7	41966	25555.3		High	Not Found	Not Found	Peak Found	High	Peak Found	High	0.0001627	0.0009658	2.81	40.99
High	LTTPSFGDLNHLISATMSGVTCCLR	2xCarbamidomethyl [C22; C23]	0.00031498	0	3	8	3	XP_021744672.1; XP_021734268.1; XP_021754093.1	0	2751.33	0		48453.4	12871.4	26705.2	8739.91	4554.17	Shared	Not Found	High	High	High	Peak Found	Peak Found	High	0	4.971e-06	3.82	85.4
High	ITVSKDDTVILDGAGDKK		0.000748537	0	1	2	1	XP_021725179.1	2	1875.01	0	7087.98	12906	6164.69	7784.06	9602.28	7332.23		Peak Found	High	Peak Found	Peak Found	Peak Found	Peak Found	High	0	1.717e-05	4.14	32.77
High	IVADEGVLALWK	1xOxidation [W11]	0.00890807	0	1	2	2	XP_021714944.1	0	1329.74	0	81203.1	106856	61237.9	63233.9	89542.2	54278.6		High	High	Peak Found	Peak Found	Peak Found	Peak Found	High	0.0001627	0.001036	2.68	63.6
High	IVDSPCCLVTGEYGWSANMER	2xCarbamidomethyl [C6; C7]	0.00219357	0	1	2	5	XP_021726736.1	0	2444.07	0	142967	350131	185552	240070	198765	195617		Peak Found	High	High	High	High	High	High	0	7.971e-05	4.82	59.2
High	LVEAEAEILHK		0.0041779	0	1	1	6	XP_021750653.1	0	1251.69	0	34258.3	122785	76302.6	98798.4	35206.7	53520.1		High	High	High	High	High	High	High	0.0004461	0.01381	3.13	33.18
High	LVEEQLLHER		0.00917765	0	1	4	4	XP_021742620.1	0	1265.68	0	11040.5	25293	11353.2	17591	9570.54	12984.7		High	High	High	High	Peak Found	Peak Found	High	0	0.000617	3.18	33.05
High	IVEGVLSHQMK		0.00372481	0	1	2	8	XP_021744726.1	0	1240.67	0	42997.5	29649.8	17099.3	37155.2	17365.9	41479.6		High	High	High	High	High	High	High	0	0.0001693	2.9	28.48
High	LVERPQNYTLAPESSK		0.000373398	0	1	2	9	XP_021720335.1	0	1831.95	0	16124.7	27344.1	23329.3	18328	17268.7	16523.1		High	High	High	High	High	High	High	0	6.342e-06	4.2	30.09
High	IVGPNEVQVTQIDGTK		5.71664e-05	0	1	3	6	XP_021725249.1	0	1697.91	0	80378.9	93442.9	60415.3	82304	96832.2	73312.5		High	High	High	High	High	High	High	0	2.015e-05	3.83	39.51
High	LSSALSAASSACDHIR	1xCarbamidomethyl [C12]	0.000116937	0	1	2	11	XP_021721912.1	0	1645.8	0	49253.3	107402	77062.7	105832	101276	79220.7		High	High	High	High	High	High	High	0	1.98e-06	4.3	33.18
High	LVGVSEETTTGVK		0.000444868	0	1	2	6	XP_021745722.1	0	1319.71	0	12164.8	11678.7	10456	11651.9	9477.04	11017.9		High	High	High	High	High	High	High	0	3.018e-05	2.65	28.03
High	IVLNPLSSLVDLPLK		0.000756064	0	1	2	6	XP_021737015.1	0	1620.99	0	8355.27	14533.9	9848.32	11991.9	10224.3	9689.26		High	High	High	High	High	High	High	0	7.605e-05	2.89	81.33
High	LVQHENVTVTPHLGASTK		5.98229e-06	0	1	2	8	XP_021747468.1	0	1931.03	0	12474.5	7419.8	7400.91	9420.66	13652.2	15420.8		High	Peak Found	High	High	High	High	High	0	1.724e-08	4.33	27.17
High	LVQHQPTQHPTSEELSIGK		0.000410641	0	1	2	12	XP_021770099.1	0	2129.1	0	103265	131056	103448	121330	91335.7	110005		High	High	High	High	High	High	High	0.0001627	0.001513	3.94	25.88
High	LVQTDVPEEDRYGNETVVENTER		0.00798513	0	1	2	3	XP_021721638.1	1	2692.27	0	22718.4	43121.1	28827.1	29838.8	28814	26587.7		Peak Found	High	High	High	Peak Found	Peak Found	High	0.0001627	0.00123	3.47	35.82
High	IVSIADLIR		0.00860347	0	1	2	4	XP_021753231.1	0	999.62	0	348645	582654	300663	684353	428619	303567		Peak Found	High	Peak Found	High	High	High	High	0	0.0005646	2.55	61.88
High	LVSLSEQQLVDCDHECDPEER	2xCarbamidomethyl [C12; C16]	0.000225253	0	1	2	2	XP_021759875.1	0	2558.11	0	88136.2	78841.5	63121.9	73911.6	108637	121667		High	Peak Found	Peak Found	Peak Found	Peak Found	High	High	0	3.075e-06	4.51	41.69
High	IVSQLLTLMDGLK		0.000214258	0	3	5	5	XP_021733577.1; XP_021774530.1; XP_021768906.1	0	1430.83	0	33707.8	103482	34274.6	89337.8	60320.1	45459.4	Shared	High	High	Peak Found	High	High	High	High	0	0.0001398	3.32	76.65
High	LVVDEAVNDDNSVVAMHPDTMEK		0.000121106	0	1	2	4	XP_021768906.1	0	2528.16	0	50047	73120.6	47945	69305.9	65511.5	51490.4		High	Peak Found	High	Peak Found	High	High	High	0	1.27e-06	5.06	44.2
High	LVVDEAVNDDNSVVAMHPDTMEK	1xOxidation [M16]	0.000190963	0	1	2	1	XP_021768906.1	0	2544.16	0							No Quan Values	Peak Found	Peak Found	Peak Found	Peak Found	High	Peak Found	High	0	2.432e-06	4.45	44.09
High	LVVDEAVNDDNSVVSMHPDTMEK		0.000154763	0	1	1	5	XP_021774530.1	0	2544.16	1	34881.2	63390.9	46952.7	53620.2	50014.4	42714.4		High	High	High	High	High	Peak Found	High	0	1.794e-06	4.62	44.09
High	LVVSTSCSLLHTAVDLVNETK	1xCarbamidomethyl [C7]	3.26487e-06	0	1	3	12	XP_021715208.1	0	2286.2	0	118161	422744	141028	306521	209143	218127		High	High	High	High	High	High	High	0	1.243e-07	5.72	70.13
High	LVVSTSCSLLHTAVDLVNETKLDDEIK	1xCarbamidomethyl [C7]	2.4423e-06	0	1	2	5	XP_021715208.1	1	2999.56	0	9587.7	132477	20309.4	72554.2	18410.1	18234.1		Peak Found	High	Peak Found	High	High	Peak Found	High	0	4.794e-09	6.26	75.46
High	IWCFGPETTGPNMVVDMCK	2xCarbamidomethyl [C3; C18]	4.38473e-05	0	1	2	6	XP_021775557.1	0	2241.98	0	65457.9	232455	77063.6	174428	90852.5	92939		High	High	High	High	High	High	High	0	2.569e-06	5.51	65.21
High	LWDLAAGTTAR		0.000364172	0	1	2	6	XP_021726966.1	0	1174.62	0	65599.4	102315	64868.3	62677.3	75788.2	69263.9		High	High	High	High	High	High	High	0	6.11e-06	3.58	44.13
High	LVLEVAQHLGESMVR		9.38617e-06	0	1	2	10	XP_021727103.1	0	1680.91	0	235975	424351	53895.8	407399	268374	203884		High	High	Peak Found	High	High	High	High	0	6.8e-07	4.64	56.46
High	ISQEVSGDALGEEFK		2.8369e-05	0	1	1	6	XP_021740253.1	0	1608.78	0	120766	229763	166179	174902	154676	135378		High	High	High	High	High	High	High	0	3.272e-06	4.41	41.43
High	LSNPSFGDLNHLISATMSGVTCCLR	2xCarbamidomethyl [C22; C23]	7.23263e-05	0	1	1	3	XP_021718747.1	0	2750.31	0	2126.01	34835.3	10064.2	14855.5	4670.6	3529.95		Peak Found	High	High	High	Peak Found	Peak Found	High	0	6.078e-07	4.99	82.12
High	ISGLIYEETR		0.000835623	0	1	1	6	XP_021767870.1	0	1180.62	0	489534	673898	448022	401414	471143	498277		High	High	High	High	High	High	High	0	1.998e-05	3.33	37.17
High	LIVAGASAYAR		0.000427412	0	1	4	3	XP_021759815.1	0	1091.62	0	12600.5	9465	5029	11373.3	7949.28	12777.8		High	Peak Found	Peak Found	High	Peak Found	High	High	0	7.68e-06	3.62	32.81
High	LMDAVDEYIPDPVR		0.00055166	0	1	1	3	XP_021729296.1	0	1632.79	0	46855.1	39248.4	32819.9	37366.3	57836.2	44040		High	Peak Found	High	Peak Found	High	Peak Found	High	0	1.104e-05	3.26	58.13
High	IMDIASLEK		0.00381895	0	1	1	3	XP_021747316.1	0	1019.54	0	96896.3	180718	124714	105768	135854	121421		High	Peak Found	Peak Found	Peak Found	High	High	High	0	0.0001763	2.58	43.64
High	LMEGALDTFK		0.00864634	0	1	2	4	XP_021752208.1	0	1124.57	0	71846.3	41427.4	25758.2	54379.2	77988	42471.5		High	Peak Found	Peak Found	High	High	High	High	0	0.0006954	2.55	44.08
High	LMEGALDTFKK		0.00517735	0	1	2	11	XP_021752208.1	1	1252.66	0	497929	495095	336944	470831	604417	397644		High	High	High	High	High	High	High	0	0.0002716	3.15	36.53
High	LMEVHGDYSEDVGVK		5.06963e-05	0	1	2	10	XP_021724826.1	0	1677.78	0	69189.9	226281	135089	154603	141886	113887		High	High	High	High	High	High	High	0	0.0001628	4.65	33.55
High	LMEVHGDYSEDVGVK	1xOxidation [M2]	0.0010893	0	1	2	2	XP_021724826.1	0	1693.77	0	4497.31	5793.6	4536.81	3581.11	3823.81			Peak Found	High	High	Peak Found	Peak Found	Not Found	High	0	2.935e-05	2.87	28.76
High	IMGLDLPSGGHLTHGYYTAGGK		0.00328773	0	1	2	10	XP_021749158.1	0	2245.11	0	60186.5	181751	68440.8	114389	83115.4	77539		High	High	High	High	High	High	High	0.0001627	0.001817	3.7	47.62
High	IMGPNYVPGEK		0.00864634	0	1	1	2	XP_021775557.1	0	1204.6	0	22798	6024.15	4896.68	6555.71	3295.62	17058.1		High	Peak Found	Peak Found	Peak Found	Peak Found	High	High	0	0.0005697	2.54	32.21
High	LMSLVDLASSESGQIPYALIK		0.000342948	0	1	2	3	XP_021748257.1	0	2235.19	0	4469.03	18456	8023.04	12329.8	7598.32	5705.01		Peak Found	High	Peak Found	High	High	Peak Found	High	0	5.607e-06	4.11	79.2
High	LNLASFVTTWMEPECDK	1xCarbamidomethyl [C15]	0.00165798	0	1	7	1	XP_021753174.1	0	2040.94	0	2355.38	7515.73	3035.82	6070.05	2798.32	2946.04		Peak Found	High	Peak Found	Peak Found	Peak Found	Peak Found	High	0	5.328e-05	2.62	84.68
High	LNLGVGAYR		0.00988752	0	3	9	6	XP_021723631.1; XP_021739367.1; XP_021735457.1	0	962.542	0	35201.3	114223	75365.2	56394.7	45494.9	29822.6	Shared	High	High	High	High	High	High	High	0.0001627	0.004256	2.97	37.23
High	LNPSSEYAPGLEDTLILTMK		1.01179e-05	0	1	1	5	XP_021773823.1	0	2192.12	0	44802.4	105425	37755.9	87421.8	63810.1	41727.7		High	High	High	High	High	Peak Found	High	0	1.968e-07	3.99	70.03
High	LNSELLSNLGNFVNR		0.00504988	0	1	2	1	XP_021745553.1	0	1689.89	0	12864.6	29882	10312.3	23270.4	14837.5	12390.3		Peak Found	Peak Found	Peak Found	High	Peak Found	Peak Found	High	0	0.0002618	2.03	66.72
High	LNVCADVLDLVHLR	1xCarbamidomethyl [C4]	1.306e-05	0	1	2	10	XP_021760671.1	0	1636.88	0	76424.2	526073		138284	62242.5	104568		High	High	Not Found	High	High	High	High	0	1.552e-06	4.4	70.41
High	LNVDQTGFYR		0.00322271	0	1	2	2	XP_021763751.1	0	1212.6	0	24931.5	25063.1	16196.3	19484.9	27577	23376.6		High	Peak Found	Peak Found	Peak Found	High	Peak Found	High	0	0.0003551	3.46	37.05
High	LNVVVSNAELAK		0.00904186	0	1	1	4	XP_021745837.1	0	1256.72	0	38457.2	19215.4	15813.8	19271.7	44053.9	59904.2		High	Peak Found	Peak Found	High	High	High	High	0.0001627	0.005069	3.31	37.21
High	ISATSIYFESLPYK		0.000100132	0	1	2	6	XP_021749158.1	0	1618.84	0	80293.5	170318	105352	138914	101174	119397		High	High	High	High	High	High	High	0	1.914e-05	3.72	59.42
High	IRELTSIVQK		0.00851836	0	1	2	12	XP_021715029.1	1	1186.72	0	27847.6	35550.3	28717.8	22026.1	26911.7	22304.3		High	High	High	High	High	High	High	0.0002991	0.008613	2.89	30.35
High	LRDGVTATDLVLTATQMLR		0.00251044	0	2	3	8	XP_021771712.1; XP_021774583.1	1	2074.13	0	16196.5	96993.2	14728.8	56643.7	22509.9	18473.1	Shared	High	High	High	High	High	High	High	0.0001627	0.002529	4.22	77.19
High	IQVGVFSATMPPEALEITR		0.000344668	0	2	3	6	XP_021738963.1; XP_021763731.1	0	2059.09	0	41191.7	148204	54562.7	92116	62010.3	54800.6	Shared	High	High	High	High	High	High	High	0	1.66e-05	4.14	69.02
High	LQHANCAVVLSAVK	1xCarbamidomethyl [C6]	0.0067758	0	1	2	1	XP_021725471.1	0	1509.82	0	4745.98	10744.8	8528.94	6111	6882.74	4972.64		Peak Found	Peak Found	High	Peak Found	Peak Found	Peak Found	High	0	0.0003992	2.29	32.64
High	LQGNYYFQEQLSR		0.000449343	0	1	2	6	XP_021714547.1	0	1645.8	0	68636.9	115874	72809.8	76874.5	81433.7	61855.1		High	High	High	High	High	High	High	0	6.767e-05	3.78	45.26
High	IWHHTFYNELR		0.00108386	0	1	7	10	XP_021743768.1	0	1515.75	0	90055.8	241052	43057.2	201512	96104	117641		High	High	Peak Found	High	High	High	High	0	0.0002146	4.79	34.03
High	IPTMWGPFTAYCYK	1xCarbamidomethyl [C12]	8.44647e-05	0	1	2	6	XP_021753231.1	0	1734.8	0	39807.5	132580	38879.1	139906	77623.3	50079.2		High	High	High	High	High	High	High	0	1.374e-05	4.35	68
High	LPSACVGDMVMATVK	1xCarbamidomethyl [C5]	2.27619e-05	0	1	1	6	XP_021730308.1	0	1578.77	0	156516	296362	217202	202824	203695	164133		High	High	High	High	High	High	High	0	1.162e-07	4.35	55.7
High	LPMFGCTDPAQVVNELEEAKK	1xCarbamidomethyl [C6]; 1xOxidation [M3]	6.2243e-05	0	1	1	3	XP_021763560.1	1	2392.15	0	48671.6		4595.39		74737.8			High	Not Found	Peak Found	High	High	Not Found	High	0	4.896e-07	4.35	61.68
High	IPLFSAAGLPHNEIAAQICR	1xCarbamidomethyl [C19]	2.67254e-06	0	1	2	5	XP_021765533.1	0	2178.15	0	50863.7	131053	5383.81	100287	86983	89226.7		High	High	Peak Found	High	High	High	High	0	2.488e-08	6.53	59.31
High	IPGLNTLGVSMGR		0.000684076	0	1	2	3	XP_021714510.1	0	1314.72	0	44427.3	38663.4	30150.5	45926.3	78163.4	66360.4		Peak Found	Peak Found	High	High	High	Peak Found	High	0	1.54e-05	3.36	52.9
High	LPGFHTCVGSGGER	1xCarbamidomethyl [C7]	0.00125932	0	2	4	12	XP_021754234.1; XP_021764769.1	0	1473.69	0	200325	215543	156044	192296	175674	206422	Shared	High	High	High	High	High	High	High	0	3.594e-05	3.94	30.04
High	IPATAPCIPSIK	1xCarbamidomethyl [C7]	0.00448017	0	1	2	6	XP_021746066.1	0	1267.71	0	108383	158834	114711	164190	138343	101046		High	High	High	High	High	High	High	0.0001627	0.001181	2.82	41.99
High	IPSAVGYQPTLATDLGGLQER		1.31352e-07	0	1	2	12	XP_021727103.1	0	2186.15	0	375703	587313	358587	463526	503594	436969		High	High	High	High	High	High	High	0	7.396e-11	6.22	57.92
High	LLTLAGVYGFWK		0.000612777	0	1	2	2	XP_021750181.1	0	1367.77	0		54491.6		24459.5	4551.57	3296.72		Not Found	High	Not Found	High	Peak Found	Peak Found	High	0	4.392e-05	3.47	75.84
High	LWNFDHEPEDVPK		0.001216	0	1	1	1	XP_021771257.1	0	1625.76	0	40660.6	22025.8	13900.5	33974.4	37451.8	54097.7		Peak Found	Peak Found	Peak Found	Peak Found	Peak Found	High	High	0	3.417e-05	3.22	43.4
High	LYGLAPVCQFLTK	1xCarbamidomethyl [C8]	0.000511772	0	1	2	6	XP_021725690.1	0	1509.81	0	52097.1	123967	40732.7	100180	69387.7	105536		High	High	High	High	High	High	High	0.0001627	0.0007863	3.23	64.95
High	NAIINAAELASYDQVK		0.000763666	0	1	6	2	XP_021739841.1	0	1719.89	0	34937.9	42484.7	29624	32628	36620.4	31462.9		High	Peak Found	Peak Found	Peak Found	High	Peak Found	High	0	3.558e-05	2.87	55.59
High	NAPSIIFIDEIDSIAPK		0.00011462	0	2	4	7	XP_021774530.1; XP_021768906.1	0	1842.98	0	116826	188087	91094.9	169742	134374	123068	Shared	High	High	High	High	High	High	High	0	3.827e-06	4.03	78.4
High	NAVFGDSSALAPGGVR		2.24227e-05	0	1	2	6	XP_021749158.1	0	1517.77	0	135179	246548	174614	171157	156610	158789		High	High	High	High	High	High	High	0	6.683e-07	3.34	41.85
High	NAVVTVPAYFNDSQR		0.00227167	0	1	12	4	XP_021714917.1	0	1680.83	0	362429	478182	337023	433119	439901	384848		High	Peak Found	Peak Found	High	High	High	High	0	8.354e-05	2.83	47.17
High	NCDPEGPLMLYVSK	1xCarbamidomethyl [C2]	0.000373398	0	1	2	6	XP_021775557.1	0	1622.76	0	189490	389619	278833	313462	218280	215635		High	High	High	High	High	High	High	0	5.667e-05	3.93	54.92
High	NDYYGGESTSLNLIQLWK		8.97276e-06	0	1	2	4	XP_021751681.1	0	2101.02	0	14757.7	57744	19142	39994.6	21904.8	19869.2		Peak Found	High	High	High	High	Peak Found	High	0	3.077e-08	5.24	72.15
High	NEAVDLENIPIEEVFEQLK		3.60859e-06	0	1	2	11	XP_021723433.1	0	2229.13	0	40914.5	105907	72813.8	78719.2	62272.6	57611.1		High	High	High	High	High	High	High	0	2.069e-06	4.47	84.68
High	NHFVEGGDAGNRENFINELIR		0.00257394	0	1	2	5	XP_021738901.1	1	2401.16	0	33477.1	90349.1		76404.3	40052	38572.3		High	High	Not Found	High	High	High	High	0	9.993e-05	3.48	53.03
High	NISFTVWDVGGQDK		6.98364e-05	0	2	6	6	XP_021727043.1; XP_021752801.1	0	1565.76	0	152685	235220	168586	182586	180436	174163	Shared	High	High	High	High	High	High	High	0	5.765e-07	5.01	58.68
High	NMANPTALLLSAVTMLR		3.21502e-05	0	1	2	9	XP_021760136.1	0	1815.98	0	13478.4	65151.8	29056.3	55549.5	24953.4	16108.1		High	High	High	High	High	High	High	0	1.916e-05	3.49	95.5
High	NMITGTSQADCAILIIDSTTGGFEAGISK	1xCarbamidomethyl [C11]	3.05807e-05	0	1	5	10	XP_021715816.1	0	2971.44	0	36269.6	229678	115300	138145	59307.5	35281.1		High	High	High	High	High	High	High	0	5.379e-07	4.26	80.09
High	NMITGTSQADCAILIIDSTTGGFEAGISK	1xCarbamidomethyl [C11]; 1xOxidation [M2]	0.000637801	0	1	5	6	XP_021715816.1	0	2987.43	0	9927.85	51260.4	24075.4	30675.1	20016.9	16808		High	High	High	High	High	High	High	0	1.362e-05	4.03	76.89
High	NMTGLVEWYGK		0.00196515	0	1	2	6	XP_021750181.1	0	1297.62	0	168783	504417	335257	349672	199362	192691		High	High	High	High	High	High	High	0	6.851e-05	3.6	52.44
High	NPNLANLLIDPEFSK		0.000114047	0	1	2	6	XP_021718294.1	0	1684.89	0	51775.2	84068	28706.3	73176.8	59928	58629.6		High	High	High	High	High	High	High	0	1.093e-05	4.7	68.41
High	MVNHFVQEFK		0.00184151	0	1	7	12	XP_021714917.1	0	1278.63	0	295531	432848	308650	342717	367503	338724		High	High	High	High	High	High	High	0.0001627	0.001922	3.37	35.15
High	NPVHNGHALLMTDTR		0.0103393	0	1	2	3	XP_021763764.1	0	1675.83	0	6172.73		2712.57	7284	6298.27	12608.7		Peak Found	Not Found	Peak Found	High	High	High	High	0.0001627	0.001986	2.37	25.76
High	NQTVDLVFTAHPTQSVR		1.49496e-05	0	1	2	11	XP_021718527.1	0	1912.99	0	83168.3	161489	97727.9	130556	98758	72953.3		High	High	High	High	High	High	High	0	6.394e-08	5.05	42.45
High	NQVAMNPINTVFDAK		0.000292203	0	1	1	6	XP_021714917.1	0	1661.83	0	401355	536460	413162	524707	500307	444212		High	High	High	High	High	High	High	0	7.59e-06	5.31	54.81
High	NQYDTDVTTWSPAGR		0.000296622	0	1	2	1	XP_021718686.1	0	1710.77	0	55585.4	97824.5	67878.8	63815.1	69779	63908.6		High	Peak Found	Peak Found	Peak Found	Peak Found	Peak Found	High	0	4.57e-06	2.81	40.73
High	NSLETYIYNMK		0.00182319	0	1	1	6	XP_021763741.1	0	1375.66	0	63390.8	85346.2	66670.4	73325.8	69887	71403.8		High	High	High	High	High	High	High	0	6.103e-05	3.43	53.65
High	NTFANLALPLFSMAEPVPPK		7.08929e-05	0	1	6	8	XP_021716805.1	0	2157.14	0	14812.2	46358.4	28148.5	37127.8	26670.3	20875.9		High	High	High	High	High	High	High	0	5.896e-07	2.92	83.46
High	NTVECITGVISK	1xCarbamidomethyl [C5]	0.000771345	0	1	2	4	XP_021718313.1	0	1320.68	0	82953	105909	69748.6	79476.2	98761.5	76611.6		High	Peak Found	High	High	High	Peak Found	High	0	3.288e-05	3.54	41.62
High	NVLAIAVATDYDFPQAEK		3.92758e-05	0	1	2	3	XP_021769155.1	0	1965	0	64809.5	113262	61252.5	88746.2	83815.4	61829.1		Peak Found	High	High	Peak Found	High	Peak Found	High	0	2.802e-06	4.38	63.08
High	NVLTNFWGMDFTTDK		0.000105271	0	1	2	6	XP_021724826.1	0	1788.83	0	59374.2	147466	34497.4	116461	84357.8	56431.3		High	High	High	High	High	High	High	0	8.179e-06	4.54	74.65
High	NYELPDGQVITIGAER		7.87796e-06	0	1	3	6	XP_021743768.1	0	1774.9	0	526696	1.06232e+06	731776	645180	615715	691569		High	High	High	High	High	High	High	0	5.239e-06	4.93	56.18
High	NYVDMDEYPVTTELQNR		1.22373e-05	0	1	6	1	XP_021753174.1	0	2086.94	0	27444.1	45511.1	31481.8	29968.9	33683.4	43842.4		Peak Found	Peak Found	Peak Found	Peak Found	Peak Found	High	High	0	4.802e-08	5.08	51
High	QADAPQEALQVLDIVLR		4.17069e-05	0	1	3	12	XP_021768896.1	0	1879.03	0	13660.7	23928.9	15765.7	19098.5	15201.2	15991.8		High	High	High	High	High	High	High	0	2.713e-05	3.78	87.55
High	QAFDEAIAELDTLGEDSYK		3.70003e-06	0	2	5	6	XP_021758514.1; XP_021740256.1	0	2114.98	0	35090.3	102710	40018.8	61058.3	52344.9	56230.5	Shared	High	High	High	Peak Found	High	High	High	0	8.667e-09	5.15	73.03
High	QAFDEAISELDTLGEESYK		1.51112e-07	0	1	1	6	XP_021754406.1	0	2144.99	0	46848.1	120860	49480.5	87175.9	60006.2	73926.4		High	High	High	High	High	High	High	0	2.674e-09	6.63	70.64
High	QAFEEAIAELDTLGEESYK		3.95023e-07	0	1	3	8	XP_021721200.1	0	2143.01	0	26798.9	110725	36932.6	58670.2	40506.5	39697.9		High	High	High	High	High	High	High	0	3.847e-10	6.18	77.06
High	NQIDEIVLVGGSTR		0.000657237	0	2	2	5	XP_021774970.1; XP_021763741.1	0	1500.8	0	49370.2	90999	56262		54153.1	59846	Shared	High	High	High	Not Found	High	High	High	0	5.371e-05	3.28	49
High	MTPNVTDITEPAR		0.00660919	0	1	2	3	XP_021739676.1	0	1444.71	0	22345	27167.9	20078.9	21484.6	29776	24524		High	Peak Found	High	Peak Found	High	Peak Found	High	0	0.0003852	2.24	37.46
High	MTAIEEMAGMDVLCSDK	1xCarbamidomethyl [C14]	3.21502e-05	0	5	20	4	XP_021723433.1; XP_021738895.1; XP_021723430.1; XP_021733769.1; XP_021717083.1	0	1900.82	0	79180.2	154569	83346.6	96749.8	100558	88281.2	Shared	High	Peak Found	High	Peak Found	High	High	High	0	1.911e-07	5.1	64.09
High	MSVLSHALK		0.0103393	0	1	1	6	XP_021776500.1	0	985.55	0	6634.12	13811.1	7472.94	8793.91	9679	16296.9		High	High	High	High	High	High	High	0	0.0007324	2.58	29.36
High	LYQVEYAMEAIGNAGSAIGILAK		1.16984e-05	0	1	2	11	XP_021716079.1	0	2382.24	0	5861.93	21698.6	15165.4	15790.3	10041.2	6380.66		High	High	High	High	High	High	High	0	4.509e-08	5.13	87.61
High	LYRPGSVGFVSK		0.000192884	0	1	2	9	XP_021730339.1	0	1309.73	0	17261.6	55100.1	41465.2	36103.4	25034.2	23597.7		High	High	High	High	High	High	High	0	3.656e-06	3.82	31.91
High	MAPPLVTLLSAEPEIQYVALR		0.000332804	0	1	2	8	XP_021725471.1	0	2311.27	0	5794.53	17279.5	11503.8	13584.6	7477.56	5252.15		High	High	High	High	High	High	High	0	5.364e-06	2.98	90
High	MASTFIGNSTSIQEMFR		5.92271e-06	0	1	3	6	XP_021754093.1	0	1919.9	0	65230.5	134364	49792.4	81200.4	74825	96497.7		High	High	High	High	High	High	High	0	6.292e-08	5.49	65.08
High	MATFIGALAIVDLIK		0.00302012	0	1	2	1	XP_021752754.1	0	1575.92	0	247.901	2792.9	748.182	1226.77	424.317	307.152		Peak Found	High	Peak Found	Peak Found	Peak Found	Peak Found	High	0	0.0001262	1.25	92.45
High	MDFIPGIDGPSEGVPR		0.00172563	0	1	2	4	XP_021767383.1	0	1686.82	0	35078.3	44252.9	42564	47053.9	47520.2	46733.5		Peak Found	Peak Found	High	High	High	High	High	0	5.64e-05	2.85	56.5
High	MELVDAAFPLLK		0.000169351	0	1	2	7	XP_021721912.1	0	1346.74	0	256848	310541	81914.3	349425	328396	286420		High	High	High	High	High	High	High	0	2.045e-06	3.53	71.22
High	MFVDYSEPQQER		0.00936185	0	1	1	1	XP_021774583.1	0	1528.67	0	43586	48012.1	32355.2	39471.8	32645.1	56671.4		High	Peak Found	Peak Found	Peak Found	Peak Found	Peak Found	High	0	0.0006363	3.36	35.21
High	MFVLDEADEMLSR		6.41404e-05	0	2	3	6	XP_021738963.1; XP_021763731.1	0	1555.71	0	174698	255969	130720	231134	199977	171771	Shared	High	High	High	High	High	High	High	0	6.142e-07	4.41	66.94
High	MFYGPGGPYALFAGK		8.74762e-05	0	1	2	5	XP_021730108.1	0	1575.77	0	21331.5	61891.4	29110.8	39505	35218.9	43601.8		High	High	Peak Found	High	High	High	High	0	3.105e-05	3.68	63.99
High	MGAFTLGLNR		0.000641	0	1	2	6	XP_021738270.1	0	1079.57	0	37264.4	71589.1	58174.3	59936.3	59553.9	72036.9		High	High	High	High	High	High	High	0	1.369e-05	2.78	47.57
High	MGAILASGILDAGGR		0.00156143	0	1	3	2	XP_021729766.1	0	1401.75	0	28590.3	45512.1	35097.5	39147	33340.8	34296		Peak Found	Peak Found	High	Peak Found	Peak Found	High	High	0	0.0004986	3.84	55.82
High	MGDIKPLTGSNGEIRK		0.00327135	0	1	3	1	XP_021769299.1	1	1715.91	0	3324.37		1599.27	1636.22	4064.5	5344.62		Peak Found	Not Found	Peak Found	Peak Found	Peak Found	High	High	0	0.0001411	3.16	26.99
High	MGEVQVLTGSAGEIR		0.000140022	0	1	2	6	XP_021726359.1	0	1546.79	0	51784.3	73769	63495.2	57735.6	67947.9	150214		High	High	High	High	High	High	High	0	2.382e-05	3.86	42.42
High	MGLLGLCTR	1xCarbamidomethyl [C7]	0.0029752	0	1	2	6	XP_021762479.1	0	1020.53	0	81054.1	147650	90178.4	92712.5	106025	74505.5		High	High	High	High	High	High	High	0	0.0001986	3.33	47.18
High	MKDTDSEEELKEAFR		2.90879e-05	0	1	4	5	XP_021745669.1	2	1827.84	0	33632.1	83820.5	41826.5	60977	54120.2	73090.9		Peak Found	High	High	High	High	High	High	0	9.952e-07	4.26	35.46
High	MKEIAEAYLGSTVK		0.000433877	0	1	1	9	XP_021714917.1	1	1539.81	0	245132	326173	216061	274987	282518	248027		High	High	Peak Found	High	High	High	High	0	0.0006856	3.91	39.35
High	MSHISTGGGASLELLEGKPLPGVLALDDA		7.19653e-05	0	1	2	6	XP_021757355.1	0	2848.48	0	43512.1	332836	108826	198517	83808.9	64877.8		High	High	High	High	High	High	High	0	6.009e-07	4.47	70.05
High	MQADATLPLAQR		0.000506676	0	1	2	6	XP_021714944.1	0	1314.68	0	53167.1	96710.3	59240.4	52725.5	62452.5	52437		High	High	High	High	High	High	High	0	1.699e-05	3.08	36.09
High	MNTIAPNLTALVGELVGAR		0.000135202	0	1	2	4	XP_021742335.1	0	1940.06	0	4127.86	13966.5	3570.15	10695.3	5655.4	982.627		Peak Found	High	Peak Found	High	High	Peak Found	High	0.0007229	0.01843	1.74	90.27
High	MNTKPSHGPIHFR		0.0076736	0	1	3	8	XP_021720981.1	0	1521.77	0	44142	71901.2	55506.1	38597.8	45966.4	52228.2		High	High	High	High	High	Peak Found	High	0	0.0006423	1.85	21.27
High	MNLTPVALMEGTCFAK	1xCarbamidomethyl [C13]	9.38617e-06	0	1	2	4	XP_021725249.1	0	1782.86	0	66709.4	71304.4	22248.6	63871.9	79951.9	64305		High	Peak Found	Peak Found	High	High	High	High	0	8.705e-08	5.24	68.27
High	MITGDQLAIAK		0.00217176	0	1	6	6	XP_021738895.1	0	1160.63	0	56332	133012	93521.3	74075.8	73259.3	91223.5		High	High	High	High	High	High	High	0	7.825e-05	2.88	36.37
High	IYGGVAGLYDYGPPGCAVK	1xCarbamidomethyl [C16]	6.10326e-06	0	1	2	2	XP_021731861.1	0	1956.95	0	26368.6	62985.5	39653.1	37259.7	38451.4	38706.4		Peak Found	High	High	Peak Found	Peak Found	Peak Found	High	0	1.778e-08	4.76	52.75
High	MLSPHILGEEHYNTAR		0.000733706	0	1	2	7	XP_021727103.1	0	1867.91	0	127922	196168	115618	113403	167834	154016		High	High	High	High	High	High	High	0.0001627	0.0009564	3.99	34.77
High	MLNEIGSVENIPDFIEGVK		0.00374345	0	1	2	1	XP_021732877.1	0	2104.06	0	12186.2	29844.7		13009.3	17580.1	14879.4		Peak Found	High	Not Found	Peak Found	Peak Found	Peak Found	High	0	0.0001709	3.21	73.35
High	MLNEDELRDAVLLVFANK	1xOxidation [M1]	0.000670522	0	1	4	5	XP_021752801.1	1	2106.09	0	4001.25	9430.09	6354.83	5572.05	3904.9	7243.41		High	Peak Found	High	High	High	High	High	0	0.0002887	3.89	80.46
High	MLIQMVETELEK		0.000546167	0	1	2	2	XP_021719754.1	0	1463.75	0	21391.3	35940.9	6755.29	26283.6	22228.2	18910.5		High	High	Peak Found	Peak Found	Peak Found	Peak Found	High	0	1.088e-05	3.19	68.72
High	MLDFDFLCGR	1xCarbamidomethyl [C8]	0.00592317	0	1	2	3	XP_021730339.1	0	1273.57	0	25920.8	48254.1	22413.6	35237.3	26206.1	23283.8		High	Peak Found	High	Peak Found	Peak Found	High	High	0	0.000637	3.05	68.13
High	MLAVLESHVLWVNPDCGLK	1xCarbamidomethyl [C16]	0.00101563	0	1	2	2	XP_021715607.1	0	2181.12	0	20994.5	93457.1		61197.8	24031	23288.6		Peak Found	High	Not Found	High	Peak Found	Peak Found	High	0	2.652e-05	4.98	66.17
High	MKETAETFLGK		0.00232915	0	2	2	6	XP_021774970.1; XP_021763741.1	1	1254.64	0	75768.3	53773.7	38982.6	52863.1	62307.8	82675.9	Shared	High	High	Peak Found	High	Peak Found	High	High	0	0.0002917	3.36	31.34
High	MIPTKPMVVETFSEYPPLGR		1.02197e-05	0	1	1	21	XP_021715816.1	0	2292.18	0	628315	1.63774e+06	291998	1.08537e+06	854050	1.03397e+06		High	High	High	High	High	High	High	0	2.126e-06	4.12	58.66
High	LISQIISSLTTSLR		0.000540729	0	1	1	4	XP_021714947.1	0	1531.91	0	2437.79	44911.9	11247.9	9089.8	5012.86	4017.79		Peak Found	High	High	High	High	Peak Found	High	0.0001627	0.002311	3.03	79.89
High	ILQVADMHYADGK		0.00118597	0	1	1	6	XP_021726654.1	0	1460.72	0	63446.6	106648	59087.9	80324.6	76064.5	72864.4		High	High	Peak Found	High	High	High	High	0	3.3e-05	3.38	36.09
High	LLPVPELLQSISSIK		0.00258684	0	1	2	4	XP_021722353.1	0	1636.99	0	5884.78	7324.47	7695.69	6409.38	7223.24	6864.54		High	High	High	High	Peak Found	Peak Found	High	0.0008396	0.02519	0.7	85.49
High	KYGHAFEAFK		0.0095024	0	1	2	5	XP_021716284.1	1	1197.61	0	3984.19	4450.43	5427.36	4868	5190.29	6069.28		Peak Found	High	High	High	High	High	High	0	0.0006522	2.78	26.65
High	KYHAFLASEAVIK		2.02869e-05	0	1	2	6	XP_021764738.1	1	1476.82	0	33432.7	109088	39075.2	71105.2	47838.5	44516		High	High	High	High	High	High	High	0	9.857e-08	3.36	34.24
High	LAALADVYVNDAFGTAHR		6.25553e-05	0	1	2	2	XP_021757355.1	0	1903.97	0	18424.1	51385.7	21704	32377.4	21404.4	19877.7		Peak Found	High	Peak Found	High	Peak Found	Peak Found	High	0	4.937e-07	2.7	56.58
High	LAEMPADSGYPAYLAAR		7.49338e-06	0	1	2	6	XP_021739675.1	0	1795.87	0	75189.3	157336	106329	95039.5	99288.3	92573.3		High	High	High	High	High	High	High	0	2.376e-08	5.24	49.46
High	LAEQAERYEEMVEFMEK		0.0001199	0	3	8	4	XP_021754406.1; XP_021758514.1; XP_021740256.1	1	2131.97	0	60863.9	137355	30597.6	103028	69958.9	80341.2	Shared	High	High	Peak Found	High	Peak Found	High	High	0	7.961e-06	5.06	60.1
High	LAGPQLVQMFIGDGAK		7.56586e-05	0	1	2	5	XP_021742576.1	0	1644.88	0	25959.9	36601.9	15932.8	34295.1	36937.4	29906.5		Peak Found	High	High	High	High	High	High	0	6.464e-07	3.62	73.44
High	IALTTAEYLAYECGK	1xCarbamidomethyl [C13]	6.64273e-05	0	1	2	6	XP_021765533.1	0	1702.84	0	78932	137479	100518	109302	105906	101686		High	High	High	High	High	High	High	0	1.829e-06	4.54	51.99
High	LAMQEFMILPTGASSFK		7.95721e-06	0	1	2	13	XP_021743148.1	0	1870.94	0	353667	1.07147e+06	377941	800806	490878	443236		High	High	High	High	High	High	High	0	2.584e-08	5	71.52
High	LAMQEFMILPTGASSFK	1xOxidation [M]	3.44836e-05	0	1	2	2	XP_021743148.1	0	1886.94	0	25255.6	184723	28263.8	109217	75618.5	26284.9		Peak Found	High	High	Peak Found	Peak Found	Peak Found	High	0	4.27e-06	3.61	62.1
High	LANNLENLILK		0.00560721	0	1	3	4	XP_021713818.1	0	1254.74	0	28353.6	42382.5		31367.9	35730.5	38412.9		High	High	Not Found	High	Peak Found	High	High	0.0001627	0.004151	3.02	57.5
High	LAPILDEVAVSFENDKDIVIAK		0.000449343	0	1	2	11	XP_021743700.1	1	2399.31	0	57130.7	243724	87567.9	177480	69145	83099.1		High	High	High	High	High	High	High	0.0001627	0.002088	3.58	78.42
High	IASMYSDVLSAK		0.00931546	0	1	3	2	XP_021755540.1	0	1284.65	0	34436.8	55234.2	39811.3	38660.6	44241.8	45037.4		High	Peak Found	Peak Found	Peak Found	High	Peak Found	High	0	0.0006342	2.8	43.83
High	IATFWIDSGR		0.00674215	0	1	2	2	XP_021754234.1	0	1165.6	0	36398.5	47143.4	36339.6	47435.9	40962.4	38150.8		High	Peak Found	Peak Found	Peak Found	High	Peak Found	High	0	0.0004936	2.58	51.97
High	LAVNLIPFPR		0.00174297	0	4	11	6	XP_021744672.1; XP_021718747.1; XP_021734268.1; XP_021754093.1	0	1139.69	0	277378	432035	204935	338398	349011	322130	Shared	High	High	High	High	High	High	High	0	0.0001354	2.92	62.35
High	KYAEVKPALSNMVAAAK		0.000491691	0	1	2	2	XP_021715607.1	1	1790.98	0	15137.3	31240.6	20571.7	16343.2	23645.6	40587.3		Peak Found	Peak Found	Peak Found	Peak Found	High	High	High	0	2.357e-05	4.27	35.24
High	IAWEEPFGPVLPVIR		6.07048e-05	0	1	2	3	XP_021739527.1	0	1722.96	0	11084.2	59198.4	19044	47905.9	15515.6	16732.7		Peak Found	High	High	High	Peak Found	Peak Found	High	0	4.719e-07	4.3	76.26
High	LCDLCNITVNK	2xCarbamidomethyl [C2; C5]	0.00139179	0	1	2	6	XP_021749158.1	0	1349.66	0	113969	200236	128328	130487	117558	124079		High	High	High	High	High	High	High	0	4.229e-05	3.83	36.99
High	ICNLIQSGVESGGR	1xCarbamidomethyl [C2]	0.00149272	0	1	1	6	XP_021776244.1	0	1489.74	0	63050.3	85227.9	64532.1	58264.4	75134.9	66024.9		High	High	High	High	High	High	High	0	5.172e-05	4.36	36.57
High	ICSYAQGMNLLR	1xCarbamidomethyl [C2]	0.000644215	0	2	4	12	XP_021754297.1; XP_021718294.1	0	1425.7	0	72478.2	158476	118045	100549	105772	103291	Shared	High	High	High	High	High	High	High	0	0.0001294	3.78	45.21
High	LCTAFTVTVDAK	1xCarbamidomethyl [C2]	0.000501631	0	1	2	5	XP_021753231.1	0	1325.68	0	31998.8	87771.5	62925.2	97690.2	43681.6	26094.7		High	High	High	High	High	Peak Found	High	0	9.683e-06	3.17	42.78
High	IDDHVACAVAGIMSDANILINTAR	1xCarbamidomethyl [C7]	0.00179605	0	1	2	3	XP_021716079.1	0	2540.26	0	2247.28	10467.4	3475.73	11379.7	3394.79	1647.88		Peak Found	High	Peak Found	High	High	Peak Found	High	0	5.99e-05	3.62	86.27
High	IDFLSLSYTR		0.00320665	0	1	4	2	XP_021737782.1	0	1214.64	0	23288.2	79813.6	34765.1	57644.2	29563.6	26645.5		Peak Found	High	Peak Found	High	Peak Found	Peak Found	High	0	0.0001365	2.78	59.95
High	LDGQPELFIHIVPDK		0.000680662	0	1	2	3	XP_021740740.1	0	1720.93	0	22144.3	59344.6	25003.7	23331.3	31370	17482		Peak Found	High	High	Peak Found	High	Peak Found	High	0	8.602e-05	2.44	56.05
High	IDHKFDLMYAK		0.00439165	0	3	5	1	XP_021714947.1; XP_021733809.1; XP_021757321.1	1	1380.7	0	17604.6	28120.4	11918.7	20698.9	22217.4	21133.3	Shared	Peak Found	High	Peak Found	Peak Found	Peak Found	Peak Found	High	0	0.0002151	3.98	34.79
High	LDLAVGGVVPVHSHR		8.36235e-05	0	1	1	17	XP_021754442.1	0	1555.87	0	356575	538209	267042	525875	437334	611603		High	High	High	High	High	High	High	0	6.489e-06	3.79	37.82
High	LDLGVGGVIPVHSHR		0.00309649	0	0	1	2		0	1555.87	0							No Quan Values	Peak Found	High	Peak Found	Peak Found	High	Peak Found	High	0	0.0001501	3.77	39.94
High	LDIGVGGVVPIHSHR		0.00127198	0	1	5	6	XP_021750094.1	0	1555.87	1	30410.6	117720	43638.3	104947	41488.3	106551		High	High	High	High	High	High	High	0	0.0002679	3.91	39.94
High	IDIPYAASEDELR		0.00922336	0	1	2	1	XP_021770099.1	0	1491.73	0	31938.2	68605.8	36546.9	40157.1	39896.9	37664.1		Peak Found	High	Peak Found	Peak Found	Peak Found	Peak Found	High	0	0.0006219	3.18	48.6
High	IDPSILGGLVVEFGQK		5.6881e-05	0	1	3	12	XP_021739265.1	0	1671.93	0	33055.3	71364	39215	46464.9	43393.1	27104.7		High	High	High	High	High	High	High	0	9.966e-07	3.45	78.58
High	IDPSVTMMTVEEKPDVTYNDVGGCK	1xCarbamidomethyl [C24]	0.000504148	0	1	1	1	XP_021761855.1	0	2785.27	0	26431	48421.9	32000.8	33099.3	29788.6	26518.9		Peak Found	Peak Found	High	Peak Found	Peak Found	Peak Found	High	0	9.737e-06	3.49	49.59
High	LAYVALDFEQESETAK		6.94878e-05	0	1	1	6	XP_021743768.1	0	1813.89	0	226072	474770	326538	348250	264724	295857		High	High	High	High	High	High	High	0	4.177e-06	5.2	53.94
High	KVLQFAGIEDVFTSSR		1.23604e-05	0	1	2	3	XP_021724118.1	1	1796.95	0	36273.8	103876		74593.8	41737.8	43681		High	High	Not Found	High	Peak Found	Peak Found	High	0	4.872e-08	5.39	60.77
High	KVDMLEGVTILR		0.000380947	0	1	2	10	XP_021745960.1	1	1373.78	0	91017.7	189865	93918.1	122799	98114.6	95456.9		High	High	High	High	High	High	High	0	2.714e-05	3.91	51.03
High	KVAPEVIAEYTVR		0.00482824	0	1	2	4	XP_021743337.1	1	1474.83	0	81743.3	109576	87801.3	88861.4	105531	102858		Peak Found	Peak Found	High	Peak Found	High	High	High	0	0.0002456	4.39	39.47
High	HTLEGPDDMPAHIK		0.00868943	0	1	2	2	XP_021745509.1	0	1560.75	0	4648.71	646.437	782.756	1909.17	2426.15	3912.38		High	Peak Found	Peak Found	Peak Found	Peak Found	High	High	0	0.0005738	2.42	26.83
High	HTPGTFTNQLQTSFSEPR		2.90879e-05	0	1	1	11	XP_021720405.1	0	2047.98	0	184873	382475	227498	256051	235416	226063		High	High	High	High	High	High	High	0	3.469e-06	4.73	41.47
High	HYAHVDCPGHADYVK	1xCarbamidomethyl [C7]	0.000238001	0	2	4	10	XP_021729296.1; XP_021733533.1	0	1768.79	0	26133.2	18997.5	21410	26529.1	21012.6	14747.4	Shared	High	High	High	High	High	High	High	0	4.381e-06	3.46	20.03
High	HYFQNTQGLIFVVDSNDRDR		0.00291635	0	2	5	5	XP_021727043.1; XP_021752801.1	1	2424.17	0	77867.3	250353	21972.8	234270	78261.3	76154.2	Shared	High	High	Peak Found	High	High	High	High	0	0.0002111	5.06	50.04
High	KADIGIAVDDATDAAR		4.11008e-06	0	3	10	8	XP_021723433.1; XP_021738895.1; XP_021723430.1	1	1601.81	0	85270.4	185236	109757	108202	111622	114413	Shared	High	High	High	High	High	High	High	0	1.821e-08	5.17	35.52
High	KDEEYDSMIGIVR		0.00577741	0	1	2	4	XP_021714547.1	1	1554.75	0	32028.4	65650.5	39439.8	36755.5	43315.7	37860.5		Peak Found	High	High	High	High	Peak Found	High	0	0.0003194	4.29	42.93
High	KELDALLSDEALANVPFLILGNK		0.00619481	0	1	3	2	XP_021770099.1	1	2483.38	0	1369.77	5058.3	2987.94	3756.4	1903.24	1168.22		Peak Found	High	Peak Found	High	Peak Found	Peak Found	High	0	0.0003513	3.09	85.5
High	KFLDGIYVSEK		0.0092693	0	1	3	2	XP_021745960.1	1	1298.7	0	31895.8	74218.1	41549.8	47269.8	38711.4	38421.2		High	High	Peak Found	Peak Found	Peak Found	Peak Found	High	0.0001627	0.002243	3.09	39.34
High	KGAIPALPTEAEVLELIK		0.00248547	0	1	1	6	XP_021774923.1	1	1892.11	0	23582.7	41978.4	33029.4	50511.9	31045.6	21587.6		High	High	High	High	High	High	High	0.0001627	0.0008885	3.57	74.44
High	KGAIPALPTEAEVLELIKK		7.72467e-07	0	1	1	5	XP_021774923.1	2	2020.21	0	25967.5	72598	18346.9	55399.5	30192.3	27011.6		High	High	High	High	High	Peak Found	High	0	6.806e-06	6.08	68.24
High	KGASFTIDCAKPVEDK	1xCarbamidomethyl [C9]	0.00257394	0	1	1	6	XP_021747316.1	1	1765.88	0	28263.6	38114	27272.9	34840.5	28711.5	31547.6		High	High	High	High	High	High	High	0	0.0003366	4.13	28.18
High	KGENDLPGLTDTEKPR		2.19783e-05	0	1	1	5	XP_021743575.1	1	1769.9	0	102900	26079.1	17305.3	44521.9	22491.9	93365.2		High	Peak Found	High	High	High	Peak Found	High	0	1.103e-07	4.82	27.54
High	KGLTPSQIGVILR		0.00589373	0	1	2	2	XP_021728599.1	1	1381.85	0	33210.1	164219	95663.9	67027.1	57515.4	65923.2		Peak Found	High	High	Peak Found	Peak Found	Peak Found	High	0	0.0007147	3.41	46.34
High	KGSITSVQAIYVPADDLTDPAPATTFAHLDATTVLSR		0.00191665	0	1	2	2	XP_021727103.1	1	3842.98	0	14806.7	72847.2		51403.8	21522.9	13651.8		Peak Found	High	Not Found	High	Peak Found	Peak Found	High	0	6.575e-05	4.57	67.21
High	KHICGMTGDGVNDAPALK	1xCarbamidomethyl [C4]	0.000275172	0	2	5	4	XP_021738895.1; XP_021733769.1	1	1883.91	0	6371.22	7255.99	6443.42	5782.95	8811.68	7981.67	Shared	Peak Found	High	High	Peak Found	High	High	High	0	3.147e-05	4.39	26.99
High	KHIVGMTGDGVNDAPALK		4.89694e-06	0	2	7	7	XP_021723433.1; XP_021723430.1	1	1822.95	0	23732.7	51916.9	43824.4	34799.5	36886.4	27435.7	Shared	High	High	High	High	High	High	High	0	0.0003404	4.05	29.14
High	KHIVGMTGDGVNDAPALKK		0.00021859	0	2	6	8	XP_021723433.1; XP_021723430.1	2	1951.04	0	17963.6	39769.2	31196.1	25854.2	24985.8	25679.3	Shared	High	High	High	High	High	Peak Found	High	0	5.996e-06	4.48	25.39
High	KTVTAMDVVYALK		0.00363299	0	1	1	3	XP_021767870.1	1	1438.8	0	50044.2	109138	72013.4	63314.1	72566.9	70431.7		Peak Found	High	High	Peak Found	Peak Found	Peak Found	High	0	0.0003105	4.25	52.99
High	KSEIEYYAMLAK		0.000767496	0	1	1	4	XP_021715577.1	1	1445.73	0	42707.4	83015.5	41646.1	56175	49430.4	38140.2		High	High	Peak Found	High	High	Peak Found	High	0	1.778e-05	4.22	45.6
High	KPEEITKEEYASFYK		6.84523e-05	0	1	2	4	XP_021726736.1	1	1861.92	0	14336.2	43513.2	23450	30704.4	16578.2	24578.3		Peak Found	High	High	High	Peak Found	High	High	0	6.082e-07	5.33	33.67
High	KPEEITKEEYAAFYK		2.42921e-05	0	1	2	12	XP_021740740.1	1	1845.93	0	231469	420338	243383	269993	265340	252033		High	High	High	High	High	High	High	0	1.028e-06	6.08	35.16
High	KIWCFGPETTGPNMVVDMCK	2xCarbamidomethyl [C4; C19]	0.00175171	0	1	2	2	XP_021775557.1	1	2370.07	0	24746.2	141749		89057.2	39767.9	47033.8		Peak Found	High	Not Found	Peak Found	Peak Found	Peak Found	High	0	0.0001636	5.35	57.75
High	KLSSALSAASSACDHIR	1xCarbamidomethyl [C13]	4.43215e-07	0	1	2	6	XP_021721912.1	1	1773.89	0	39485.9	135240	103302	85940.3	63555.1	63891.2		High	High	High	High	High	High	High	0	4.034e-08	5.02	31.63
High	LDQLIYIPLPDEESR		0.000887321	0	2	4	6	XP_021774530.1; XP_021768906.1	0	1800.94	0	123504	161836	92502.8	152298	146957	136513	Shared	High	High	High	High	High	High	High	0	2.185e-05	3.77	65.88
High	KLSQMILDKK		0.00342172	0	1	3	5	XP_021724519.1	2	1203.71	0	3232.51	8206.07	6563.34	6018.83	4285.33	5434.83		Peak Found	High	High	High	High	High	High	0	0.0001499	3.19	25.36
High	KLFGVTTLDVVR		0.00224908	0	1	3	8	XP_021722335.1	1	1347.8	0	75645.7	125848	67569.4	119608	93043.1	94587.9		High	High	High	High	High	High	High	0.0001627	0.001148	3.93	49.03
High	KLEYGVHVVSGTPGR		0.0057487	0	1	1	6	XP_021751075.1	1	1598.86	0	10048.6	18876.5	17974.6	14936.1	13924.6	11170.9		High	High	High	High	High	High	High	0	0.0003981	3.4	28.18
High	KIEGEIEIR		0.00778898	0	1	6	10	XP_021750238.1	1	1086.62	0	17706	4801.73	6781.43	5091.22	1812.79	27439.2		High	Peak Found	High	Peak Found	Peak Found	High	High	0.002236	0.0686	2.98	29.46
High	KLEELGNVLTSLDPGDSIVVAK		4.02862e-06	0	1	1	5	XP_021773823.1	1	2297.26	0	49651.6	99732.5		70896.3	55910.5	45359.8		High	High	Not Found	High	High	High	High	0	9.833e-09	4.92	66.03
High	KLEDIVPSSHNCDVPHVSR	1xCarbamidomethyl [C12]	1.2055e-05	0	1	1	10	XP_021740008.1	1	2189.08	0	92735.4	81044.2	55145.9	70723.1	107082	90090.1		High	High	High	High	High	High	High	0	4.686e-08	5.58	31.69
High	KLAPTIGIAVDHR		6.07279e-06	0	1	4	8	XP_021725571.1	1	1390.82	0	82482.2	190920	115904	128457	112045	94179.8		High	High	High	High	High	High	High	0	9.174e-08	5.13	31.23
High	KLIGATNPLASEPGTIR		4.17069e-05	0	1	2	8	XP_021755225.1	1	1737.99	0	69374.3	152730	119977	128287	92752.3	86670		High	High	High	High	High	High	High	0	1.784e-05	4.75	37.7
High	LDTGNFSWGSEAVTR	1xOxidation [W8]	0.00445788	0	1	2	4	XP_021719197.1	0	1655.77	0	135258	188384	137289	153142	159628	129414		High	High	Peak Found	Peak Found	High	High	High	0	0.0002197	3.37	41.48
High	IEDLSSQLQTQAAEQFK		1.2742e-06	0	1	2	6	XP_021729976.1	0	1935.97	0	69857.2	154054	98755.9	107570	96730.2	104708		High	High	High	High	High	High	High	0	5.769e-09	6.65	51.53
High	LEGPAAWDVLYNFEQR		2.68495e-05	0	1	2	6	XP_021760799.1	0	1907.93	0	24220.8	76560.6	17788.4	52927.6	30014.5	46729.8		High	High	High	High	High	High	High	0	1.609e-07	4.94	74.26
High	LLAGVTIAHGGVLPNINPVLLPK		0.000565635	0	1	1	2	XP_021755847.1	0	2306.4	0	3880.59	144406	71689.3	38441.8	18195.6	21024.2		Peak Found	High	High	Peak Found	Peak Found	Peak Found	High	0	1.144e-05	5.79	67.88
High	LIDDMVAYALK		0.000612777	0	2	4	6	XP_021771015.1; XP_021775119.1	0	1251.67	0	130544	201262	131791	175787	171215	152869	Shared	High	High	High	High	High	High	High	0	1.282e-05	3.61	59.05
High	LLDVVYNASNNELVR		3.26365e-05	0	1	2	6	XP_021719197.1	0	1718.91	0	116865	169021	112137	133258	146871	102042		High	High	High	High	High	High	High	0	1.354e-06	4.82	50.48
High	IIDWENSAPK		0.00452509	0	2	3	6	XP_021771712.1; XP_021774583.1	0	1172.59	0	65333.8	117773	84157.6	67825.9	69041.4	78223.4	Shared	High	High	High	High	High	High	High	0.0001627	0.001271	3.1	37.38
High	ILFLGLDNAGK		0.00167464	0	1	4	6	XP_021770099.1	0	1160.67	0	64195.6	137349	84087.9	80829.4	81345.6	79138.3		High	High	High	High	High	High	High	0	7.31e-05	3.08	56.7
High	ILFTSLCHTDVYFWEAK	1xCarbamidomethyl [C7]	1.80811e-05	0	1	2	4	XP_021760951.1	0	2130.04	0		450097		241459	7453.3	7028.35		Not Found	High	Not Found	High	Peak Found	Peak Found	High	0	7.337e-06	5.48	67.45
High	LIGATNPLASEPGTIR		2.52844e-05	0	1	2	4	XP_021755225.1	0	1609.89	0	194593	352041	282145	309207	250971	240780		High	Peak Found	Peak Found	High	High	High	High	0	1.168e-05	3.78	43.54
High	LLGDVTIANGGVMPNIHNLLLPK		0.0001199	0	1	2	1	XP_021725957.1	0	2399.35	0	21227	118249		70690.4	41020.7	30415.5		Peak Found	High	Not Found	Peak Found	Peak Found	Peak Found	High	0	1.252e-06	3.7	71.22
High	LIGLEPVESAVLSGGKPGPHK		0.000609718	0	1	2	6	XP_021742306.1	0	2085.17	0	74604.8	109615	77205.9	98737.1	81763.1	112268		High	High	High	High	High	High	High	0	3.39e-05	4.57	52.54
High	ILGLGDLGCQGMGIPVGK	1xCarbamidomethyl [C9]	0.000896242	0	2	8	6	XP_021723565.1; XP_021729204.1	0	1784.94	0	80410.9	115718	48613.6	92263.1	104429	131910	Shared	High	High	High	High	High	High	High	0	0.0002913	4.05	64.33
High	ILGLGDLGVQGIGIPIGK		0.000362354	0	1	4	3	XP_021717519.1	0	1720.04	0	16599.8	40082.7	16416.2	28805	24800.4	23069.6		Peak Found	High	Peak Found	High	High	Peak Found	High	0	1.68e-05	4.11	74.7
High	LIGPNCPGIIKPGECK	2xCarbamidomethyl [C6; C15]	0.00572012	0	1	2	5	XP_021735437.1	0	1752.91	0	51662.6	77463	61393.6	63270.7	72492.7	61886.3		High	High	Peak Found	High	High	Peak Found	High	0	0.0006527	2.64	34.31
High	IIGVDLVSSR		0.00127836	0	1	2	6	XP_021760951.1	0	1058.62	0	623125	2194607	1.56657e+06	1.42963e+06	685342	537199		High	High	High	High	High	High	High	0	4.04e-05	2.87	43.72
High	LIHDDKGNTTISNDGATIMK		0.000235631	0	1	2	4	XP_021726944.1	1	2144.07	0	13528.3	26860.2	23474.7	22018.1	21815.1	15097.6		Peak Found	High	High	High	High	Peak Found	High	0	2.227e-05	3.56	28.95
High	ILHHTIGLPDFTQELR		0.000185315	0	1	2	2	XP_021749331.1	0	1890.02	0		65576.1	2963.55	49994	9105.77	9180.03		Not Found	High	Peak Found	High	Peak Found	Peak Found	High	0	9.755e-06	4.18	52.13
High	LIICGGSAYPR	1xCarbamidomethyl [C4]	0.000579963	0	1	2	6	XP_021749158.1	0	1206.63	0	49441.8	90367.1	59703.1	65146.2	51017.6	57834.9		High	High	High	High	High	High	High	0	1.188e-05	3.2	35.25
High	ILIDNVEELLPIVYTPTVGEACQK	1xCarbamidomethyl [C22]	0.000126053	0	1	3	12	XP_021723565.1	0	2714.43	0	29524.7	64545.5	46028.5	47506.8	44917.1	46036.2		High	High	High	High	High	High	High	0	1.339e-06	5.09	84.96
High	LLPDAVGTTCGQR	1xCarbamidomethyl [C10]	0.00235254	0	1	2	5	XP_021750181.1	0	1387.7	0	11705.5	17273.8	16619.1	13279.8	6864.3	10369.9		High	High	High	Peak Found	High	High	High	0	8.803e-05	2.89	30.52
High	IINEPTAASLAYGFEK		2.72556e-05	0	1	4	2	XP_021719138.1	0	1723.89	0	26397.7	24504.8	19801.8	34609.5	37742	27194.2		High	Peak Found	Peak Found	Peak Found	High	Peak Found	High	0	1.51e-07	4.67	54.24
High	IINEPTAAAIAYGLDKK		3.28003e-05	0	1	14	12	XP_021714917.1	1	1787.99	0	485028	686111	442812	598481	580768	546166		High	High	High	High	High	High	High	0	3.366e-06	4.88	49.45
High	ILMVGLDAAGK		0.00115091	0	2	7	6	XP_021727043.1; XP_021752801.1	0	1087.62	0	169027	270720	189972	199526	198008	176545	Shared	High	High	High	High	High	High	High	0	3.163e-05	2.62	44.75
High	LIITMPASMSLER		0.00407495	0	1	2	5	XP_021742306.1	0	1461.78	0	26363.1	56363.9	37620.2	46455.9	40186	45088.7		Peak Found	High	High	High	High	High	High	0.0001627	0.00182	2.31	59.33
High	LLIQNQDEMLK	1xOxidation [M9]	0.00647883	0	1	2	2	XP_021728965.1	0	1360.71	0	23780.7	36823.7	27038.8	18451.7	29311.1	26320.3		High	Peak Found	Peak Found	Peak Found	Peak Found	High	High	0	0.0005404	2.66	33.36
High	IIAETGAGQHGVATATVCAR	1xCarbamidomethyl [C18]	9.28907e-05	0	1	2	11	XP_021755822.1	0	1983.01	0	31682.3	60393.4	47637.1	76319.6	39828.2	44675.3		High	High	High	High	High	High	High	0	7.275e-06	4.2	27.7
High	LLIQNQDEMLK		0.00170847	0	1	2	12	XP_021728965.1	0	1344.72	0	553435	882819	603184	599327	663751	519242		High	High	High	High	High	High	High	0	6.213e-05	3.56	41.08
High	ILLLDEATSALDAESER		1.07482e-06	0	1	6	3	XP_021769916.1	0	1845.94	0	32634.5	36697.4	16546	34417.3	35678	35402.2		High	Peak Found	Peak Found	Peak Found	High	High	High	0	1.488e-09	4.7	68.42
High	LLILCSPSNPTGSVYPK	1xCarbamidomethyl [C5]	2.59251e-05	0	1	3	6	XP_021736417.1	0	1845.98	0	51886.2	90481.7	68038.3	83655	64398.4	73068		High	High	High	High	High	High	High	0	7.081e-07	4.36	52.18
High	LILGADSPAILENR		0.00170847	0	1	3	1	XP_021723631.1	0	1481.83	0	95129.1	212167	161401	145851	110017	71473.5		Peak Found	Peak Found	High	Peak Found	Peak Found	Peak Found	High	0	5.549e-05	2.52	52.17
High	IIIDTYGGWGAHGGGAFSGKDPTK		0.00196515	0	2	4	2	XP_021734528.1; XP_021768640.1	1	2405.19	0	28698.2	41726	20682.5	51626.2	29231.8		Shared	Peak Found	Peak Found	Peak Found	High	Peak Found	High	High	0	6.781e-05	3.43	45.44
High	IIIDTYGGWGAHGGGAFSGK		0.00411582	0	2	4	1	XP_021734528.1; XP_021768640.1	0	1963.97	0	27878.6		15525.5	47273.4	31593.5	30272.3	Shared	Peak Found	Not Found	Peak Found	Peak Found	High	Peak Found	High	0	0.0001957	2.23	49.44
High	IIIDSNNNPEHFLTTNPYYDSR		0.000431711	0	1	2	4	XP_021715572.1	0	2623.24	0	32448.7	56796.1	26267.4	38250.8	45498	41874.6		High	High	Peak Found	Peak Found	High	High	High	0	9.279e-05	4.52	55.89
High	IIILGDSGVGK		0.00379993	0	4	13	6	XP_021747116.1; XP_021716698.1; XP_021732771.1; XP_021755223.1	0	1071.64	0	90173.8	194480	143699	124696	117166	101267	Shared	Peak Found	High	High	High	Peak Found	Peak Found	High	0	0.0001753	2.65	44.89
High	QDLPNAMNAAEITDK		8.11498e-05	0	2	4	6	XP_021727043.1; XP_021752801.1	0	1630.77	0	207015	379010	222517	259385	252304	235045	Shared	High	High	High	High	High	High	High	0	1.448e-05	3.25	41.25
High	YYSDIAGPEYAAK		0.00806495	0	1	3	3	XP_021762479.1	0	1447.67	0	38574.2	33917.8	15905.4	30921.3	22322.5	36089.9		High	Peak Found	Peak Found	High	Peak Found	High	High	0	0.0005158	3.72	33.94
High	IKPVHLVDVPGHSR		0.00185074	0	1	2	1	XP_021750886.1	0	1553.89	0	5407.07	11285.1	8700.75	7914.23	9096.25	7868.38		Peak Found	High	Peak Found	Peak Found	Peak Found	Peak Found	High	0	6.23e-05	3.01	26.94
High	IENLNQNIGALSVK		5.17214e-05	0	2	5	6	XP_021724433.1; XP_021745924.1	0	1512.84	0	126909	167818	139034	129850	184498	222834	Shared	High	High	High	High	High	High	High	0	1.805e-06	4.29	43.63
High	IESELSNICDGILK	1xCarbamidomethyl [C9]	0.000276553	0	1	2	2	XP_021758514.1	0	1590.8	0	27942.5	51890.6	45468	44647.2	38118.3	36540.3		High	Peak Found	High	Peak Found	Peak Found	Peak Found	High	0	4.124e-06	4.29	54.46
High	IFEGEALLR		0.00269232	0	1	2	6	XP_021746441.1	0	1047.58	0	134991	218233	155732	150538	152803	124125		High	High	High	High	High	High	High	0	0.0001748	3.11	46.25
High	LFEPIYDQTDAADGYVSVEVSPR		4.4734e-05	0	1	2	2	XP_021746066.1	0	2571.22	0	28663.5	94065.5	14784	75166.5	41655.5	39533.6		Peak Found	High	Peak Found	High	Peak Found	Peak Found	High	0	3.05e-07	5.22	60.96
High	LFGVTTLDVVR		0.00036968	0	2	5	6	XP_021722335.1; XP_021719205.1	0	1219.7	0	124539	132453	84753.3	138882	150128	127420	Shared	High	High	High	High	High	High	High	0	1.269e-05	3.12	58.54
High	LFLANPDLPR		0.00196515	0	1	3	5	XP_021714783.1	0	1155.65	0	121070	159547	111747	97518.5	155234	152853		High	High	High	High	High	Peak Found	High	0	7.375e-05	3.13	48.44
High	LFQVEYAMEAVK		0.000425279	0	1	2	4	XP_021718686.1	0	1427.72	0	38877	56227.1	36672.5	36194.7	46108.7	43156.1		High	Peak Found	High	Peak Found	High	High	High	0	9.521e-06	3.76	57.37
High	IGAATALEVR		0.00314323	0	1	11	1	XP_021759684.1	0	1000.58	0	8654.42							High	Not Found	Not Found	Not Found	Not Found	Not Found	High	0	0.0001332	2.34	32.42
High	LGANSLLDIVVFGR		0.000190963	0	1	4	5	XP_021717998.1	0	1473.84	0	6630.3	18543.9	5153.35	11374.9	6074.48	5892.28		High	High	Peak Found	High	High	High	High	0	2.562e-05	3.67	80.44
High	LGDAGLDLLK		0.0018787	0	1	2	5	XP_021750827.1	0	1014.58	0	57982.7	96917.7	74577.6	82407.9	68656.2	62788.7		High	High	High	High	High	Peak Found	High	0	0.000101	3.54	48.11
High	LGDDEFGHMLAGILK		5.46486e-05	0	1	1	9	XP_021752616.1	0	1615.81	0	58705	168933		155285	65955	59981.9		High	High	Not Found	High	High	High	High	0	8.376e-06	4.83	70.93
High	IGDTAGTIDNIIQCK	1xCarbamidomethyl [C14]	7.30539e-05	0	1	2	2	XP_021730339.1	0	1618.81	0	52829.9	131924	86020.6	76486.3	69668.3	75793.5		Peak Found	Peak Found	Peak Found	High	Peak Found	High	High	0	6.137e-07	3.83	47.72
High	LGDVVSVHQCPDVK	1xCarbamidomethyl [C10]	0.000530014	0	1	2	12	XP_021768906.1	0	1552.78	0	91216.3	52122	30930.9	77435.9	43831.2	90669.7		High	High	High	High	High	High	High	0	2.5e-05	3.6	28.29
High	LGEIVTTIPTIGFNVETVEYK		4.84634e-05	0	2	7	6	XP_021727043.1; XP_021752801.1	0	2323.24	0	29083.4	147978	52863.1	89023.7	57705.4	48799.6	Shared	High	High	High	High	High	High	High	0	6.676e-06	3.95	72.09
High	IGGIGTVPVGR		0.00230598	0	1	6	6	XP_021715816.1	0	1025.61	0	756868	882606	519587	789630	574252	869712		High	High	High	High	High	High	High	0	0.0001459	2.61	33.5
High	IGGNLPGVHYIR		0.0106518	0	1	2	5	XP_021754234.1	0	1295.72	0	38205.5	76321.6	52945.9	54127.2	47793.2	41154.5		High	Peak Found	High	High	High	High	High	0	0.0007678	2.31	36.76
High	IGLAGLAVMGQNLALNIAEK		1.70335e-06	0	1	2	12	XP_021718294.1	0	1996.13	0	29225.9	147125	92413.8	98795.3	59856.9	40853.7		High	High	High	High	High	High	High	0	2.867e-09	5.32	84.35
High	LKEVEAVCNPIITAVYQR	1xCarbamidomethyl [C8]	0.00445788	0	2	2	1	XP_021774970.1; XP_021763741.1	1	2103.13	0		70012.4	40345.2				Shared	Not Found	High	Peak Found	Not Found	Not Found	Not Found	High	0	0.0002198	4.1	53.59
High	LKEHMQYCVDHPEEMNK	1xCarbamidomethyl [C8]	0.000577069	0	1	2	8	XP_021734441.1	1	2187.96	0	45485	53369.8	40013.4	50099.6	43973.3	46265		High	High	High	High	High	High	High	0	0.0001376	4.11	25.13
High	IHYETTGPEIWK		0.00335406	0	1	2	3	XP_021742306.1	0	1473.74	0	31529.6	55135.2	35797.3	41952.3	39073.4	49191.9		High	Peak Found	High	High	Peak Found	Peak Found	High	0.0001627	0.00507	3.6	37.94
High	LHHLMDELEK		0.00254835	0	1	3	4	XP_021742042.1	0	1264.64	0	4871.08	3755.33	2972.92	2558.49	4603.27	5839.53		High	High	High	Peak Found	High	Peak Found	High	0	9.894e-05	2.76	27.2
High	LHGGTPANFLDVGGSASENQVVEAFK		8.24396e-07	0	1	1	6	XP_021713842.1	0	2644.3	0	65586.9	113870	12339.5	106833	87995.2	76419.4		High	High	High	High	High	High	High	0	1.017e-09	6.44	60.39
High	IHFMLSSYAPVISAEK		4.63464e-06	0	3	5	10	XP_021714947.1; XP_021733809.1; XP_021757321.1	0	1792.93	0	135892	347075	52806.5	235152	230938	258305	Shared	High	High	Peak Found	High	High	High	High	0	9.277e-07	4.34	57.34
High	IKQQGLDIVPR		0.000351637	0	1	2	12	XP_021750181.1	1	1266.75	0	62381.7	230186	160465	156891	80316.4	80346.8		High	High	High	High	High	High	High	0	2.067e-05	3.6	31.7
High	LGVTQCTIAHALEK	1xCarbamidomethyl [C6]	4.17069e-05	0	1	2	11	XP_021750181.1	0	1540.82	0	379904	1.31431e+06	810293	832310	479251	496078		High	High	High	High	High	High	High	0.0007229	0.0175	3.84	41.22
High	IGVQIIQAALK		0.00480422	0	1	2	6	XP_021725179.1	0	1153.73	0	107472	195094	148770	123640	151265	108573		High	High	High	High	High	High	High	0	0.0002446	3.37	54.91
High	LGPNYLQLPVNAPK		0.000767496	0	1	2	5	XP_021732195.1	0	1523.86	0	43432.2	116944	80911.7	90278.9	59688	69140.1		Peak Found	High	High	High	High	High	High	0	0.0001863	3.82	53.09
High	LGMKPITGVSR		0.00102072	0	1	2	7	XP_021729976.1	0	1158.67	0	33249.7	14732.3	8395.26	23855.4	9288.1	48992.6		High	High	High	High	High	High	High	0	0.0005891	3.35	28.37
High	IGIMPGYIHKPGR		0.00332073	0	1	2	3	XP_021735437.1	0	1438.8	0	18241.2	25351.5	18395.8	18140	25833.1	21335.6		High	Peak Found	High	Peak Found	High	Peak Found	High	0	0.0001437	3.39	33.84
High	IGLMNEILAAMDTVK		0.000210012	0	1	2	8	XP_021729902.1	0	1618.85	0	6945.23	15960.4	7843.41	13325.4	9223.97	5077.46		High	High	High	High	High	High	High	0	2.783e-06	3.55	89.23
High	LGIAQVLTVMSQK		0.00680962	0	1	2	7	XP_021764128.1	0	1387.8	0	115699	266237	67108.9	187501	185188	124733		High	High	High	High	High	High	High	0	0.0004036	3.39	70.03
High	LGVQLQTIATDFQR		0.001975	0	1	2	1	XP_021752635.1	0	1589.86	0		62028.4	42567.5	55602.9	55221.8	41493.8		Not Found	Peak Found	High	Peak Found	Peak Found	Peak Found	High	0	6.837e-05	3.66	59.5
High	HTGNISLDDVIEIAK		4.02711e-05	0	1	1	2	XP_021735009.1	0	1624.85	0		68842.3	43558.4	53287.2	36771.6	37808.5		Not Found	High	High	Peak Found	Peak Found	Peak Found	High	0	2.635e-07	4.87	55.55
High	QFAAEEISSMVLTK		0.000175389	0	1	1	5	XP_021714917.1	0	1553.79	0	373120	468898	321324	482136	418550	390193		High	High	Peak Found	High	High	High	High	0	2.415e-06	4.62	60.6
High	QGVAITQENSLLDNTAR		0.000154763	0	1	2	1	XP_021740326.1	0	1829.94	0	41605.6	69055.4	47877.1	65616.3	53569.7	47498.8		High	Peak Found	Peak Found	Peak Found	Peak Found	Peak Found	High	0	1.796e-06	2.5	42.72
High	VIACVGETLEQR	1xCarbamidomethyl [C4]	0.000358746	0	2	4	6	XP_021716140.1; XP_021749558.1	0	1374.7	0	306454	424549	311226	365429	320397	318360	Shared	High	High	High	High	High	High	High	0	6.174e-06	3.59	35.44
High	VLAFIGDGSFQVTAQDVSTMLR		1.80878e-06	0	1	2	5	XP_021744739.1	0	2355.2	0		57022.1	12101.7	12646.6				Not Found	High	High	High	Not Found	Not Found	High	0	3.115e-09	5.68	81.18
High	VICDHLGLGVK	1xCarbamidomethyl [C3]	0.00266556	0	1	4	9	XP_021730909.1	0	1210.66	0	74771.8	89202.6	68572.3	74013.7	100575	73265.9		High	High	High	High	High	High	High	0	0.0001051	2.95	33.2
High	VLDALFPSVLGGTCAIPGAFGCGK	2xCarbamidomethyl [C14; C22]	7.34486e-06	0	1	2	12	XP_021739675.1	0	2407.21	0	12115.3	79946.7	30760.4	41684.6	28046.6	25424.9		High	High	High	High	High	High	High	0	2.312e-08	4.17	77.71
High	VLEEVAIIPSKR		0.000861084	0	1	4	12	XP_021728631.1	1	1353.81	0	103308	213349	137150	131893	128398	110120		High	High	High	High	High	High	High	0	7.941e-05	3.41	37.58
High	VIENANVIMATYEDPLLGDVQVYPEK		0.00120993	0	1	2	5	XP_021775557.1	0	2920.46	0	19881.9	149324	49642	88236.9	40145	34383.7		Peak Found	High	High	High	High	Peak Found	High	0	3.394e-05	3.84	73.82
High	VLEQLSGQTPVYSK		0.000174513	0	1	1	6	XP_021732924.1	0	1548.83	0	189980	323642	226273	214934	231902	205872		High	High	High	High	High	High	High	0	1.944e-05	4.03	35.79
High	VLLQDFTGVPAVVDLAAMR		3.43243e-06	0	2	3	12	XP_021771712.1; XP_021774583.1	0	2015.1	0	81157.1	223534	110385	154922	101622	90778.1	Shared	High	High	High	High	High	High	High	0	1.603e-08	4.69	80.74
High	VLITTDLLAR		0.00247309	0	2	3	6	XP_021738963.1; XP_021763731.1	0	1114.68	0	162163	269448	202457	201494	178826	166011	Shared	High	High	High	High	High	High	High	0	0.0001778	2.47	52.1
High	VIMSAPLSGDLR		0.00864634	0	1	1	4	XP_021714459.1	0	1258.68	0	143933	250313	183425	174817	172952	144959		Peak Found	High	High	High	Peak Found	High	High	0.0004461	0.01374	2.64	44.44
High	VLNQLLTEMDGMSAK		7.23263e-05	0	2	4	6	XP_021774530.1; XP_021768906.1	0	1649.82	0	67543.9	97956.5	62055	85781.2	76809.1	86749.7	Shared	High	High	High	High	High	High	High	0	5.956e-06	5.23	60.75
High	VLQFAGIEDVFTSSR		1.40079e-05	0	1	2	1	XP_021724118.1	0	1668.86	0	96797.4	173398	57520.5	134330	120729	97687		Peak Found	Peak Found	High	Peak Found	Peak Found	Peak Found	High	0	5.804e-08	3.45	69.29
High	VLSANPEAPLNIECLMEEK	1xCarbamidomethyl [C14]	3.183e-05	0	1	2	1	XP_021731972.1	0	2157.06	0	20273	52080.2	16989	32923.5	27812.1	23858.4		Peak Found	High	Peak Found	Peak Found	Peak Found	Peak Found	High	0	1.875e-07	4.08	66.67
High	VLSVVGLLQDEVDPMVSVMK		2.0801e-05	0	1	2	18	XP_021755907.1	0	2158.15	0	9029.83	28337.3	16630.8	20214.7	13844.1	7288.19		High	High	High	High	High	High	High	0	1.276e-07	4.63	88.03
High	VKEGDHVIIGQCRPISK	1xCarbamidomethyl [C12]	7.26892e-05	0	1	5	18	XP_021741865.1	1	1936.04	0	149020	227337	176295	184252	168244	171117		High	High	High	High	High	High	High	0.004795	0.1314	4.68	24.3
High	VLVDAPDMVR		0.00160095	0	1	2	6	XP_021721885.1	0	1114.59	0	133058	232599	168670	157810	164682	140734		High	High	High	High	High	High	High	0	0.0002765	2.74	38.37
High	VLVTGAAGQIGYALVPMIAR		7.64773e-07	0	1	4	9	XP_021721912.1	0	2000.14	0	39328.2	172678	71193.7	160409	102152	92275.7		High	High	High	High	High	High	High	0	8.404e-06	4.45	73.2
High	VLVVANPANTNALILK		9.62025e-05	0	1	4	6	XP_021721912.1	0	1649.99	0	407929	464728	335202	523375	479733	440245		High	High	High	High	High	High	High	0	9.14e-07	3.85	53.82
High	VLVYIEQQSPDIAQGVHGHLTK		0.000109571	0	1	2	11	XP_021734528.1	0	2432.29	0	176708	345291	154267	369635	194082	249373		High	High	High	High	High	High	High	0	3.142e-05	4.41	43.74
High	VMVNQADDVAGIISSK		0.000140725	0	1	2	3	XP_021724519.1	0	1646.84	0	34840.9	68245.5	43193.3	45650.5	48497.5	45998.8		High	Peak Found	High	Peak Found	High	Peak Found	High	0	1.571e-06	4.01	47.47
High	VNFQTGYIDYDKLEEK		2.64493e-05	0	1	2	12	XP_021749158.1	1	1961.95	0	126369	277381	184209	195044	158838	163623		High	High	High	High	High	High	High	0	1.608e-05	4.21	47.72
High	VNIPNGDMVGHTGDVEATVVACK	1xCarbamidomethyl [C22]	2.79567e-06	0	1	2	5	XP_021723344.1	0	2383.14	0	121804	180925	137462	179546	135185	90346.7		Peak Found	High	High	High	High	High	High	0	2.322e-06	5.08	44.86
High	VNNLVLFDNATFDK		0.00291635	0	1	2	6	XP_021731560.1	0	1609.82	0	151825	248582	165057	184512	184910	153300		High	High	High	High	High	High	High	0	0.0001414	3.93	58.86
High	VNPGNAPLVVGQLLDDECPEDFIK	1xCarbamidomethyl [C18]	0.000232119	0	1	2	6	XP_021732493.1	0	2639.3	0	11485.5	56561.6	19737.9	32375.7	19679.6	21239.7		High	High	High	High	High	High	High	0	3.201e-06	4.26	76.42
High	VNQAIYLLTTGAR		0.000356955	0	1	4	3	XP_021725718.1	0	1419.8	0	168555	319997	224311	256722	219434	183665		High	Peak Found	High	Peak Found	High	Peak Found	High	0	5.942e-06	3.52	52.72
High	VNQIGSVTESIEAVK		0.000104746	0	1	2	6	XP_021743148.1	0	1573.84	0	656115	1.56417e+06	1.0315e+06	1.02583e+06	734573	733467		High	High	High	High	High	High	High	0	1.033e-06	3.95	46.76
High	VNSQLISNVCTDALSAEK	1xCarbamidomethyl [C10]	2.92448e-06	0	1	2	6	XP_021753678.1	0	1948.96	0	49464.5	133400	90134.8	74216.3	62711.3	54043		High	High	High	High	High	High	High	0	6.304e-08	5.79	49.75
High	VNVHGGAVSLGHPLGCSGAR	1xCarbamidomethyl [C16]	4.56385e-05	0	1	2	10	XP_021746262.1	0	1944.98	0	24592.5	75858.9	62897.8	48101.4	38950.4	27348.7		High	High	High	High	High	High	High	0	1.008e-06	5.51	29.96
High	VPEGFDYELYNR		0.00129121	0	1	2	5	XP_021730909.1	0	1501.7	0	69364.6	82780.4	64984.4	69082.6	89727.3	71053.5		High	Peak Found	High	High	High	High	High	0	5.154e-05	3.95	47.47
High	VPGIFAIGDVAAFPLK		2.46596e-05	0	1	2	6	XP_021754234.1	0	1614.93	0	28835.3	46487.8	19780.3	48836.6	39502.6	31350.3		High	High	High	High	High	High	High	0	1.866e-07	4.41	77.39
High	VIVNTHAIEPQALVEFFGTLSK		0.00349075	0	1	2	2	XP_021715572.1	0	2413.31	0	2917.57	10120.1	3395.08	6988.79	2455.77	2354.43		Peak Found	Peak Found	Peak Found	High	Peak Found	High	High	0	0.0001549	4.83	82.16
High	VKADRDESSPYAAMLAAQDVSQR		0.00010267	0	1	1	3	XP_021766528.1	2	2508.21	0	25973.8	74840.3	41685.1	44931.4	48847.2	41870.5		Peak Found	High	Peak Found	High	High	Peak Found	High	0	1.002e-06	4.17	43.16
High	VHTVLISTQHDETVTNDEIAADLK		2.67352e-07	0	2	4	11	XP_021734528.1; XP_021768640.1	0	2649.34	0	95793.1	182008	115849	227239	160509	157181	Shared	High	High	High	High	High	High	High	0	3.486e-10	7.59	44.03
High	VHSECLTGDIFGSAR	1xCarbamidomethyl [C5]	0.00123438	0	1	4	7	XP_021753231.1	0	1648.77	0	227119	352560	231815	407217	263752	183668		Peak Found	High	High	High	High	High	High	0	0.0001055	4.23	41.63
High	VCENIPIVLCGNK	2xCarbamidomethyl [C2; C10]	0.00010633	0	1	4	6	XP_021738005.1	0	1515.77	0	171881	367754	261080	217700	214335	216394		High	High	High	High	High	High	High	0	0.000138	3.8	45.66
High	VCMLGDAQHVEEAER	1xCarbamidomethyl [C2]	8.11498e-05	0	1	1	12	XP_021764738.1	0	1743.78	0	154048	328831	203298	228301	202766	176552		High	High	High	High	High	High	High	0	0.0001138	4.79	33.4
High	VCQVIGAVVDVR	1xCarbamidomethyl [C2]	0.008268	0	1	2	6	XP_021727103.1	0	1314.72	0	196791	296381	202363	239340	229687	199150		High	High	High	High	High	High	High	0.0001627	0.001512	3.28	44.09
High	VCVLSCGISTGFGATVNVAKPK	2xCarbamidomethyl [C2; C6]	6.51356e-06	0	1	2	5	XP_021760951.1	0	2265.17	0	8934.45	1.23648e+06	453277	330418	49625.5	45092.8		Peak Found	High	High	High	Peak Found	Peak Found	High	0	1.207e-05	5.49	51.23
High	VDAVDDPELIELVEMELR		3.7172e-05	0	1	2	10	XP_021729296.1	0	2085.04	0	16122.2	28401.9	17773.1	27303.9	23101.3	11470.7		High	High	High	High	High	High	High	0	2.341e-07	4.4	87.08
High	VDAVDDPELIELVEMELR	1xOxidation [M15]	0.000481948	0	1	2	1	XP_021729296.1	0	2101.04	0	2456.13	2811.3	2822.02	2903.65	3927.93	4538.79		Peak Found	Peak Found	Peak Found	Peak Found	Peak Found	High	High	0	9.118e-06	2.62	84.74
High	VDAVVYLVDAFDKER		0.000606676	0	1	3	5	XP_021770099.1	1	1738.9	0	20808	75173.4	15493.5	52646.7	26661.7	18462.2		High	High	Peak Found	High	High	High	High	0	1.889e-05	3.34	74.3
High	VDDHIGVAIAGLTADGR		0.00246076	0	1	2	6	XP_021718686.1	0	1679.87	0	24331.3	39750.6	32116.8	30149.2	30185.8	31732.9		High	High	High	High	High	High	High	0	0.0001422	3.49	49.47
High	VDFAPYGLNPPHIHPR		0.000104223	0	1	3	11	XP_021726707.1	0	1829.94	0	158002	267934	155606	173880	194516	192796		High	High	High	High	High	High	High	0	1.076e-05	4.55	44.66
High	VDVTGPEQCPEEGRLPDAGPPSPAQHLR	1xCarbamidomethyl [C9]	0.00868943	0	1	5	2	XP_021743695.1	1	3009.45	0	57464.1	49241.3	37895.7	46774	61507	47168.7		High	Peak Found	Peak Found	Peak Found	High	Peak Found	High	0.0002991	0.006066	4.14	37.33
High	VDYAYGFFEK		0.00475654	0	1	2	6	XP_021713965.1	0	1238.57	0	113245	175254	133533	132208	155278	118666		High	High	High	High	High	High	High	0	0.0002418	3.4	52.28
High	VEICQLPVGDGVTLCR	2xCarbamidomethyl [C4; C15]	4.72657e-05	0	1	2	4	XP_021714344.1	0	1815.91	0	49313.8	55173.6	47560.1	48087.6	59968	64374.4		High	Peak Found	High	Peak Found	High	High	High	0	2.006e-06	4.45	52.56
High	VEIESLFDGVDFSEPLTR		1.21155e-05	0	1	1	6	XP_021774970.1	0	2053.01	0	63167.6	154972	67654	136009	91773.5	85216.4		High	High	High	High	High	High	High	0	4.965e-08	4.89	75.61
High	VENQEGVINFDEILR		1.17571e-05	0	1	1	3	XP_021750573.1	0	1774.9	0	107605	300150	185600	207009	142125	140327		Peak Found	High	High	High	Peak Found	Peak Found	High	0	1.43e-06	4.89	64.27
High	VEPGSNVAIFGLGTVGLAVAEGAK		1.40131e-06	0	1	2	9	XP_021722155.1	0	2256.22	0	27243.1	54834.4	29000.6	33832.9	37319.7	35712.8		High	High	High	High	High	High	High	0	1.085e-08	4.85	77.79
High	VEPYVTYGYPNLK		0.000730045	0	1	3	6	XP_021740681.1	0	1542.78	0	214995	346658	257375	260073	240066	212960		High	High	High	High	High	High	High	0	4.997e-05	3.68	46.44
High	VETGVLKPGMVVTFGPTGLTTEVK		4.96915e-05	0	1	3	12	XP_021715816.1	0	2460.34	0	1.01993e+06	2.34741e+06	445064	1.7754e+06	1.38541e+06	1.29487e+06		High	High	High	High	High	High	High	0	7.072e-07	6	60.48
High	VHKVPATDMEALK		7.71884e-05	0	1	2	6	XP_021751681.1	1	1438.77	0	25173.8	11718	6550.37	20600.7	6507.22	22711.9		High	Medium	Peak Found	Medium	Peak Found	High	High	0	6.643e-07	3.22	25.13
High	VGVVCGYGDVGK	1xCarbamidomethyl [C5]	0.00173428	0	1	2	1	XP_021745722.1	0	1209.59	0	7352.12	5800.37	4635.67	5565.18	4002.23	7121.8		High	Peak Found	Peak Found	Peak Found	Peak Found	Peak Found	High	0	5.7e-05	2.87	30.72
High	VGVHHYNGNNVDLGTACGK	1xCarbamidomethyl [C17]	0.00389596	0	1	1	5	XP_021715577.1	0	2011.94	0	7067.72	7154.42	5495.6		5831.17	6373.47		Peak Found	High	High	High	High	High	High	0.0001627	0.002606	2.35	23.62
High	VGTLDSLLSLADDLLK		0.00635103	0	1	2	4	XP_021730105.1	0	1672.94	0	1187.94	6248.88	4712.9	2780.49	1666.65	934.654		High	High	High	High	Peak Found	Peak Found	High	0	0.000365	1.6	100.04
High	VGPALACGNTIVLK	1xCarbamidomethyl [C7]	0.0041988	0	1	4	1	XP_021733645.1	0	1412.79	0	32370.7	29543.6	20782.8	20772.7	35560.7	34759.3		High	Peak Found	Peak Found	Peak Found	Peak Found	Peak Found	High	0	0.000202	3.11	42.79
High	VGLTGLTVAEHFR		1.40782e-05	0	1	2	7	XP_021727103.1	0	1399.77	0	586253	858443	543089	701911	667538	621944		High	High	High	High	High	High	High	0	5.84e-08	4.45	48.71
High	VPGVTDLGLSPR		0.00133721	0	1	1	6	XP_021770834.1	0	1210.68	0	315833	441417	336680	345615	396853	329920		High	High	High	High	High	High	High	0	0.0002862	2.63	43.33
High	VFSPEEISAMILTK		7.49051e-05	0	2	2	7	XP_021774970.1; XP_021763741.1	0	1564.83	0	124924	224228	91892	191692	153991	154919	Shared	High	High	High	High	High	High	High	0	1.788e-05	3.53	75.11
High	VFIMDNCEELIPEYLSFVK	1xCarbamidomethyl [C7]	0.00171703	0	1	1	10	XP_021726736.1	0	2346.14	0	17689.5	55114.8	29755	47160.9	26665.5	18421.3		High	High	High	High	High	Medium	High	0.0002991	0.01071	2.44	83.42
High	VFHYGSISLIVEPCR	1xCarbamidomethyl [C14]	0.0074479	0	1	2	2	XP_021774923.1	0	1776.91	0	9221.67	59202.6	10564	36543.8	12046.9	17108.2		Peak Found	High	Peak Found	High	Peak Found	Peak Found	High	0.009308	0.2116	1.97	54.26
High	VFGTEHSHILR		0.00389596	0	1	2	5	XP_021750181.1	0	1295.69	0	181080	287782	190791	275203	144464	199546		High	High	High	Peak Found	High	High	High	0.0001627	0.001256	1.76	25.05
High	VFEPILLLGR		0.00613339	0	1	3	6	XP_021724150.1	0	1156.71	0	200323	356586	124644	278266	235259	207618		High	High	High	High	High	High	High	0	0.000467	2.74	70.79
High	VFDKDQNGFISAAELR		0.000208964	0	1	4	10	XP_021745669.1	1	1809.91	0	154068	243043	165038	199547	220515	245575		High	High	High	High	High	High	High	0	4.326e-05	4.55	45.88
High	VETGVLKPGMVVTFGPTGLTTEVK	1xOxidation [M10]	1.92003e-05	0	1	3	6	XP_021715816.1	0	2476.34	0	54956.4	216597	44424.9	133096	104501	102285		High	High	High	High	High	High	High	0	9.093e-08	6.01	55.09
High	VFLMGEEVGEYQGAYK		0.0012039	0	1	2	2	XP_021723029.1	0	1819.86	0	74095.1	87708.2	64661.8	91272.4	90312.9	72295.5		High	Peak Found	Peak Found	High	Peak Found	Peak Found	High	0	3.371e-05	4.14	54.38
High	VAPEVIAEYTVR		0.00864634	0	1	2	3	XP_021743337.1	0	1346.73	0	59065.2	97715.1	61235.9		77921.1	65333.8		Peak Found	High	High	Not Found	High	Peak Found	High	0	0.0005894	2.89	46.06
High	VPIEITMGELK		0.00177818	0	1	3	5	XP_021724433.1	0	1229.68	0	55117	49451.7	45110.2	41849.9	53707.7	79518.8		High	High	High	Peak Found	High	High	High	0	0.0003038	3.03	51.8
High	VPLVLMNSFNTHDDTLK		1.38684e-05	0	1	3	12	XP_021713619.1	0	1943.99	0	129863	426591	221403	286957	161487	146444		High	High	High	High	High	High	High	0	5.719e-08	6.02	55.26
High	YFPTQALNFAFK		0.00116248	0	1	4	7	XP_021728965.1	0	1446.74	0	245831	655250	216272	400466	389385	295900		High	High	High	High	High	High	High	0	4.001e-05	2.59	66.48
High	YGAGIGPGVYDIHSPR		4.79808e-05	0	2	4	12	XP_021715208.1; XP_021715607.1	0	1658.83	0	607064	1.01545e+06	676768	688346	694571	779328	Shared	High	High	High	High	High	High	High	0	2.779e-06	4.26	38.85
High	YGLNHITYLIEQGK		5.46486e-05	0	1	2	11	XP_021756434.1	0	1648.87	0	118845	231058	116944	169412	120825	108813		High	High	High	High	High	High	High	0	2.146e-06	5.06	50.62
High	YGISGFPTLK		0.00806495	0	1	2	6	XP_021742662.1	0	1082.59	0	43651.2	85916.6	81101.2	67401	65260.3	74669		High	High	High	High	High	High	High	0	0.000515	2.11	50.36
High	YGQDATNVGDEGGFAPNIQENK		2.27704e-06	0	1	2	7	XP_021743148.1	0	2324.04	0	101890	191355	123472	156941	119092	129478		High	High	High	High	High	High	High	0	3.435e-07	5.55	38.9
High	YGRPLLGCTIKPK	1xCarbamidomethyl [C8]	0.000470041	0	1	1	8	YP_009380136.1	0	1502.85	0	25077.5	8524.93	10016.3	28535.7	55846	3679.88		High	High	High	High	High	Peak Found	High	0.0001627	0.001396	3.62	28.47
High	YGSLIIATGCTATR	1xCarbamidomethyl [C10]	0.000145742	0	1	2	6	XP_021754234.1	0	1483.76	0	37516.8	66977.6	43003.6	49028.1	44833.3	34966.8		High	High	High	High	High	High	High	0	7.653e-06	3.94	40.02
High	YGVVDEHFEVTR		0.000433877	0	1	3	6	XP_021738543.1	0	1450.7	0	200105	761556	505407	459040	209984	284894		High	High	High	High	High	High	High	0	7.875e-06	4.27	36.49
High	YHAFLASEAVIK		0.000647446	0	1	2	6	XP_021764738.1	0	1348.73	0	25429.4	57281.3	31795.5	39543.4	28659.5	27223.2		High	High	High	High	High	High	High	0	2.751e-05	3.33	40.08
High	YIAPEQVPVQFGGHSK		0.000122938	0	1	2	12	XP_021748636.1	0	1756.9	0	261288	746837	510316	376159	326500	413282		High	High	High	High	High	High	High	0	5.813e-06	3.91	39.56
High	YLEDVLAHK		0.00515161	0	1	2	12	XP_021744872.1	0	1087.58	0	114746	146540	94590.1	112544	98726.7	109692		High	High	High	High	High	High	High	0.0001627	0.002983	2.91	33.88
High	YIGLSEASASTIR		0.000111787	0	2	5	6	XP_021724433.1; XP_021745924.1	0	1367.72	0	181159	196320	153352	166781	212324	237434	Shared	High	High	High	High	High	High	High	0	1.13e-06	3.54	39.79
High	YLKPSVAGFLMQK		0.000191921	0	1	1	11	XP_021757355.1	0	1481.82	0	114950	564450	348856	307493	203901	207202		High	High	High	High	High	High	High	0	1.379e-05	5.42	50.11
High	YIPSNTFAYYDQVLDTTAMLGAVPPR		0.00277425	0	1	2	11	XP_021715208.1	0	2903.43	2	17934.4	61807.3	37026.5	40768.3	27355.8	25304.3		High	High	High	High	Medium	High	High	0.0001627	0.001273	1.61	82.88
High	YFDLGLPHR		0.00101563	0	2	2	9	XP_021771015.1; XP_021775119.1	0	1117.58	0	160229	310575	197110	210609	197729	194431	Shared	High	High	High	High	High	High	High	0	8.548e-05	3.09	44.42
High	YLRPQEAGWVPK		1.00172e-05	0	1	2	10	XP_021731657.1	0	1443.77	0	55815.8	132845	77291	74742.9	75922	74230.1		High	High	High	High	High	High	High	0	5.124e-07	3.63	35.6
High	YMVIQGEPGAVIR		0.000295142	0	1	6	3	XP_021723515.1	0	1432.76	0	61148.8	61884	57457.5	49364.1	70877.2	64580.3		High	Peak Found	High	Peak Found	High	Peak Found	High	0	4.224e-05	3.38	44.73
High	YNEENTVSFVTMNK		2.09054e-05	0	1	2	3	XP_021717752.1	0	1675.76	0	87994.3	130141	98482.6	88175.4	116982	105625		High	Peak Found	High	Peak Found	Peak Found	High	High	0	1.242e-06	5.17	43.45
High	YPIEHGIVSNWDDMEK		8.24092e-06	0	1	5	12	XP_021743768.1	0	1932.88	0	431832	1.00364e+06	635173	602964	510672	613205		High	High	High	High	High	High	High	0	2.03e-07	5.71	48.14
High	YQDVIVFQSSTYGK		0.00251044	0	1	2	3	XP_021726990.1	0	1634.81	0							No Quan Values	Not Found	High	High	Not Found	High	Not Found	High	0	9.661e-05	4.02
High	YQGVVIPEAYER		0.000783009	0	1	2	3	XP_021741175.1	0	1423.72	0	29994.1	61094.1	41081.5	39449.5	35170.5	39230		Peak Found	Peak Found	High	High	Peak Found	High	High	0.0001627	0.002446	2.86	43.01
High	YSGVTYADLFQLASATAIEEAGGPK		0.00499976	0	1	5	4	XP_021743695.1	0	2559.26	0	6302.69	10220.5	6621.84	11517.8	10198.8	6189.95		Peak Found	Peak Found	High	High	High	High	High	0.0001627	0.00211	1.97	86.26
High	YSNSDAVVYVGCGER	1xCarbamidomethyl [C12]	0.00114516	0	1	2	2	XP_021739675.1	0	1675.74	0	32114.2	8876	3903.56	12969.4	4929.72	30314.1		High	Peak Found	Peak Found	Peak Found	Peak Found	High	High	0	7.245e-05	3.66	33.29
High	YTDDMELDDAVHTAILTLK		1.09655e-06	0	1	1	6	XP_021723751.1	0	2164.05	0	60442.3	43837.8	22246.6	62570.1	75993.8	54563.3		High	High	High	High	High	High	High	0	1.53e-09	5.83	71.49
High	YTNSNVEIHTFNQSQYPR		1.88267e-06	0	1	2	6	XP_021713619.1	0	2198.03	0	68416	187402	127535	112501	81347.4	69478.4		High	High	High	High	High	High	High	0	4.705e-08	5.93	35.17
High	YTQGFSGADITEICQR	1xCarbamidomethyl [C14]	0.0001074	0	2	4	6	XP_021774530.1; XP_021768906.1	0	1845.84	0	96753.1	140148	91557.5	124770	115907	118465	Shared	High	High	High	High	High	High	High	0	8.943e-05	4.59	45.44
High	YTTVQFTGEVLK		0.00343885	0	1	2	4	XP_021765533.1	0	1385.73	0	42395.5	73573.5	47280.6	54026.5	46121.2	55504.3		Peak Found	High	High	High	High	Peak Found	High	0	0.000724	2.61	46.19
High	YVPAAFLTGLLDPVK		0.00448017	0	1	1	2	XP_021733842.1	0	1603.91	0	3894.79	4808.01	2829.51	4545.48	5341.51	4029.54		Peak Found	Peak Found	Peak Found	Peak Found	High	High	High	0.0002991	0.005597	2.06	81.46
High	YYCTVIDAPGHR	1xCarbamidomethyl [C3]	0.000814981	0	1	6	6	XP_021715816.1	0	1451.67	0	193097	74363	52037	87484.6	42816.4	184089		High	High	High	High	High	High	High	0	1.929e-05	3.69	29.95
High	YYGGNEHIDVIENLCR	1xCarbamidomethyl [C15]	3.24736e-05	0	1	2	5	XP_021749158.1	0	1951.9	0	41032.5	103128	43936.7	64008.5	41173.7	51084.1		High	High	High	High	Peak Found	High	High	0	2.295e-06	5.38	46.19
High	YLYTLCVFDSEK	1xCarbamidomethyl [C6]	0.00218264	0	1	3	2	XP_021772297.1	0	1537.72	0	17159.9	48900.4	32874.9	28765.4	24695.9	26847		Peak Found	High	High	Peak Found	Peak Found	Peak Found	High	0	9.651e-05	3.36	59.07
High	YENDWEVVKR		0.0071572	0	1	2	1	XP_021723344.1	1	1337.65	0	8221.15			3387.92	1670.19	3597.84		High	Not Found	Not Found	Peak Found	Peak Found	Peak Found	High	0	0.0004324	1.78	31.46
High	YDDLSEQSFYMVGGIEEVIAK		7.71884e-05	0	1	2	8	XP_021727103.1	0	2393.12	0	37584.6	95392.6	41071.3	77396	52448.1	41251.4		High	High	High	High	High	High	High	0	6.664e-07	5.22	79.41
High	YCPNALVNMISNPVNSTVPIASEVFK	1xCarbamidomethyl [C2]	0.00161704	0	1	1	1	XP_021719205.1	0	2864.43	0	4287.74	5585.14	5246.88	6381.06	6343.98	3827.56		Peak Found	Peak Found	Peak Found	Peak Found	High	Peak Found	High	0	5.152e-05	2.89	82.01
High	VPTPNVSVVDLTCR	1xCarbamidomethyl [C13]	0.000431711	0	1	3	3	XP_021757374.1	0	1556.81	0	69792.9	84719	64571.2	70604.5	81175.9	58924.9		High	Peak Found	High	Peak Found	High	Peak Found	High	0	1.46e-05	3.54	48.26
High	VPTVDVSVVDLTVR		0.000102157	0	2	3	14	XP_021744399.1; XP_021736301.1	0	1498.85	0	1.06982e+06	3.01684e+06	1.5508e+06	2.39186e+06	1.39862e+06	1.25039e+06	Shared	High	High	High	High	High	High	High	0	1.293e-06	3.97	58.02
High	VPVLETPDGPIFESNAIAR		8.41067e-07	0	1	2	6	XP_021717752.1	0	2025.07	0	230501	476444	257397	331791	293138	296292		High	High	High	High	High	High	High	0	1.046e-09	5.73	59.34
High	VPYNAPLIQFSSWMGGDR		2.59251e-05	0	2	3	6	XP_021718527.1; XP_021773823.1	0	2037.99	0	12550.4	52109.7	16391.9	42884.3	21157.9	17665.6	Shared	High	High	High	High	High	High	High	0	1.403e-07	5.05	75.95
High	VQLLALSVLDTLGK		0.00235254	0	1	2	6	XP_021718152.1	0	1469.89	0	6409.33	12552.3	6581.16	9257.94	7587.94	6463.69		High	High	High	High	High	High	High	0	0.0001554	3.7	80.81
High	VQQLLQDFFNGK		0.00196515	0	1	9	2	XP_021714917.1	0	1436.75	0	257723	320017	214808	310699	299028	269349		Peak Found	High	Peak Found	High	Peak Found	Peak Found	High	0.0002991	0.005849	4.9	63.26
High	VSEQFTAMFR		0.00175171	0	4	9	6	XP_021744672.1; XP_021718747.1; XP_021734268.1; XP_021754093.1	0	1215.58	0	127368	211843	116325	144494	146975	169012	Shared	High	High	High	High	High	High	High	0	5.749e-05	3.59	49.75
High	VSPTIIFVDEVDSMLGQR		0.000121106	0	1	6	5	XP_021726767.1	0	2006.03	0	4347.76	10129	5707.03	8290.75	6595.74	4288.42		Peak Found	Peak Found	Peak Found	High	High	High	High	0.0001627	0.005096	0.95	91.85
High	VSSTETGVIFGNIVYETSNVLER		0.000147208	0	1	2	4	XP_021720335.1	0	2514.27	0	9616.49	31057.3	10711.2	19190.6	11640	9458.07		High	High	Peak Found	Peak Found	High	Peak Found	High	0	1.189e-05	2.62	81.79
High	VTSVASFFVSR		0.00159297	0	1	2	6	XP_021746066.1	0	1199.64	0	126270	263595	190369	276502	192113	171304		High	High	High	High	High	High	High	0	0.0001382	2.9	54.59
High	VTVVPSAAALVIK		0.00116248	0	1	1	6	XP_021735009.1	0	1267.8	0	218978	347856	269280	292462	297522	241752		High	High	High	High	High	High	High	0	0.0001039	2.62	52.88
High	VVDLLAPYQR		0.00969307	0	1	2	6	XP_021727103.1	0	1173.66	0	278242	339995	274806	260460	347922	259913		High	High	High	High	High	High	High	0.0002991	0.00612	2.61	48.17
High	VVGAFLESGTPEENK		4.36284e-05	0	1	1	5	XP_021764769.1	0	1576.79	0	250939	377209	270314	280504	285521	292937		High	Peak Found	High	High	High	High	High	0	2.892e-06	4.23	38.69
High	VVNYNHIMPTR		0.00311199	0	1	3	10	XP_021729836.1	0	1343.69	0	95233.7	146620	97483.9	105194	95234.8	87743.6		High	High	High	High	High	High	High	0.0001627	0.000923	3.39	30.97
High	VVPGFGHGVLR		0.010136	0	1	2	1	XP_021751527.1	0	1137.65	0	16917.7	39049	23252.2	28669.8	23492.2	22905.6		Peak Found	Peak Found	Peak Found	High	Peak Found	Peak Found	High	0	0.000714	1.3	34.83
High	VVSAASEGEELTVEER		1.51e-05	0	1	2	6	XP_021740256.1	0	1704.83	0	338954	684058	427004	466070	402457	479959		High	High	High	High	High	High	High	0	4.517e-07	4.26	35.11
High	VVSCADITALAAR	1xCarbamidomethyl [C4]	0.000133856	0	1	3	3	XP_021771550.1	0	1346.71	0	243801	374649	269227	373314	317435	384237		High	High	Peak Found	Peak Found	Peak Found	High	High	0	3.834e-06	3.56	44.1
High	YAVVSAIAATAIPSLVLAR		0.000172775	0	1	3	11	XP_021721538.1	0	1886.11	0	21969	167389	94127.1	97138.4	62549.8	37560		High	High	High	High	High	High	High	0	1.505e-05	3.94	79.17
High	YAEVKPALSNMVAAAK		5.38342e-05	0	1	2	3	XP_021715607.1	0	1662.89	0	35119.5	48143.4	26619.7	27559.6	46408	61274.8		High	Peak Found	Peak Found	Peak Found	High	High	High	0	3.977e-07	4.58	39.82
High	YAADEDAFFADYAEAHLK		1.34631e-06	0	1	1	13	XP_021734930.1	0	2046.91	0	348673	790150	390196	542596	425745	455463		High	High	High	High	High	High	High	0	2.773e-06	6.36	60.21
High	WTVQQAAELSVAAPTIAASLDCR	1xCarbamidomethyl [C22]	0.00322271	0	1	2	1	XP_021754297.1	0	2458.24	0	3906.68	18497.5	9521.07	12458.7	4044.04	4478.4		Peak Found	Peak Found	High	Peak Found	Peak Found	Peak Found	High	0	0.0001378	2.68	74.89
High	WNYDGSSTNQAPGDDSEVIIYPQAIFK		0.00705111	0	1	2	2	XP_021735412.1	0	3015.4	0	29038.7	110820	34115.1	81167.2	43323.2	45201.4		Peak Found	High	Peak Found	Peak Found	Peak Found	Peak Found	High	0	0.0004226	2.89	68.43
High	WLQTITSLPILVK		0.00330419	0	1	2	1	XP_021764638.1	0	1511.92	0	5872.45	33190.2		16174.7	10499.5	8394.76		Peak Found	High	Not Found	Peak Found	Peak Found	Peak Found	High	0	0.0001433	3.27	72.11
High	VPIEITMGELKK		0.00993674	0	1	3	1	XP_021724433.1	1	1357.78	0	77210.6	70723.5	78340.2	63007.1	83265.8	111229		Peak Found	Peak Found	Peak Found	Peak Found	High	Peak Found	High	0	0.000693	2.37	43.27
High	WGVNVQPYSGSPANFAAYTAVLNPHDR		3.32965e-05	0	1	2	5	XP_021749158.1	0	2931.42	0	17913.1	136388		88192.6	40293.8	38117.6		High	High	Not Found	High	High	High	High	0	2.864e-07	7.03	67.25
High	WCSCNIFSTQDHAAAAIAR	2xCarbamidomethyl [C2; C4]	1.1816e-05	0	1	2	12	XP_021745722.1	0	2178.98	0	272183	564341	375906	469623	367159	426903		High	High	High	High	High	High	High	0	3.964e-07	6.29	46.94
High	WAMLGALGCVFPEILSK	1xCarbamidomethyl [C9]	0.00969307	0	1	1	1	XP_021735184.1	0	1891.98	0	393.991	1035		2816.5	730.052			Peak Found	Peak Found	Not Found	High	Peak Found	Not Found	High	0	0.0006706	1.7	88.69
High	WAIDGLLR		0.0103393	0	1	1	6	XP_021720780.1	0	943.536	0	48254.8	106585	67737.1	79368.4	55852.5	83174.2		High	High	High	High	High	High	High	0.0001627	0.002776	2.59	56.22
High	VYPLDAVFDSPEDVPEDVK		9.1542e-06	0	1	2	6	XP_021718821.1	0	2134.02	0	49270.8	93931.7	52901.4	69069.9	69035.7	76390.1		High	High	High	High	High	High	High	0	6.354e-08	4.62	65.59
High	VVVAYGGAPISQQLR		0.000489237	0	1	2	1	XP_021738321.1	0	1557.87	0		36713.8	23513.9	23808.2	24815.6	21419.4		Not Found	Peak Found	Peak Found	Peak Found	High	Peak Found	High	0	9.319e-06	3.63	42.65
High	VVTIDGYEDVPENDEK		7.23541e-06	0	1	2	6	XP_021714574.1	0	1821.84	0	170552	133105	94155	123735	188577	177219		High	High	High	High	High	High	High	0	2.265e-08	5.48	38.5
High	WGNIEFPLPFGR		0.00118005	0	1	2	4	XP_021727061.1	0	1432.74	0	15399.4	38336.1	10060.2	33752.8	21675.9	21124.6		High	High	Peak Found	High	Peak Found	High	High	0	0.000174	3.48	74.09
High	VAPEEHPVLLTEAPLNPK		0.00126564	0	1	7	12	XP_021743768.1	0	1954.06	0	742606	1.60327e+06	996459	1.07863e+06	915687	976541		High	High	High	High	High	High	High	0	6.781e-05	4.83	43.5
High	VANPIVEMDGDEMTR		3.83052e-05	0	1	1	5	XP_021771015.1	0	1676.76	0	99634.9	192324	136493	140083	142781	129038		High	High	High	Peak Found	High	High	High	0	1.902e-05	4.43	45.77
High	VAILGAAGGIGQPLSMLMK		7.56586e-05	0	1	2	3	XP_021718440.1	0	1827.02	0	6916.25	25839.8	9917.54	15045.8	13060	11104.6		Peak Found	High	Peak Found	High	Peak Found	High	High	0	6.474e-07	4.81	74.8
High	SFANVDCSYNLSPEELCTK	2xCarbamidomethyl [C7; C17]	9.96715e-06	0	1	2	3	XP_021750827.1	0	2233.97	0	50999.6	96522.3	62402	78136.3	61268.4	63602		Peak Found	Peak Found	High	Peak Found	High	High	High	0	1.689e-07	5.68	46.81
High	SFTSEFPHVER		0.00327135	0	1	4	6	XP_021714796.1	0	1335.63	0	43777.4	94737.8	58037.5	49054.8	64005.6	62423.8		High	High	High	High	High	High	High	0	0.0001408	3.57	37.63
High	SGETEDNFIADLSVGLASGQIK		2.01932e-06	0	1	1	5	XP_021761228.1	0	2251.11	0	7446.48	21360.4	11286	17110.4	12059.2	9345.1		High	Peak Found	High	High	High	High	High	0	3.839e-08	4.2	77.37
High	SGIELSTSDYDKEKLEER		0.00352578	0	1	2	1	XP_021725179.1	2	2099.01	0	22822.2	36839.7	21349.5	22408	29542.6	21947.2		Peak Found	Peak Found	Peak Found	Peak Found	High	Peak Found	High	0	0.0001573	3.91	34.11
High	SGPLGQIFRPDNFVFGQSGAGNNWAK		2.34645e-06	0	1	1	1	XP_021718747.1	0	2764.36	0		59033.9						Not Found	High	Not Found	Not Found	Not Found	Not Found	High	0	4.515e-09	6.92	67.64
High	SGSAADSQIVSDYVR		0.000199761	0	1	2	3	XP_021729252.1	0	1554.74	0	46923.1	34684.1	28902	33608.5	52362.6	39398.7		High	Peak Found	Peak Found	Peak Found	High	High	High	0	2.599e-06	4.23	39.9
High	SGTTTAGNSSQVTDGAGAVLLMK		1.43629e-05	0	1	2	2	XP_021720246.1	0	2166.07	0	42442	82682.7	49092	56769.1	54819.2	53163.4		Peak Found	Peak Found	Peak Found	High	High	Peak Found	High	0	6.046e-08	5.75	47.14
High	SGVGVASMGVMRPELVMK		9.48059e-06	0	1	2	12	XP_021743821.1	0	1847.95	0	157230	247012	116817	213092	219965	203226		High	High	High	High	High	High	High	0	1.014e-05	5.4	50.7
High	SHLQNYIATHYTAPR		3.43115e-05	0	1	2	6	XP_021775106.1	0	1771.89	0	35331.5	88242.7	49292.2	42357.3	54960.2	42306.9		High	High	High	High	High	High	High	0	2.093e-07	5.21	33.05
High	SKIESELSNICDGILK	1xCarbamidomethyl [C11]	3.05807e-05	0	1	2	12	XP_021758514.1	1	1805.93	0	149527	310874	128503	196077	179284	188796		High	High	High	High	High	High	High	0	6.989e-07	5.82	55.84
High	SKPIIFSMAR		0.00238808	0	1	2	10	XP_021750181.1	0	1149.64	0	60471.1	418806	307156	205780	115403	138396		High	High	High	High	High	High	High	0	8.995e-05	2.65	38.66
High	SLALDVEELADQLGFGPK		0.00252301	0	1	1	1	XP_021728666.1	0	1901.99	0	243.157	3656.59	1098.42	1663.55	302.653			Peak Found	High	Peak Found	Peak Found	Peak Found	Not Found	High	0	9.705e-05	1.11	93.06
High	SIATLAITTLLK		0.00330419	0	1	2	6	XP_021738599.1	0	1244.78	0	12625.8	43115.7	12242.6	26722.2	21384.5	15014.1		High	High	High	High	High	High	High	0	0.0002728	3.28	76.01
High	SIDFVEGDSTVVGCVK	1xCarbamidomethyl [C14]	0.000351637	0	1	3	3	XP_021722764.1	0	1711.82	0	83459.1	31423	24927.4	53121.8	102010	56450.4		High	Peak Found	Peak Found	Peak Found	High	High	High	0	0.0002524	3.12	47.98
High	SETQGLFSADSIER		0.0010893	0	1	2	5	XP_021720380.1	0	1539.73	0	40513.4	119212	93944.7	93887.6	52426	44829.1		High	High	High	High	High	Peak Found	High	0.0001627	0.0009574	3.37	43.34
High	SLDIERPTYTNLNR		4.27637e-05	0	2	2	11	XP_021714947.1; XP_021757321.1	0	1691.87	0	254942	472007	277709	306264	301321	320932	Shared	High	High	High	High	High	High	High	0	4.179e-06	4.03	36.95
High	SIGNGVEFLNR		0.0019359	0	1	2	6	XP_021750181.1	0	1205.63	0	132104	377584	251458	246071	152872	142427		High	High	High	High	High	High	High	0	0.0003154	3.3	42.48
High	SLGYGYVNYANPQDAAR		8.9245e-05	0	1	2	3	XP_021714483.1	0	1858.87	0	31409.8	57984.5	46815.5	38160.5	42678.7	38863.2		Peak Found	High	High	Peak Found	High	Peak Found	High	0	8.181e-07	4.6	43.21
High	SLIANTCCLVNR	2xCarbamidomethyl [C7; C8]	0.00625683	0	1	2	3	XP_021731552.1	0	1420.7	0	18478.8	38846.3	24749.3	26399.1	24287.1	18276.2		Peak Found	High	High	Peak Found	High	Peak Found	High	0.0001627	0.001318	3.08	40.14
High	SLLDLTCQTVADMIK	1xCarbamidomethyl [C7]	9.57223e-05	0	1	3	3	XP_021714061.1	0	1707.87	0	39829.6	61855.9	38639.8	46703.5	41958	40447.1		High	High	Peak Found	High	Peak Found	Peak Found	High	0	6.343e-06	3.93	78.69
High	SINPDEAVAYGAAVQAAILSGEGDQK		2.11235e-06	0	0	2	12		0	2574.27	0							No Quan Values	High	High	High	High	High	High	High	0	3.896e-09	5.87	75.5
High	SINPDEAVAYGAAVQAAILSGEGNEK		2.11235e-06	0	1	7	12	XP_021714917.1	0	2574.27	2	129054	392839	184537	339291	228641	187610		High	High	High	High	High	High	High	0	3.896e-09	5.87	75.5
High	SLQSVGQIIGEVLRPLDNER		0.00387656	0	1	4	1	XP_021731541.1	0	2223.21	0	2406.18	7679.26	1867.84	5319.89	1270.45	934.961		Peak Found	High	Peak Found	Peak Found	Peak Found	Peak Found	High	0	0.0001794	3.22	84.27
High	SLTNDWEEHLAVK		0.00104135	0	1	2	12	XP_021740740.1	0	1541.76	0	239108	418936	277441	297956	315686	288398		High	High	High	High	High	High	High	0	3.763e-05	4.17	45.33
High	SNIVGLPVSLLLLK		0.00129768	0	1	2	6	XP_021765646.1	0	1465.94	0	7809.87	17735.4	12716.4	12471.8	10236.7	8905.33		High	High	High	High	High	High	High	0	3.751e-05	2.91	81.42
High	SNPWSEIDGLQPETK		0.000131861	0	2	2	4	XP_021752218.1; XP_021774716.1	0	1700.81	0	43680.5	95456.2	65166	61404.5	60047.2	64652	Shared	Peak Found	High	High	Peak Found	High	High	High	0	1.435e-06	3.94	52.83
High	SNYNFEKPFLYLAR		2.57957e-05	0	1	2	10	XP_021738005.1	0	1761.9	0	84979.8	351757	75105.1	162308	144337	175177		High	High	High	High	High	High	High	0	2.068e-05	4.4	58.43
High	SPLAQNEIIYTLPMLTILTDK		0.000680662	0	1	1	8	XP_021754759.1	0	2374.29	0	4852.6	18461.4	9864.46	11115	7084.02	5709.85		High	High	High	High	High	High	High	0.0001627	0.001431	1.73	91
High	SQIQAYVFDVIR		0.000748537	0	1	1	3	XP_021758464.1	0	1438.77	0	21522.1	72830.8	28317.8	41832.1	26973.1	32982.2		Peak Found	High	High	Peak Found	Peak Found	High	High	0	0.0002428	3.33	65.48
High	STGFGLIYDSVDSAK		6.44623e-05	0	1	1	6	XP_021732851.1	0	1559.76	0	209495	297120	215359	233309	241334	182749		High	High	High	High	High	High	High	0	3.451e-06	3.74	54.96
High	SIEEYDYLPYFYSR		0.000147208	0	1	2	5	XP_021764769.1	0	1844.84	0	152847	237479	113568	186322	188410	197340		High	High	Peak Found	High	High	High	High	0	9.745e-06	4.44	66.34
High	SELLLQYNPVHK		0.00323884	0	1	7	2	XP_021733838.1	0	1440.78	0	32624.6	82617.2	42891	41135.7	41401.3	72630.8		Peak Found	High	Peak Found	Peak Found	Peak Found	High	High	0	0.0001392	3.81	42.79
High	SEIEYYAMLAK		0.00959727	0	1	1	2	XP_021715577.1	0	1317.64	0	43826.1	67498.4	47648.9	46531.9	52709.4	49360.4		Peak Found	Peak Found	High	Peak Found	High	Peak Found	High	0	0.00066	2.82	52.15
High	SEGATILYGGSRPEHLKK		0.000124175	0	1	1	11	XP_021733695.1	1	1943.03	0	11464.2	10241.9	13339.8	8877.29	13169.2	10748.2		High	High	High	High	High	High	High	0	1.312e-06	3.62	25.52
High	QLDYVPATIMALEEVVK		2.54113e-05	0	1	2	10	XP_021764638.1	0	1919.02	0	16471.2	40461.2	25933.6	28495.3	20667.6	11916.4		High	High	High	High	High	High	High	0	1.363e-07	2.55	85.59
High	QLEEEIENMGGHLNAYTSR		0.000752291	0	1	1	1	XP_021775106.1	0	2191.01	0	120326	179727	123076	272045	153676	108311		Peak Found	Peak Found	High	Peak Found	Peak Found	Peak Found	High	0	1.72e-05	3.64	53.5
High	QLFHPEQLISGK		0.00374345	0	2	2	6	XP_021714947.1; XP_021757321.1	0	1396.76	0	79647.3	134668	86710.6	83649.7	101532	96585.4	Shared	High	High	High	High	High	High	High	0	0.0001705	2.66	43.99
High	QLFHPEQLISGKEDAANNFAR		9.05951e-05	0	2	2	8	XP_021714947.1; XP_021757321.1	1	2385.19	0	83086.4	164082	62519.6	106075	105993	119714	Shared	High	High	Peak Found	High	High	High	High	0	1.207e-06	5.33	47.66
High	QIFSEFSGGIKPTDEVGLYTGTGDVK		3.50053e-05	0	1	2	3	XP_021727576.1	0	2745.36	0	35024.6	74828.9		52098.7	38950.1	37102		High	High	Not Found	High	Peak Found	Peak Found	High	0	5.759e-07	5.91	58.54
High	QIHEIKDFLLTAR		0.00583528	0	1	1	1	XP_021772297.1	1	1583.89	0	20290.2	69345.9	17203.8	59707.1	25846.8	35647.2		Peak Found	High	Peak Found	Peak Found	Peak Found	Peak Found	High	0	0.0003223	3.18	46.34
High	QILNSGPVIASQLLLVDEVIR		0.000918941	0	1	2	4	XP_021715657.1	0	2277.32	0	2438.22	9003.63	3958.5	6237.69	3692.75	3062.48		Peak Found	High	High	High	Peak Found	High	High	0	3.279e-05	2.56	85.42
High	QIPIDAVFQKDEMIDIIGVTK		7.27171e-06	0	1	2	6	XP_021713965.1	1	2373.27	0	47043	119155	34873.5	106796	61033.5	43551.5		High	High	High	High	High	High	High	0	2.909e-07	4.28	72.52
High	QIQELVEAIVLPMTHK		0.000900737	0	1	2	4	XP_021742576.1	0	1849.03	0	13468.8	18508.3		20637.2	12321.6	10611.3		High	Peak Found	Not Found	High	High	High	High	0	2.236e-05	3.21	74.51
High	QISELGIYPAVDPLDSTSR		8.08057e-07	0	1	2	6	XP_021727103.1	0	2061.05	0	271332	383270	231226	305602	356869	293489		High	High	High	High	High	High	High	0	8.939e-08	5.31	60.7
High	QMGLTDQDIVALSGGHTLGR		2.31148e-06	0	1	1	5	XP_021734930.1	0	2069.04	0	47927.2	116130	88215	71210.8	72844.9	71930.3		High	High	High	Peak Found	High	High	High	0	4.419e-09	3.55	54.74
High	QMVQEGALTALASVADSSQELFQK		0.0076736	0	1	1	3	XP_021738297.1	0	2551.27	0	3282.76	13331	6367.85	9264.81	5126.17	4799.11		Peak Found	High	High	High	Peak Found	Peak Found	High	0	0.0004797	4.62	80.83
High	QNLAATFVNAFVNAGFGQDK		1.92003e-05	0	1	2	10	XP_021716085.1	0	2112.05	0	7420.49	28927.4	16795.3	22177.9	13476.8	9662.73		High	High	High	High	High	High	High	0	9.1e-08	3.74	86.61
High	QSAPCVLFFDELDSIATQR	1xCarbamidomethyl [C5]	0.000170201	0	1	2	6	XP_021733577.1	0	2197.06	0	6916.56	20422.3	8991.55	15854.7	9381.25	9677.08		High	High	High	High	High	High	High	0	2.515e-05	3.1	86.48
High	QSDCMIVAGTLTNK	1xCarbamidomethyl [C4]	0.00158502	0	1	2	1	XP_021739036.1	0	1537.73	0	17053.1	40101.7	26108.5	22433.2	20621.5	21841.3		Peak Found	Peak Found	High	Peak Found	Peak Found	Peak Found	High	0	5.014e-05	3.01	38.92
High	QVANSTNDVAGDGTTCATVLTR	1xCarbamidomethyl [C16]	1.5411e-06	0	1	2	6	XP_021725179.1	0	2251.06	0	31430.5	60268.5	29292.7	39000	40886.2	40521.3		High	High	High	High	High	High	High	0	5.24e-09	5.27	33.72
High	RGNNILVMCDAYTPQGEPIPTNK	1xCarbamidomethyl [C9]	0.00230598	0	1	1	1	XP_021757390.1	1	2588.26	0							No Quan Values	Peak Found	Peak Found	High	Peak Found	Peak Found	Peak Found	High	0	8.517e-05	3.67	47.5
High	SEGATILYGGSRPEHLK		0.00261281	0	1	1	6	XP_021733695.1	0	1814.94	0	15526.7	22224.2	20641.1	15830.6	18238.4	18864.4		High	High	High	High	High	High	High	0	0.0001021	2.75	29.64
High	SEGATILCGGSRPEHLKK	1xCarbamidomethyl [C8]	0.00566339	0	1	2	5	XP_021719014.1	1	1940	0	26567	23907.6	17781.8	24243.7	17546.7	24210.3		Peak Found	High	High	High	High	Peak Found	High	0	0.0003095	2.72	23.13
High	SEGATILCGGSRPEHLK	1xCarbamidomethyl [C8]	0.00528164	0	1	2	3	XP_021719014.1	0	1811.91	0	17193.1	21686.5	22861.4	19663.3	17054.9	17517.8		High	Peak Found	Peak Found	Peak Found	High	High	High	0	0.0004778	2.51	27.04
High	SDSPTVGWGGPGGYVYQK		0.000145015	0	1	1	6	XP_021752218.1	0	1854.87	0	58263.8	120712	85112.7	73744.7	66443.2	73617.6		High	High	High	High	High	High	High	0	1.635e-06	4.55	45.43
High	SDETVSMIEQYLR		0.000442648	0	1	2	6	XP_021771712.1	0	1570.74	0	121779	188640	125164	146374	141908	128991		High	High	High	High	High	High	High	0	8.079e-06	4.55	67.44
High	SATSSMTSVPKPLK		0.0057487	0	1	2	3	XP_021716085.1	0	1433.77	0	15355.1	4223.11	2615.12	8268.72	2522.16	16051.5		High	Peak Found	Peak Found	Peak Found	Peak Found	High	High	0	0.0003171	1.61	27.94
High	STLTDSLVAAAGIIAQEVAGDVR		0.00013588	0	1	2	10	XP_021775557.1	0	2257.2	0	11843.5	114866	89194.5	50697.2	23498.2	11268.9		High	High	High	High	High	Peak Found	High	0	0.0002615	2	104.59
High	SATGFGVSTLVEWVLK		0.000257841	0	1	4	2	XP_021755540.1	0	1693.92	0	347.223	10350.1	700.439	4124.69	1167.79	299.295		Peak Found	High	Peak Found	High	Peak Found	Peak Found	High	0	3.729e-06	1.89	89.24
High	SAIVQVDAAPFK		0.00687777	0	1	2	1	XP_021719197.1	0	1245.68	0	69244.8	93371.9	71949.2	79865.4	79460.3	56619.8		Peak Found	Peak Found	High	Peak Found	Peak Found	Peak Found	High	0	0.0004093	3.07	42.91
High	RPLVLQLHR		0.008268	0	1	2	3	XP_021748727.1	0	1131.71	0	2629.23	13410.2	7937.16	5486.3	6932.44	4157.69		Peak Found	High	High	Peak Found	High	Peak Found	High	0	0.0006808	3.72	29.71
High	RLMEGALDTFKK	1xOxidation [M3]	0.00387656	0	1	2	6	XP_021752208.1	2	1424.76	0	8439.42	3896.96	5998.46	8318.3	12363.9	6374.58		High	High	High	High	High	High	High	0	0.0002011	3.16	27.26
High	RLMEGALDTFKK		4.34106e-05	0	1	2	6	XP_021752208.1	2	1408.76	0	138422	162586	92618.2	154646	185590	130190		High	High	High	High	High	High	High	0	2.919e-07	4.78	33.26
High	RLDIDCIDLYYQHR	1xCarbamidomethyl [C6]	4.00851e-06	0	1	3	5	XP_021745924.1	1	1879.91	0	33861.3	52043.7	13025.1	55269.4	29639.5	52691.4		High	High	Peak Found	High	High	High	High	0	4.723e-07	4.97	49.02
High	RHPFPGPGLAVR		0.000504148	0	1	2	3	XP_021736734.1	1	1303.74	0		5822.12	6994.93	3404.96	3113.33	2106.06		Not Found	High	High	Peak Found	High	Peak Found	High	0	9.719e-06	3.35	29.48
High	SAQLIGQAIANNPAFITLR		6.13615e-07	0	1	2	5	XP_021734290.1	0	1998.11	0	45188.7	96624		68440.8	70916.8	61722.7		High	High	Not Found	High	High	High	High	0	7.148e-08	5.6	66.99
High	STVHDVVLVGGSTR		0.000263054	0	1	3	10	XP_021714917.1	0	1426.76	0	152526	35314.2	22047.5	78344.7	31895.1	120612		High	High	High	High	High	High	High	0	4.489e-05	3.54	29.1
High	SVEFVEGDSTTVGCIK	1xCarbamidomethyl [C14]	0.000914356	0	1	3	3	XP_021722278.1	0	1727.82	0	271471	161499	131209	177241	303170	306743		High	Peak Found	High	Peak Found	High	Peak Found	High	0	2.274e-05	4.22	41.4
High	SVQMEGLTWGASK		0.000504148	0	1	1	2	XP_021772246.1	0	1393.68	0	46872.4	67875.5	55648.3	53250.8	62471.6	40444.9		Peak Found	Peak Found	High	Peak Found	High	Peak Found	High	0	9.744e-06	3.5	45.42
High	TPLLQLMNDALIIAK		0.00940847	0	1	1	4	XP_021762167.1	0	1653.96	0	12704.6	21414.2	16486.6	19019.5	15485.8	13097.8		High	Peak Found	High	Peak Found	High	High	High	0	0.000644	2.28	86.11
High	TPNSYILQQFENPANPK		0.000165995	0	1	2	4	XP_021742306.1	0	1960.98	0	29044.9	47879.9	31976.6	44965.2	29900.6	44156.8		High	Peak Found	High	High	Peak Found	High	High	0	1.986e-06	4.79	54.29
High	TPWNTNEDEHEIR		0.00424091	0	1	2	3	XP_021734609.1	0	1640.73	0	23904.9	1591.66	3263.61		10044.9	15019.9		High	Peak Found	Peak Found	Not Found	High	High	High	0	0.0002237	3.68	29
High	TQDDEVGDGTTSVVVLAGELLR		2.56765e-06	0	1	2	11	XP_021752754.1	0	2274.15	0	27937.3	41375.9	20225.2	32910.8	26515.4	21199.9		High	High	High	High	High	High	High	0	5.145e-09	4.86	80.91
High	TQSFLTWESLESVR		0.000349881	0	1	2	3	XP_021760136.1	0	1682.84	0	29653.6	51971.2	27751.5	50077.7	41244.8	38726.8		High	Peak Found	Peak Found	High	High	Peak Found	High	0	1.25e-05	3.7	64.92
High	TQVTVEYYNENGAMVPVR		5.27872e-06	0	1	2	3	XP_021768640.1	0	2070	0	47203.4	63480.8	36950.5	63696.1	50448.7	48433.2		High	Peak Found	Peak Found	High	High	Peak Found	High	0	1.199e-07	4.91	44.4
High	TQYPYVTGTSVIGIK		0.000221897	0	1	2	5	XP_021721734.1	0	1626.87	0	50928	74331.9	64152.9	65894	65455.6	55484.7		High	Peak Found	High	High	High	High	High	0	3.011e-06	2.98	50.21
High	TTGIVLDSGDGVSHTVPIYEGYALPHAILR		1.9498e-06	0	1	7	13	XP_021743768.1	0	3151.64	0	185016	1.11941e+06	104590	724377	321523	305465		High	High	High	High	High	High	High	0	3.475e-09	7.67	62.39
High	TTLTAALTMALASMGNSAPK		0.000226383	0	1	2	5	XP_021733533.1	0	1950	0	859.744	7769.51	6411.06	5506.09	4629.89	1393.57		Peak Found	High	High	High	High	Peak Found	High	0	8.76e-06	3.41	85.09
High	TTLVANTSNMPVAAR		0.000133856	0	1	2	2	XP_021739675.1	0	1545.81	0	71749.2	128262	84620.3	87375.8	82340.1	93558.4		High	Peak Found	Peak Found	Peak Found	Peak Found	High	High	0	1.462e-06	3.14	34.32
High	TTPSYVAFTDSER		0.00253565	0	1	5	3	XP_021714917.1	0	1473.69	0	318273	418472	306035	357981	357642	345918		Peak Found	High	Peak Found	Peak Found	High	High	High	0.0001627	0.002659	2.75	38.61
High	TVFHVDAIMLAHNPGGK		0.00294563	0	1	2	2	XP_021725690.1	0	1806.93	0	12283.4	36011.2	17391.7	26663.7	18765.1	34169.1		Peak Found	Peak Found	Peak Found	High	Peak Found	High	High	0	0.0001217	2.87	45.55
High	TVGDDIVPLVMPFIEENITKPDWR		0.00610291	0	1	2	2	XP_021763767.1	0	2784.43	0	568.614	4693.36	1377.98	3380.98	915.903			Peak Found	High	Peak Found	High	Peak Found	Not Found	High	0	0.0003448	1.38	88.91
High	TVGLDFEGMIADIK		0.000241601	0	1	2	2	XP_021739367.1	0	1508.77	0	12098.8	15906.7	5953.31	16187.7	12595.1	7881.26		High	Peak Found	Peak Found	Peak Found	High	Peak Found	High	0	0.0001218	3.29	72.6
High	TVLIMELINNIAK		0.001216	0	1	1	6	YP_009380137.1	0	1471.86	0	20058.5	5472.9	2479.42	34677.6	15365.4	3941.72		High	High	High	High	High	High	High	0	3.422e-05	2.73	87.57
High	TVLIMELINNVAK		0.000377154	0	1	2	7	XP_021727103.1	0	1457.84	0	250517	327033	179532	277150	263316	188579		High	High	High	High	High	High	High	0	1.509e-05	4.04	81.39
High	TVNRPYGGVLSGSAVR		4.99408e-05	0	1	3	12	XP_021722892.1	0	1632.88	0	58613.3	141711	102068	96938.3	84658.2	75812.2		High	High	High	High	High	High	High	0	1.253e-06	4.56	31.88
High	VAIGQVLLSVR		0.000844025	0	1	4	6	XP_021731214.1	0	1154.73	0	88445.5	273513	145223	177557	147516	124798		High	High	High	High	High	High	High	0	6.02e-05	3.1	58.47
High	VADELSPSIVFIDEIDAVGTK		9.33931e-06	0	1	1	4	XP_021755907.1	0	2218.15	0	13777.9	36145.7	15866.7	27699.5	17406.7	14772.8		Peak Found	High	High	High	Peak Found	High	High	0	3.268e-08	5.32	80.25
High	VACIGAWHPAR	1xCarbamidomethyl [C3]	0.00213944	0	1	2	5	XP_021713965.1	0	1237.63	0	75943.4	90705.4	53740.1	73734.5	63135.1	63566.6		High	Peak Found	High	Peak Found	High	High	High	0	7.704e-05	3.28	30.97
High	VAAVQVIVVPVPFK		0.00794551	0	1	3	1	XP_021725227.1	0	1465.91	0	16541.1	50069.5	12407.5	42294.7	26084	24347.1		Peak Found	Peak Found	Peak Found	High	Peak Found	Peak Found	High	0	0.0005026	2.34	64.62
High	VAAQVDDGPCVTYIGEGGSGNFVK	1xCarbamidomethyl [C10]	8.53144e-05	0	1	2	1	XP_021754297.1	0	2440.14	0	35076	86809	46989.8	59982.6	44473	43317.2		Peak Found	High	Peak Found	Peak Found	Peak Found	Peak Found	High	0	7.709e-07	4.77	48.08
High	VAAAEHISQFNEEAR		0.000798835	0	1	4	2	XP_021716439.1	0	1671.81	0	9185.62	1829.13		5652.83	1602.85	11893.6		Peak Found	Peak Found	Not Found	Peak Found	Peak Found	High	High	0	1.871e-05	3.74	28.81
High	TNMVMVFGEITTK		0.000130548	0	1	2	6	XP_021768640.1	0	1470.73	0	51218.3	60894.3	37877.3	62093.2	63326.8	58102.1		High	High	High	High	High	High	High	0	2.804e-06	4.03	61.82
High	TYVPEMVELLVDCVR	1xCarbamidomethyl [C13]	1.22987e-05	0	1	2	10	XP_021723492.1	0	1822.91	0	26217.4	53269.4	31398.2	41089.4	32340.6	19099.5		High	High	High	High	High	High	High	0	5.143e-07	4.07	84.93
High	TYLNLPSEIVPATLKK		0.0100359	0	1	2	5	XP_021723232.1	1	1787.03	0	38607.8	94207.5	38273.2	59911.8	58523	49439.3		High	Medium	Peak Found	High	High	High	High	0	0.0007048	3.2	56.25
[truncated: 930 more rows]

## Sheet: Table S2-3
Table S2-3 List of proteins, identified in amaranth roots grown without Zn treatment
[truncated: 1,569 more rows]

## Sheet: Table S2-4
Table S2-4 List of proteins, identified in amaranth roots grown under Zn treatment
[truncated: 1,541 more rows]

[truncated: 14 more sheets: Table S2-5, Table S2-6, Table S2-7, Table S2-8, Table S2-9, Table S2-10, Table S2-11, Table S2-12, Table S2-13, Table S2-14, Table S2-15, Table S2-16, Table S2-17, Table S2-18]
