# Supplementary material for: Metabolic Responses to the Zinc Stress in the Roots and Leaves of Amaranthus caudatus: The Proteomics View
Source: Plants (Basel). 2025 Oct 30;14(21):3315. doi: 10.3390/plants14213315 (PMC12609541; doi:10.3390/plants14213315)
Supplement: Supplementary file 1 [file plants-14-03315-s001.zip › Supplementary information 3.xlsx]

## Sheet: Directory
Metabolic responses to the zinc stress in the roots and leaves of Amaranthus caudatus: the proteomics view
Anastasia Gurina 1, Tatiana Bilova 1,2*, Daria Gorbach 2, Alena Soboleva 2, Natalia Stepanova 3, Olga Babich 4, Cristian Ihling 5, Anastasia Kamionskaya 3, Natalia Osmolovskaya 1 and Andrej Frolov 2*
1 Department of Plant Physiology and Biochemistry, St. Petersburg State University, 199034 St. Petersburg, Russia; anastasia.gurina@list.ru (A.G.); n.osmolovskaya@spbu.ru (N.O.)
2 Laboratory of Analytical Biochemistry and Biotechnology, K.A. Timiryazev Institute of Plant Physiology of the Russian Academy of Science, 127276 Moscow, Russia; daria.gorba4@yandex.ru (D.G.); soboleva@ifr.moscow (A.S.)
3 FSI Federal Research Centre Fundamentals of Biotechnology of the Russian Academy of Science, 119071 Moscow, Russia; stepanovanataliia.v@yandex.ru (N.S.); akamio@fbras.ru (A.K.)
4 REC “Applied Biotechnologies”, Immanuel Kant Baltic Federal University, 236041 Kaliningrad, Russia; (O.B.)
5 Department of Pharmaceutical Chemistry and Bioanalytics, Institute of Pharmacy, Martin-Luther Universität Halle-Wittenberg, 06120 Halle, Germany; christian.ihling@pharmazie.uni-halle.de (C.I.)
		* Correspondence: bilova.tatiana@gmail.com (T.B.), frolov@ifr.moscow (A.F.)
Supplementary information 3				Proteins, differentially expressed in amaranth (Amaranthus caudatus) plants under Zn stress conditions
Directory
Table S3-1 List of the proteins, identified as differentially expressed in all samples altogether of the amaranth (A. caudatus) plants
Table S3-2 List of the proteins, identified as differentially expressed in samples of control amaranth (A. caudatus) plants
Table S3-3 List of the proteins, identified as differentially expressed in samples of amaranth (A. caudatus) plants exposed to Zn stress

## Sheet: Table S3-1
Table S3-1 List of the proteins, identified as differentially expressed in all samples altogether of the amaranth (A. caudatus) plants
												Roots Control						Roots Zn stress						Young leaves Control						Young leaves Zn stress						Mature leaves Control						Mature leaves Zn stress
Accession	Peptide count	Unique peptides	Confidence score	Anova (p)	q	Fold change	Power	Highest mean condition	Lowest mean condition	Mass, kDa	Description	13	14	15	16	17	18	31	32	33	34	35	36	1	2	3	4	5	6	19	20	21	22	23	24	7	8	9	10	11	12	25	26	27	28	29	30
XP_021773823.1	9	4	33.2598	0	0	22.1612	1	mature_Zn	roots_Zn	110.052	phosphoenolpyruvate carboxylase 2 [Chenopodium quinoa]	13969.2	14824.4	15996.1	15669.1	16277.6	14032.5	14278.3	12876.4	12437.7	13084.3	14177.5	10642.7	173194	91378.2	146907	172279	138254	97234.2	112552	170609	158176	90109.6	189067	176369	242042	317983	268799	228578	274779	237871	305709	256155	298712	325827	318148	212871
XP_021748636.1;XP_021760410.1	1	1	2.27521	0	0	20.1102	1	roots_control	young_Zn	67.373	patellin-3-like [Chenopodium quinoa]	85268.9	102403	166994	119883	161749	78560.5	61038.7	104548	115865	62123.8	64601.6	74907.3	8644.23	6299.6	8046.28	4432.25	5402.57	5975.19	10073.5	3750.77	6558.35	7074	5039.41	3050.93	4642.58	10528.5	5569.62	9751.56	7555.13	6393.01	11032.1	6650.87	7283.81	6773.64	6578.25	7862.62
XP_021748405.1;XP_021760373.1	1	1	2.328	0	0	68.6564	1	mature_Zn	roots_control	18.224	protein CURVATURE THYLAKOID 1A, chloroplastic-like [Chenopodium quinoa]	626.826	344.585	757.771	435.375	531.479	621.726	818.947	391.174	523.21	604.219	652.579	492.427	17483.7	14707.3	17346.9	13505.7	17246.1	13148.9	19951.2	14506.7	15274.5	15031.4	17050.1	19284.2	22442.1	48530.1	29691.6	48279.6	29927.2	44788.5	41750.4	28260.4	31628.4	39480.5	34540.8	52125.3
XP_021771044.1;XP_021775107.1	1	1	3.86601	0	0	16.1076	1	mature_control	roots_Zn	26.295	chlorophyll a-b binding protein 6A, chloroplastic-like [Chenopodium quinoa]	15630.7	9480.3	12139	7219.31	10700.8	8606.31	6088.97	6809.77	7862.69	5830.33	6528.13	7987.88	74879.3	58828.9	68597.3	27094	78212	51626	43019.9	38107.7	45664.2	65998.8	63702	52405.9	127443	89650.6	142374	108501	75667.2	118512	142344	75408.2	90570.2	77825	100676	138959
XP_021728917.1;XP_021772004.1	1	1	6.36746	0	0	119.798	1	mature_Zn	roots_Zn	103.315	linoleate 13S-lipoxygenase 2-1, chloroplastic-like [Chenopodium quinoa]	455.304	532.074	1105.95	601.744	1155.93	537.277	490.184	603.689	297.002	652.146	605.751	534.068	52345.1	19504.3	32097	35255.9	37606.9	29189.5	42634.5	40215	47087.5	32724.6	40540	51143	51291.1	61807.8	53637.1	60104.5	68680.8	63119.5	72390.9	50318.2	60388.2	69490.8	75651.8	53056.6
XP_021728002.1	1	1	2.34888	0	0	70.7092	1	mature_control	roots_Zn	29.271	oxygen-evolving enhancer protein 2, chloroplastic [Chenopodium quinoa]	1387.95	1064.47	1108.8	837.348	1889.16	1088.68	715.521	487.614	674.222	927.056	927.175	776.097	10334.9	17410.7	13780.7	5967.49	21063.4	17163.3	20768.3	22701	15988.7	30205.4	22300.4	29100.6	30190.5	37843.6	38384.1	73056.5	41632.8	97627.4	59671.9	37220.8	25331.2	44626.5	29540.6	83963.1
XP_021727029.1;XP_021727030.1;XP_021742596.1;XP_021742604.1	1	1	3.20044	0	0	25.1738	1	mature_control	roots_Zn	31.508	carbonic anhydrase 2-like isoform X1 [Chenopodium quinoa]	6617.27	5067.86	6356.74	3833.49	5752.09	3630.66	4151.64	3622.43	4333.69	4322.31	4224.05	4800.43	52357.8	39102.7	56763	47837.3	39728.7	32651.6	47344.6	52054.8	45283.4	32310.4	67029.5	53292.9	79529.1	128161	91227.1	108178	94912.2	138780	104418	83906.5	78227.6	97584.4	102021	125033
XP_021732930.1;XP_021753726.1	1	1	6.45671	0	0	13.4069	1	mature_control	roots_Zn	47.884	aspartate aminotransferase, mitochondrial-like [Chenopodium quinoa]	6839.65	5077.38	7390.83	5496.38	11121.8	5343.31	5084.3	6370.13	7169.91	5543.69	5996.4	4848.19	45231.7	23911.7	38990.6	36306.5	36039.8	27747.6	37582	41506.9	34358.3	25533.3	49326.8	51118.6	66470.1	78124.1	77078.3	81696.4	82406.8	83634	90713.7	71787.6	60687.2	64479.4	79196.5	91744.6
YP_009380110.1	1	1	3.19596	0	0	85.7641	1	mature_control	roots_control	38.925	PsbA (chloroplast) [Chenopodium quinoa]	3391.21	2031.28	3068.36	1660.08	3546.9	2553.44	4226.25	3159.95	5813.17	3014.92	5135.81	1886.41	105904	117263	151455	37706.2	122413	91095.3	35938.8	50561.5	60748	91520.8	96954.1	81630.3	223531	280401	193293	222710	214662	259180	168678	195805	244829	139694	170103	122156
YP_009380147.1	1	1	2.23213	0	0	183.274	1	mature_control	roots_Zn	9.381	PsbE (chloroplast) [Chenopodium quinoa]	1029.99	191.725	885.634	510.886	912.434	517.607	702.092	310.596	403.417	692.804	780.48	707.935	60977.9	41143.7	51847.1	15980	58929.6	41653.2	22917.7	21458.1	22789.7	45253.1	49073.4	37261.3	89469.8	122862	101526	110199	94405.6	140834	106997	66880.3	70867.4	64185.7	86207.8	131120
XP_021753092.1;XP_021775586.1	1	1	2.94728	0	0	37.5347	1	mature_control	roots_Zn	25.699	photosystem I reaction center subunit III, chloroplastic-like [Chenopodium quinoa]	10896.7	14292	15652.7	9401.75	10867.1	10374.4	10462.3	6713.81	8149.22	7521.05	10869.9	9027.45	149201	148299	172126	36179.6	148549	120601	60358.6	47741.2	73465.6	121747	117860	83457.9	270244	404401	234047	340801	296987	433239	233572	219673	273064	154606	224087	333744
YP_009380175.1	2	2	5.55129	0	0	7.10821	1	young_Zn	roots_Zn	17.345	ribosomal protein S7 (chloroplast) [Chenopodium quinoa]	1863.84	1722.71	1722.79	1055.69	1995.94	1061.43	977.717	671.654	978.245	620.198	849.184	773.823	5533.83	5500	6536.55	4408.91	5476.33	6201.85	7490.88	5402.33	6025.16	6354.95	4930.32	4419.2	5176.67	5478.84	4698.92	5811.68	5217.23	7082.66	5048.27	4156.06	4386.61	4745.53	4177.86	6076.54
XP_021714165.1;XP_021751685.1	2	1	5.63303	0	0	19.2013	1	roots_control	mature_control	36.149	annexin D2-like [Chenopodium quinoa]	8674.97	7186.61	8568.47	6591.43	9011.28	5793.96	7224.39	5487.33	7121	4753.44	6835.57	8238.14	750.377	2029.59	959.527	1344.53	1073.14	1445.01	1885.31	1055.19	1889.79	1966.79	893.298	1259.43	430.834	423.354	308.299	541.518	235.918	446.719	832.705	911.348	913.192	1102.7	631.517	622.895
XP_021732344.1;XP_021766478.1	2	1	4.34735	0	0	10.4043	1	young_control	roots_Zn	61.75	ruBisCO large subunit-binding protein subunit alpha [Chenopodium quinoa]	755.461	407.342	572.224	657.499	623.679	563.417	642.695	429.824	428.459	525.948	584.378	383.149	5215.26	5950.83	4603.51	5039.67	4968.64	5377.29	4905.45	3834.5	4300.99	3882.98	2839.32	2213.01	2854.73	2419.29	2678.44	2391.35	2770.15	3777.67	2250.87	1952.42	3036.17	2690.94	1970.19	2153.11
XP_021737782.1;XP_021737783.1;XP_021726687.1;XP_021743161.1;XP_021765071.1	2	2	7.73086	0	0	6.33467	1	roots_Zn	mature_control	58.942	pyruvate kinase 1, cytosolic-like isoform X1 [Chenopodium quinoa]	16576.1	15822.8	19069.9	13337.6	14076	14992.1	16710.3	22772.8	26239.2	20962.3	16197.5	16623.5	4432.03	5768	5111.15	5151.2	4442.82	5652.59	7208.5	5379.51	5916.15	5505.75	4734.93	5778.78	3347.44	3749.41	2790.84	3139.5	3495.11	2343.04	4179.09	4016.26	3873.28	5156.8	4681.62	3304.2
XP_021752880.1;XP_021762392.1	2	2	6.11069	0	0	29.8627	1	young_control	roots_Zn	39.034	porphobilinogen deaminase, chloroplastic-like [Chenopodium quinoa]	692.545	448.007	739.539	420.411	802.492	493.92	421.294	306.189	448.685	300.283	409.702	336.844	11449.9	14786.7	12241.5	6774.15	10603.4	10528.9	11556.2	8601.45	8681.58	10150.1	7784.78	7710.94	9676.44	8645.94	8558.43	10291.8	9317.78	13185.3	7310.69	6068.97	5870.41	7761.61	7161.47	4765.95
XP_021761022.1;XP_021771598.1	2	2	7.43779	0	0	9.12123	1	mature_control	roots_Zn	37.078	fructose-1,6-bisphosphatase, cytosolic [Chenopodium quinoa]	2598.35	2859.93	4984.41	4390.16	4064.37	1649.66	2297.96	1944.24	1813.43	1997.54	2029.5	2380.61	8748.98	6034.36	7753.28	6943.58	8038.9	7068.85	10524.8	10799	8544.7	7956.23	12501.4	12612.8	14485.3	21066.8	17481.6	20184.5	18291.2	22171.2	20179.2	17091.3	12891.5	15514.6	19141.4	22877.7
XP_021739525.1;XP_021743431.1	2	2	4.78546	0	0	19.6853	1	roots_control	young_Zn	34.693	peroxidase 57-like [Chenopodium quinoa]	29304.8	22005	38376.3	31524.9	57471.1	28334.9	15007.2	16390.1	22038	14166.1	14595.3	16311.2	2310.13	2022.21	1594.58	1723.69	1737.6	2087.2	1710.62	1569.51	1960.69	2084.39	1731.83	1459.3	1972.97	2577.71	2221.22	2298.59	1977.9	2404.69	2583.1	1626.5	1970.46	2080.3	2572.63	2439.91
XP_021765540.1;XP_021768299.1	2	2	10.2887	0	0	13.107	1	mature_control	roots_Zn	45.219	phosphoribulokinase, chloroplastic [Chenopodium quinoa]	4145.53	2650.39	4520.73	3950.5	5651.46	2695.08	2668.26	2100.43	3466.58	1760.56	2770.83	3080.71	19475.3	14311.1	16611.7	15274.7	17215.9	13093	15614.5	17484.4	15347	14231	18360.2	17432.8	27932.5	35066	31274.7	40637.6	31677.3	41122.9	34921.8	30416.1	32978	31747.1	30222.5	37977
XP_021757275.1;XP_021757276.1;XP_021769039.1;XP_021769040.1	2	2	4.62908	0	0	6.12065	1	mature_control	roots_control	51.721	ribulose bisphosphate carboxylase/oxygenase activase, chloroplastic isoform X1 [Chenopodium quinoa]	2850.93	1670.2	3280.51	2707.54	2318.82	2451.17	2660.64	2876.3	3870.97	3153.58	2803.57	3770.82	8412.11	6863.89	8783.08	6751.62	7825.03	5630.48	7710.27	6901.65	5657.37	6359.23	8505.29	5929.45	13060	16187.7	12692.9	18305.9	14321.4	18950.5	11345.8	11219.5	11876.7	12177.7	9326.22	12579.5
XP_021722807.1;XP_021757354.1;XP_021756143.1	2	2	14.7269	0	0	53.6033	1	mature_control	roots_Zn	50.832	phosphoglycerate kinase, chloroplastic-like [Chenopodium quinoa]	635.831	891.807	951.127	960.679	1253.22	959.257	1055.95	759.075	664.591	917.223	1088.08	698.114	20904.7	13048.6	20655.8	22647.4	17643.5	13545.1	15997.8	19993.4	16687.4	13071.3	28112.3	21249.7	28882.9	43947.5	45222.8	49270.3	42168.6	68335.3	51420.7	36098.3	33307.8	41841.7	38976	37815.8
XP_021750238.1;XP_021736095.1;XP_021741515.1;XP_021741517.1;XP_021762493.1	2	2	5.42753	0	0	9.28099	1	roots_control	young_control	17.642	MLP-like protein 34 [Chenopodium quinoa]	21829	15830.1	18637.6	14601.1	20118.4	11265.9	10997.2	9388.86	13136.7	11090	10018.1	14939.2	2760.65	1886.27	1593.45	1653.39	1413.51	1713.34	2008.57	1624.4	2012.18	1527.89	2359.9	1980.9	2076.62	2736.95	3883.88	4295.46	3245.43	4791.36	4043.71	2642.76	3048.11	2613.15	3471.85	3656.58
XP_021743337.1;XP_021764798.1	2	2	7.82535	0	0	9.11259	1	roots_Zn	mature_control	38.434	fructose-bisphosphate aldolase, cytoplasmic isozyme-like [Chenopodium quinoa]	55887	58188.3	70030.5	50357.5	70902.9	49595.8	59275.9	66217.6	81839.6	66034.7	55944.2	58014.4	8053.86	6300.4	6754.15	9233.74	7236.26	8562.17	10528	8917.94	9969.46	11331.1	8102.9	8035.89	6128.72	7187.79	8022.51	7274.11	6054.69	7836.74	9402.34	6047.05	6604.65	8419.54	6078.33	8432.99
XP_021743768.1;XP_021743769.1;XP_021759797.1;XP_021716156.1;XP_021720871.1;XP_021744491.1;XP_021749538.1	2	2	6.89529	0	0	7.13117	1	roots_control	mature_control	41.713	actin-7-like [Chenopodium quinoa]	36000.6	35014.4	45487.5	30207.2	46110.5	29053.3	19333.1	25505.9	36800.9	19380.4	20735.3	22427.2	5502.97	5636.02	5547.59	6123.05	5498.95	7010.98	7066.03	5629.31	6419.48	7074.87	5985.01	5382.93	5069.34	5867.7	4968.14	4814.29	5340.29	5053.45	6889.08	5525.01	4136.67	8057	4753.38	8459.76
XP_021738721.1;XP_021753491.1	2	2	8.09825	0	0	92.6717	1	mature_control	roots_Zn	42.643	fructose-bisphosphate aldolase 1, chloroplastic [Chenopodium quinoa]	1631.24	943.251	1256.12	1633.09	2293.2	1463.46	2072.38	1197.48	1198.24	1369.39	1297.89	1146.76	36958.7	35455	32108.2	10664.1	40505.1	36136.6	41167.4	51202.3	18055.8	28727.9	37068	33653.5	83665.1	91076.9	89366.2	129206	97000.8	277205	99397.2	85610.7	60750.2	60621.7	49728	114872
XP_021748847.1;XP_021767142.1	2	2	9.8387	0	0	18.5649	1	mature_control	roots_Zn	30.932	chlorophyll a-b binding protein CP26, chloroplastic-like [Chenopodium quinoa]	7732.88	4822.04	7375.67	7178.88	8602.66	4383.53	8139.95	4672.3	5868.46	5406.43	6784.09	6186.78	64417.4	38758.2	59708.7	34254.8	57554	43341.1	36071.1	31929	42093.7	48339.8	51887.5	46248	84342.7	120576	108652	127660	105742	141006	105329	80095.9	93298.2	78506.7	83629.8	111980
XP_021717516.1;XP_021717519.1;XP_021760277.1	1	1	2.25862	0	0	17.4914	1	mature_control	roots_Zn	40.387	NAD-dependent malic enzyme 59 kDa isoform, mitochondrial-like [Chenopodium quinoa]	2636.41	1859.54	1815.41	1591.3	2301.89	1681.95	1980.57	1947.32	2171.51	1682.24	1793.79	1980.2	15649.7	10212.8	16557.9	11171.4	13468.5	9436.28	11498.6	10123.8	9877.17	7157.25	16185.6	14573.2	29824.6	37673.7	24454.4	30789	36129.9	43252.3	28294.2	25957.6	27215.6	25120.7	31489.4	39875.9
XP_021748287.1;XP_021767090.1	2	2	8.30448	0	0	43.3157	1	mature_control	roots_Zn	14.437	photosystem II 10 kDa polypeptide, chloroplastic [Chenopodium quinoa]	2499.27	1535.46	2086.38	1596.2	2603.22	1525.23	1689.26	1153.4	1398.77	1627.8	1558.65	1285.78	27389.1	16263.5	25118.6	8012.35	26279.3	19459	10920.5	10235.8	13080.5	20651.4	25571.4	21121.4	43182.3	79788	52360.8	75483.8	58072.9	68549.9	56078.9	42298.1	42475.6	37788.5	48838.4	70827.6
XP_021727571.1;XP_021759854.1	1	1	2.50725	0	0	57.9203	1	mature_control	roots_Zn	40.974	ferredoxin--NADP reductase, chloroplastic-like [Chenopodium quinoa]	894.557	537.709	1109.87	602.773	1195.4	777.479	1114.1	548.746	723.504	1285.53	794.886	571.751	26349.8	18586.5	29510.9	16818.8	20304.1	20873.4	22023.9	26161.4	19579.4	19764.4	35541.7	39042.3	43318.8	47630.6	41726.4	50209.4	35025.8	73921.2	45688.5	37381	34352.1	38852.8	42555.7	45384.6
XP_021726130.1;XP_021754875.1	1	1	2.76503	0	0	4.09461	1	roots_Zn	mature_Zn	67.321	ferredoxin--nitrite reductase, chloroplastic [Chenopodium quinoa]	12277.6	10794.2	16373.1	10614.4	16957	11566.6	16939.7	15633.4	18540	15101.9	16665.5	14534.2	4574.53	4812.9	3493.77	3485.24	4227.21	4028.26	5285.01	4105.6	4192.29	4420.34	3671.19	3650.98	3459.89	3877.4	3638.27	3786.52	3489.37	5853.36	4747.91	3022.89	3661.01	3556.36	3434.17	5368.62
XP_021740084.1;XP_021740085.1;XP_021740086.1;XP_021740087.1;XP_021740088.1;XP_021740089.1;XP_021740090.1	1	1	1.74997	0	0	42.7066	1	young_control	roots_Zn	130.598	formin-like protein 13 isoform X1 [Chenopodium quinoa]	78.4392	52.9938	62.4208	50.3581	153.105	45.786	94.637	67.1637	57.9218	41.8734	86.2772	76.5327	2327.48	4028.29	3314.2	3484.11	2365.49	2605.35	2515.08	2815.48	3268.23	4307.88	1684.65	1456	971.797	380.775	543.949	572.295	492.904	425.076	543.147	508.399	935.766	642.912	438.968	153.961
XP_021736304.1;XP_021739312.1	1	1	3.11909	0	0	11.1437	1	mature_control	roots_control	39.188	50S ribosomal protein L1, chloroplastic [Chenopodium quinoa]	467.06	423.646	345.242	340.427	530.397	314.186	717.062	383.854	418.292	384.654	647.512	698.142	4611.18	3032.09	3525.5	3353.88	3597.91	3784.81	3549.5	3648.13	3240.14	3526.39	3677.54	3414.48	3905.65	3794.5	5101.96	3599.63	4289.76	6286.85	4527.98	2931.18	2372.09	3875.69	3460.42	3659.34
XP_021750653.1	1	1	1.98031	0	0	20.1707	1	roots_control	mature_Zn	35.923	annexin-like protein RJ4 [Chenopodium quinoa]	6250.89	5584.4	4603.06	3813.96	6033.89	4732.98	3521.2	6434.23	6812.91	5960.23	3265.39	4080.73	322.627	388.102	341.131	368.094	410.525	569.743	647.817	347.631	502.987	475.329	300.752	313.921	244.865	330.2	251.258	211.351	243.696	504.091	330.584	219.541	148.455	243.452	288.238	307.559
XP_021774618.1	1	1	2.30622	0	0	55.7853	1	roots_Zn	young_Zn	24.482	endochitinase At2g43590-like [Chenopodium quinoa]	22665.8	16144.9	9578.03	11565.1	28630.3	7370.65	25667.6	11486.9	13140.6	13464.2	21631	30885.2	402.777	534.544	211.822	275.738	311.926	477.388	597.165	458.241	283.846	178.723	254.188	312.176	348.421	487.196	458.103	753.826	735.374	822.211	1230.28	651.867	607.134	508.794	298.797	1279.89
XP_021716317.1;XP_021716785.1	1	1	2.17114	0	0	7.18162	1	mature_control	roots_Zn	111.856	LOW QUALITY PROTEIN: protein TIC110, chloroplastic-like [Chenopodium quinoa]	634.446	339.166	402.435	666.884	640.27	458.02	488.523	398.761	523.366	467.074	570.697	364.827	3540.76	3319.89	3387.41	2808.02	2975.6	2833.8	3213.82	2432.55	2331.64	2230.06	2216.49	1863.13	3004.27	3047.14	3219.45	2648.62	2959.97	5324.24	2719.85	2221.54	3299.79	2496.52	2273.4	2885.13
XP_021764333.1;XP_021770281.1	1	1	4.0955	0	0	29.6187	1	mature_control	roots_Zn	38.822	2-methyl-6-phytyl-1,4-hydroquinone methyltransferase, chloroplastic-like [Chenopodium quinoa]	433.028	372.703	305.754	457.986	686.352	438.71	392.976	330.553	353.407	251.648	524.597	254.349	11029.1	5584.12	7284.3	6962.62	7950.97	6970.08	7567.77	6884.9	7008.88	6953.96	8904.43	6680.83	7619.24	10414.1	12048.9	9499.95	8936.95	13903.2	11718.6	6855.59	7197.24	10388	9218.4	9608.28
XP_021731867.1;XP_021736738.1;XP_021751527.1;XP_021772157.1	1	1	1.50841	0	0	9.76077	1	roots_Zn	young_control	52.539	citrate synthase, mitochondrial-like [Chenopodium quinoa]	2988.64	2872.23	3570.27	1942.51	3120.4	2054.7	3597.33	3843.29	4659.48	3552.3	3762.8	3169.1	393.9	385.507	344.893	593.285	264.461	331.734	665.075	579.019	580.262	366.398	526.525	837.938	357.382	369.782	397.922	409.116	354.082	514.125	587.47	519.294	668.904	583.408	534.567	790.587
XP_021743835.1;XP_021746770.1	1	1	2.3264	0	0	14.2465	1	roots_control	mature_control	29.276	proteasome subunit beta type-7-A-like [Chenopodium quinoa]	4479.01	2702.29	4111.35	2955.53	5444.61	2888.91	3576.61	3024.82	3479.37	2723.36	4883.69	3319.48	630.867	560.655	664.476	974.738	740.855	879.148	1450.69	1062.54	979.645	1305.55	760.044	1076.38	433.452	206.025	334.044	253.713	187.656	170.182	307.41	358.326	329.026	611.173	314.054	524.775
XP_021734627.1;XP_021734628.1;XP_021771726.1	1	1	1.22597	0	0	42.6319	1	mature_control	roots_control	94.785	beta-galactosidase 10 isoform X1 [Chenopodium quinoa]	261.497	209.436	198.387	207.94	253.103	193.602	295.211	163.688	323.093	162.066	302.491	382.201	4879.42	2253.31	3623.56	1104.1	3373.24	2310.99	1033.44	1614.99	1275.66	2443.12	3472.18	2347.41	6942.94	11600.6	8692.39	8803.2	7573.43	12830.6	6732.5	5358.77	5087.29	4280.71	5136.26	7378.69
XP_021733873.1;XP_021761594.1	1	1	9.78651	0	0	17.6979	1	mature_control	roots_Zn	30.408	ribulose-phosphate 3-epimerase, chloroplastic-like [Chenopodium quinoa]	1684.59	1404.37	1681.85	1334.96	1656.09	1042.2	1351.51	749.458	808.693	906.68	1224.6	1708.53	10851.5	11566.3	9466.75	7070.65	7685.31	5906.58	4190.92	5239.75	6070.92	7159.06	10108.1	8393.37	15947.7	16304.8	23393.5	21937.3	13929.1	27939.3	16771	10291.7	20617.1	10984.4	11528.6	8889.29
XP_021752282.1;XP_021774711.1	1	1	3.56323	0	0	17.2133	1	mature_control	roots_Zn	18.433	50S ribosomal protein L18, chloroplastic-like [Chenopodium quinoa]	564.557	660.938	248.936	517.639	934.252	426.816	559.279	308.014	354.088	394.238	292.805	418.334	5402.07	5509.07	5739.13	3806.96	5662.4	4547.26	4085.46	4641.3	4281.13	4351.4	4226.5	3959.25	6312.36	6135.73	6051.15	6730.28	6035.37	8786.2	4879.31	4589.21	5813.01	4581.65	5624.55	3642.42
XP_021772984.1	1	1	3.04608	0	0	1461.78	1	mature_control	roots_control	31.313	LOW QUALITY PROTEIN: UPF0603 protein At1g54780, chloroplastic-like [Chenopodium quinoa]	4.6923	7.86784	3.7843	5.50663	0	3.9733	25.6569	28.2589	17.3047	23.5442	20.6445	10.8136	2825.97	2080.72	2781.33	1544.39	2130.63	1761.99	1384.78	1259.56	1153	876.197	1823.26	1924.2	6062.87	6682.58	5934.31	4615.59	5860.7	8593.61	3730.2	5154.62	8110.75	2864.21	3705.18	3492.6
XP_021743720.1;XP_021759743.1	2	2	7.50004	0	0	14.1487	1	mature_control	roots_Zn	28.994	photosystem II 22 kDa protein, chloroplastic-like [Chenopodium quinoa]	18642.8	10533.3	16972.7	10668.3	25505.3	11239.7	11951.6	10376.2	14280.1	10760.1	12384.7	11238.1	97717.1	88265.4	112744	76219.9	93942.2	88880.9	83107.7	88270.4	92280	81759.5	103108	102520	158563	224451	139195	181921	173338	126958	152978	156130	144531	146153	175045	207976
XP_021768934.1	1	1	1.41171	0	0	53.0012	1	mature_control	roots_control	85.426	ATP-dependent DNA helicase PIF1-like [Chenopodium quinoa]	275.749	325.015	276.031	160.928	220.989	193.445	331.272	348.36	365.936	244.867	274.412	181.157	12151.5	13526.3	11825.6	6285.84	9027.35	9087.49	8641.05	6300.81	7233	7973.34	8683.43	7691.49	12360.7	13902.6	10753.1	11822.5	11523.4	16603.5	10916.5	7771.57	8161.53	8731.49	11065.2	13207.3
XP_021732594.1;XP_021732595.1;XP_021732596.1;XP_021732597.1;XP_021769297.1;XP_021769298.1;XP_021769299.1	1	1	2.48049	0	0	18.3825	1	roots_control	young_control	34.486	peroxidase 4-like [Chenopodium quinoa]	10856.8	6644.85	10362.2	7061.43	19797.5	6251.66	7324.26	5843.95	7312.02	4108.33	6718.66	12076.6	518.705	644.688	514.762	601.534	502.082	535.218	1022.2	755.545	708.833	508.73	563.316	664.444	590.762	480.67	556.14	837.004	501.14	698.047	487.543	547.659	968.863	599.783	326.125	582.825
XP_021726359.1;XP_021740467.1	1	1	2.18849	0	0	62.4972	1	roots_control	mature_Zn	35.844	peroxidase 3-like [Chenopodium quinoa]	21967	16988.3	21623.4	9206.79	14723.8	7465.51	2702.7	2186.6	3245.96	1866.78	2419.55	5336.85	368.083	200.153	263.028	314.812	272.332	321.45	465.031	407.096	207.875	417.729	227.08	339.285	227.56	236.793	151.255	398.851	93.5697	364.817	292.245	193.784	230.757	224.28	205.04	325.556
XP_021766863.1	1	1	1.59313	0	0	22.8779	1	mature_control	roots_control	63.774	uncharacterized protein LOC110731319 [Chenopodium quinoa]	939.76	290.096	1226.12	782.99	666.615	906.665	1280.85	1075.57	1471.46	1275.11	1658.86	1226.7	5681.03	6782.47	8585.13	6789.67	7606.88	7023.57	6469.89	9550.92	7901.38	6757.97	8096.45	12149.3	21827.2	17172.1	15031.9	18554.6	16476.3	21032.1	16082.4	14487.4	13904.4	16630.5	12405.5	20364.3
XP_021743994.1	1	1	2.26892	0	0	49.8557	1	mature_control	roots_Zn	97.639	uncharacterized protein LOC110710041 [Chenopodium quinoa]	1608.6	1112.26	926.896	1419.56	2431.55	1201.25	1014.98	634.858	491.354	799.218	734.365	703.417	19032.2	8522.72	13917.8	4850.88	12683.3	9719.46	7139.91	7034.62	6972.95	13736.8	15549.4	11071.1	25234.4	39008.3	40432.3	35611.7	29653.1	48337.9	48372.8	20235.5	22738.2	20554.9	31447.4	42436.2
XP_021728942.1;XP_021772034.1	1	1	4.13965	0	0	56.0597	1	mature_control	roots_control	35.103	oxygen-evolving enhancer protein 1, chloroplastic-like [Chenopodium quinoa]	960.064	444.856	816.467	651.994	782.348	254.993	726.447	1352.52	1418.23	792.327	818.503	188.046	15105.1	20146.7	14670.8	5480.36	20115.8	14664.5	13330.6	12871.1	11031.2	28444	19022.3	15716.5	23346.6	35424	26494	65893.8	26090.5	41984.9	42889.3	24983	28525	29874.8	25715.9	47878.1
XP_021774215.1	1	1	2.48785	0	0	18.9632	1	mature_control	roots_Zn	27.405	F-box/FBD/LRR-repeat protein At1g13570-like [Chenopodium quinoa]	4741.6	2872.18	2547.3	1790.56	2899.76	1799.84	3218.64	1754.13	1824.07	1488.82	1805.56	3370.29	31897.9	16033.1	22825.3	21719.7	22388.8	20172	24151.4	23712.8	18928.4	21228.5	31695.2	29976.3	33901.2	41950.9	47944.4	34467.2	51478.5	45531.3	53842.2	32497.1	26106.7	35492.6	38324	62053.3
YP_009380146.1	1	1	1.35866	0	0	68.1058	1	mature_control	roots_Zn	4.435	PsbF (chloroplast) [Chenopodium quinoa]	676.922	335.495	238.55	482.288	557.076	409.847	389.151	494.358	238.151	408.592	325.415	411.501	9791.77	6944.04	13975.9	2775.09	12900.7	9733.4	4713.34	3133.16	3898.87	8097.55	8630.78	7253.37	28581	28393.2	20230.7	26547.6	17699.3	32955.3	15259	13711.1	10990	11246.8	21500.3	30317.4
XP_021754442.1	1	1	3.78102	0	0	157.679	1	roots_Zn	mature_control	33.664	germin-like protein [Chenopodium quinoa]	27684.5	29787.8	21571.3	24540.3	21440.1	15664.3	47905.2	43675.6	37193.8	55510.4	48333.6	71654.9	369.401	182.698	252.805	546.598	341.542	513.088	478.125	338.378	410.354	434.143	490.046	642.946	251.397	233.441	276.099	378.448	265.004	525.317	161.863	354.678	520.532	449.907	353.499	504.589
XP_021752208.1;XP_021774730.1	1	1	2.67542	0	0	29.4473	1	roots_Zn	young_control	23.765	6,7-dimethyl-8-ribityllumazine synthase, chloroplastic [Chenopodium quinoa]	12114.7	18995.3	14011.2	6801	12634.3	4177.36	51464.5	28731.6	32554.4	35719.3	51986.3	34884.2	1220.93	1745.66	1132.78	1101.98	1338.33	1452.24	2334.03	1967.4	1349.01	1040.46	1425.75	1836.22	1735.34	1973.1	2055.75	2791.05	1905.63	4163.35	2422.36	1991.84	1824.98	2291.31	1356.4	2931.16
XP_021760944.1;XP_021771670.1	1	1	2.43149	0	0	117.1	1	mature_control	roots_Zn	19.941	thioredoxin M-type, chloroplastic-like [Chenopodium quinoa]	147.882	253.784	296.378	307.836	102.691	295.299	258.377	134.681	178.647	188.769	342.661	135.074	8640.95	9447.75	9661.1	4249.01	12287.5	9723.92	11781.5	9909.7	7352.52	17970.8	15554	14272.3	12480.8	21555.6	13875.3	37227.6	15607.4	44248.1	22619.9	13103.8	6107.42	22092.6	16983.8	24345.5
XP_021727743.1;XP_021728964.1	1	1	2.8074	0	0	45.5024	1	mature_control	roots_Zn	47.389	glutamine synthetase, chloroplastic [Chenopodium quinoa]	489.757	358.431	539.223	505.595	698.998	514.562	207.509	167.926	202.034	196.824	386.149	142.015	8212.84	5097.19	8512.81	5053.58	7981.47	6700.84	3833.28	5216.85	4987.79	5875.63	5618.57	5176.1	10117	9060.57	8473.64	9355.51	8887.01	13371.2	5169.28	6793.97	8991.24	7532.18	6426.29	6259.49
XP_021764684.1;XP_021773955.1	1	1	2.74236	0	0	51.8625	1	young_Zn	roots_Zn	19.704	50S ribosomal protein L12, chloroplastic-like [Chenopodium quinoa]	307.829	295.882	670.96	581.783	284.351	321.511	487.845	247.04	79.941	323.922	538.401	219.351	10676	12623	12704	7242.44	14670.2	13054	18099.8	16797.7	11043.7	21348.6	14916	16151.5	11319.8	12165.1	9993.75	22363.4	8969.66	25399.3	14499.3	10334.2	6794.19	14929.4	12544.6	21591.2
XP_021765707.1;XP_021765715.1;XP_021766570.1	1	1	2.73829	0	0	11.4446	1	mature_control	roots_Zn	33.182	2-Cys peroxiredoxin BAS1, chloroplastic-like isoform X1 [Chenopodium quinoa]	1741	1240.77	1219.63	1273.67	2260.27	1132.73	1301.28	1006.62	1181.94	1178.08	1429.4	1522.39	14343.3	10930.2	11608	11006.7	10988.5	10173.9	16135.1	9806.26	10111.1	8796.48	11129.7	11368.5	11455.9	10989.5	16526.6	18625.2	13021.8	16585.6	14491.3	9564.33	13769.7	19552.8	9919.12	11156
XP_021717755.1	2	1	8.07832	0	0	94.8678	1	mature_control	roots_Zn	48.104	glyceraldehyde-3-phosphate dehydrogenase B, chloroplastic [Chenopodium quinoa]	2675.61	2675.89	2998.43	3222.92	3176.72	3261	3328.73	2130.76	1365.29	3276.19	3384.09	2085.22	159353	106279	135945	119579	120401	100905	127405	129947	125858	99937.9	155278	132243	205833	245244	239618	255955	242014	288454	275475	195074	213555	233822	226077	247271
XP_021718341.1;XP_021756188.1	1	1	4.90027	0	0	64.4865	1	mature_control	roots_Zn	22.986	photosystem I reaction center subunit II, chloroplastic [Chenopodium quinoa]	3503.6	2529.17	3256.91	3498.54	4556.44	2573.44	3841.52	1910.06	2525.51	2302.12	3297.64	2293.61	74404.7	40824.9	59265.4	12337.4	60055.1	37897.1	20446.9	19053.7	26051.8	62802.1	66545.8	36128.1	127237	198595	202038	188993	148609	177305	191642	99639.7	96796.2	73649.7	110874	189275
XP_021723430.1	6	1	34.7373	0	0	10.0225	1	roots_control	young_control	104.612	plasma membrane ATPase 4-like isoform X1 [Chenopodium quinoa]	10536.5	10955.2	8673.3	9537.77	11668.8	8360.26	4640.23	5464.86	6096.97	4266.88	4910.15	5168.1	1173.73	915.299	982.18	1122.59	947.328	818.618	1488.73	1254.45	1114.04	966.34	1115.73	1245.05	1026.81	1266.09	1372.83	1249.85	1162.48	1649.27	1693.73	1141.8	1304.81	1359.23	1063.01	1405.19
XP_021750181.1;XP_021756725.1	4	4	13.0896	0	0	13.9955	1	roots_Zn	mature_Zn	92.751	sucrose synthase-like [Chenopodium quinoa]	18587.2	17974.6	15419.8	15295	15918.8	14972.5	23057.6	47423.9	53691	35191.7	24729.8	24958	2908.59	3286.26	2571.51	2884.91	3060.95	3058.92	3414	2656.94	2835.01	2965.07	2374.77	2083.45	2174.47	2435.92	2155.68	2702.7	2109.35	3398.58	2755.24	2134.35	2275.17	2654.02	2478.91	2639.35
XP_021730226.1;XP_021748830.1;XP_021756286.1;XP_021774127.1	4	4	11.4921	0	0	6.4672	1	mature_control	roots_Zn	79.811	transketolase, chloroplastic [Chenopodium quinoa]	6846.25	5304.1	8146.81	5998.32	7954.4	5287.73	5207.82	4832.19	5852.39	4728.63	5010.19	5135.45	19885.7	12578.5	16044.6	13539.3	17126.6	15490	16926.1	16435.9	15697.9	15238.8	19612	19458.3	23792.4	29836.8	29439.9	34513.7	34653.9	46737.6	35866.3	25117	21752.6	28597.8	29694.7	39461.9
YP_009380136.1	3	3	11.3059	0	0	94.1025	1	mature_control	roots_Zn	52.592	ribulose-1,5-bisphosphate carboxylase/oxygenase large subunit (chloroplast) [Chenopodium quinoa]	5256.89	3335.51	7833.11	4380.16	5030.15	6764.13	7920.79	3602.73	3970	6249.34	8199.45	2629.57	316865	223335	256948	224578	247590	211662	237243	265463	231639	202322	298613	310068	382843	471812	512901	500222	495771	701546	600930	316420	412020	430119	433904	541202
XP_021723344.1;XP_021767606.1	3	3	12.6504	0	0	4.59031	1	roots_Zn	mature_control	61.55	2,3-bisphosphoglycerate-independent phosphoglycerate mutase-like [Chenopodium quinoa]	22116	26805.6	28696	24957.7	35634.5	25073.6	46312.5	51019.8	56672.5	55539.3	48518.1	39313.4	13062.4	12802	11673.8	16164.1	12874.7	14476.8	16731.3	17116.8	16260.4	12040.9	16775.6	15756.2	10976.8	10451.9	11979.6	10748.5	11541.1	9085.46	12725.9	12124.4	11441.5	15640.1	11370.7	14122.3
YP_009380115.1	3	3	10.9262	0	0	48.5432	1	mature_control	roots_Zn	55.497	AtpA (chloroplast) [Chenopodium quinoa]	16221.2	9553.89	8535.43	6178.06	7231.06	6964.73	10161	3843.76	6930.76	5138.65	8180.34	3884.49	166963	120797	158853	119105	148597	115759	98940.8	123428	119544	116676	166466	155606	284181	339268	281910	301844	290149	354038	289276	243727	253286	250553	268292	291645
XP_021774923.1;XP_021751776.1;XP_021765273.1;XP_021719918.1;XP_021736941.1;XP_021737115.1;XP_021752616.1;XP_021755016.1	3	3	8.39836	0	0	6.48259	1	roots_Zn	young_control	36.08	probable fructokinase-4 [Chenopodium quinoa]	22233.2	18958.9	23201	19212.9	23801.1	14667.5	20236.8	18228.7	23222.5	19978.7	20117.9	21210.5	3846.79	2305.21	2988.69	3522.54	3601.16	2708.74	2460.6	3334.2	2972.64	3569.82	3414.45	3447.96	5152.02	6318.37	4901.39	4515.33	3831.84	6757.32	4473.25	3934.44	3926.53	5729.51	4000.49	4764.19
XP_021718527.1;XP_021723764.1	9	4	41.262	0	0	13.7324	1	mature_Zn	roots_control	110.825	phosphoenolpyruvate carboxylase 1-like [Chenopodium quinoa]	13756.6	18058.4	16516.1	14604.9	12180.8	13585.9	14416.5	15560.3	14683.9	15655.6	14598.2	13864.5	133338	68297.8	112528	130336	96581.2	71608.7	86994.4	127174	121549	61554.6	142325	135839	180805	243022	204855	164891	210181	203980	227378	188519	221573	243259	241852	95521.5
XP_021727103.1;XP_021747433.1	5	4	22.5997	0	0	4.12963	1	mature_control	roots_Zn	59.127	ATP synthase subunit beta, mitochondrial-like [Chenopodium quinoa]	66611.9	51090.1	63447.5	49897.1	55665.8	49454.1	53821	42733.5	50449.8	42536.9	54009.4	46454.7	107384	95627.2	108824	76225	98723.7	90910	91059.3	97831.7	91332.4	90377.6	128445	119248	174398	234018	165598	210116	196362	217124	176065	161360	135724	180409	187993	199899
XP_021738895.1;XP_021744343.1;XP_021758477.1;XP_021719940.1;XP_021719941.1;XP_021733769.1;XP_021761683.1;XP_021761848.1	6	4	24.0405	0	0	4.96297	1	roots_control	mature_Zn	105.11	plasma membrane ATPase 4-like [Chenopodium quinoa]	16008	17309.1	14188.4	17753.8	16068.2	16946.4	9184.14	10397.3	10165.5	8167.84	9309.24	9623.21	4015.22	2966.62	3003.14	3393.23	3253.22	3238.94	4780.54	3552.69	3484.09	3428.93	3398.68	2940.65	2927.01	3601.74	3286.32	3390.22	2925.14	3748.4	3851.54	2714.49	2929.68	3842.86	3268.13	3194.7
XP_021734020.1;XP_021745284.1	3	2	10.7633	0	0	20.0158	1	mature_control	roots_Zn	42.879	glyceraldehyde-3-phosphate dehydrogenase A, chloroplastic-like [Chenopodium quinoa]	4034.79	2907.07	3769.19	3447.32	4558.28	3011.43	3822.56	2357.88	2684.86	2666.52	3588.28	2779.62	32910.2	26033.6	31225.9	27497.7	29062.2	24766.2	28423.1	28589.5	29086	21404.8	34602.9	30125.3	51092.4	60533.2	48356	66501.2	59785.9	72008.8	53028	51547.4	52286	56676.4	52993.2	58438.5
XP_021766874.1;XP_021719708.1;XP_021755747.1;XP_021758931.1	3	3	9.69265	0	0	30.3831	1	mature_control	roots_Zn	39.837	ATP synthase gamma chain, chloroplastic [Chenopodium quinoa]	2913.93	2895.56	2483.07	3036.6	2848.79	3630.31	3352.91	3229.18	2997.51	3061.47	2828.2	2199.3	40783.5	35037.8	42276.1	25819.6	41452.3	31146.5	26720.8	32381.7	31038.9	30048.5	47225.2	40599	78105.7	101085	72597.5	89282.5	79290.9	116465	77564.8	67387.9	61340.1	68611	72415	53527.7
XP_021737384.1;XP_021741810.1	6	5	20.1679	0	0	4.08936	1	mature_control	roots_Zn	102.056	ATP-dependent Clp protease ATP-binding subunit ClpA homolog CD4B, chloroplastic [Chenopodium quinoa]	3303.64	3883.9	3321.19	3927	4008.69	3011.88	3269.5	2647.19	2754.56	2522.81	2995.47	3625.06	12419.2	11669.8	10797.1	11098.4	11576	11804.5	12902.6	11632.3	10447.6	10705.3	10755.4	9915.5	11432.8	12075	11721.4	11917.4	10717.2	14986.4	12031.5	9205.84	8435.92	12618.3	10507.2	12485.3
XP_021719138.1;XP_021743068.1	4	4	12.8109	0	0	3.84984	1	young_control	roots_control	76.105	stromal 70 kDa heat shock-related protein, chloroplastic-like [Chenopodium quinoa]	5298.47	7570.82	6683.87	9108.02	6218.63	7710.95	7065.43	6957.66	7174.16	8398.04	7412.78	6782.34	27153.8	29278.2	26098.4	27279.7	27249.2	26908.4	26443.1	23797.2	24093.6	21282.9	25215.5	18303.3	22764.1	25918.9	19719.3	29005.5	22399.3	20416	21186.2	20408.9	19138	30599	21842.1	15374.2
YP_009380137.1	7	6	23.2235	0	0	33.3822	1	mature_control	roots_Zn	53.698	AtpB (chloroplast) [Chenopodium quinoa]	9172.05	6539.85	9479.7	5893.06	8583.93	6466.42	7733.87	5798.07	7369.66	7173.18	7729	5609.96	100805	77068.8	131029	86291.8	105092	80840.5	73165.1	93185.9	82484.3	75331.5	129516	109968	223363	258745	195777	228592	231096	244908	176435	198681	203799	190624	193459	192028
XP_021754640.1;XP_021722559.1;XP_021714790.1;XP_021714791.1;XP_021714792.1	9	9	26.657	0	0	36.8189	1	mature_control	roots_Zn	103.978	pyruvate, phosphate dikinase, chloroplastic [Chenopodium quinoa]	4363.15	3886.46	4412.17	3985.09	5690.14	4114.66	5260.07	3441.75	4135.5	3693.73	4193.93	4153.36	91836.3	57628.6	73206.1	75246.6	62876.9	51113.1	58189.4	64603.9	62928.7	45639	88792.4	67800.5	133622	161851	144090	141588	138062	196779	122189	110502	121260	148580	122282	134511
XP_021772452.1	3	3	8.62308	0	0	6.89837	1	mature_control	roots_control	41.784	chloroplast stem-loop binding protein of 41 kDa b, chloroplastic-like [Chenopodium quinoa]	2235.71	2128.45	2434.86	2277.37	2906.7	2341.04	2685.93	2580.56	2991.71	2804.61	2288.47	2359.75	9211.93	8435.46	10709.8	8247.2	9092.78	7498.51	7587.78	8881.61	8033.1	6982.89	9494.2	8356.22	16565.9	19133.2	14238.2	17791.6	16887.9	14196.3	12704.9	12843.6	14221.4	15407.9	13873	15438.3
XP_021739841.1;XP_021759261.1;XP_021715449.1;XP_021715450.1;XP_021720759.1;XP_021720760.1	3	3	5.36694	0	0	10.4582	1	mature_control	roots_Zn	32.457	mitochondrial uncoupling protein 1-like [Chenopodium quinoa]	1104.78	708.13	651.518	601.577	1032.58	669.83	739.557	612.549	800.969	495.044	757.921	582.872	2743.19	1905.85	2655.86	1604.36	2785.24	1920.4	1956.1	2297.32	1958.13	1877.33	3307.14	2926.01	5807.49	8236.56	5071.91	7320.25	6539.64	8741.14	6376.6	6090.31	4994.49	4492.56	6303.47	8543.5
XP_021760951.1;XP_021763424.1;XP_021767455.1;XP_021771663.1	1	1	3.1569	1.11e-16	4.92e-16	22.1058	1	roots_Zn	mature_control	41.245	alcohol dehydrogenase 1 [Chenopodium quinoa]	11414.6	6121.63	5998.92	7639.94	8810.8	19740.5	59146.7	138665	188613	111520	61047.2	45881	4993.08	4368.93	4494.89	6003.88	4186.83	5455.63	5237.93	5232.87	5956.29	3897.94	5068.1	5492.4	4445.6	4846.46	4157.05	4403.37	4904.7	4605.54	4788.48	4402.37	5688.04	6117.15	5217.75	3846.42
XP_021775119.1;XP_021771015.1;XP_021743887.1;XP_021759538.1	4	4	24.8853	1.11e-16	4.92e-16	3.9591	1	roots_Zn	young_control	46.156	isocitrate dehydrogenase [NADP] [Chenopodium quinoa]	21706.4	20230.3	29318.9	21146.8	25826.3	21612.9	34075.8	25308.4	29270.8	26145.1	26604.2	24835.8	6186.47	6347.09	8335.76	7997.72	6370.9	6751.39	7135.83	9424.32	8695.37	9187.45	7966.89	9898.93	8444.46	10076.6	7662.52	9490.29	8965.8	5409.36	9337.77	11016.9	7994.69	8570.53	12008.6	10691.4
XP_021723433.1;XP_021724960.1;XP_021723432.1;XP_021724958.1;XP_021724959.1;XP_021755229.1;XP_021731359.1;XP_021740079.1	7	2	37.8324	1.11e-16	4.92e-16	7.36225	1	roots_control	young_control	104.983	plasma membrane ATPase 4-like [Chenopodium quinoa]	21870.6	20934.3	12843.9	13960.4	28464.1	16404.7	9692.57	9611.47	10824.6	9149.1	7966.6	10126.7	2096	3237.89	2562.86	2054.88	2848.26	2749.42	4272.73	4002.74	2358.09	2161.87	2964.48	2895.29	3648.35	3959.13	3912.93	4236.91	3723.73	5103.35	4201.19	3914.1	3630.1	3620.86	2571.92	4205.92
XP_021722983.1;XP_021746066.1	2	1	5.33732	1.11e-16	4.92e-16	4.26075	1	roots_Zn	mature_control	48.125	uncharacterized protein LOC110690455 [Chenopodium quinoa]	13508.3	11461.4	16307.3	9643.07	13232.9	10395.6	17766.6	15847.2	20607.3	19389.6	18647.9	13513.1	4674.28	5869.99	3953.18	4160.33	3600.53	3881.94	5506.72	3949.03	4340.13	3630.28	3630.85	4163.49	3269.71	5054.58	3825.05	4079.8	3518.14	5077.42	5159.57	4287.55	4884.88	3460.3	3965.13	5630.39
XP_021732232.1;XP_021745144.1	2	2	6.74933	2.22e-16	9.49e-16	9.63298	1	mature_control	roots_control	75.484	ATP-dependent zinc metalloprotease FTSH, chloroplastic-like [Chenopodium quinoa]	335.602	729.465	383.803	732.009	740.543	759.758	732.614	1009.09	494.742	1301.78	590.761	549.464	3034.23	2848.97	3552.13	2782.65	2991.28	2725.56	2432.06	3066.01	2422.31	2116.54	3267.17	2955.91	5799.97	6985.56	5487.98	7064.01	6115.73	4007.47	3596.99	5638.77	3743.51	4362.52	4401.85	3540.82
XP_021715572.1;XP_021720646.1;XP_021732493.1;XP_021769207.1	2	2	6.98517	2.22e-16	9.49e-16	2.98481	1	roots_control	mature_control	192.711	clathrin heavy chain 1-like [Chenopodium quinoa]	12739.8	13555.9	16403.2	13060.4	16542.7	12002.8	12035.6	12615.9	14523.6	12390.9	11936.3	11986.3	7717.53	7384.02	6145.03	7181.55	6943.16	7947.41	8676.88	7194.81	8048.83	7491.89	6748.81	7183.64	4074.42	5016.51	4665.82	4420.82	4669.05	5398.03	6171.97	4725.52	4282.59	7043.03	5846.28	6121.63
XP_021738786.1	2	2	8.64652	2.22e-16	9.49e-16	29.0722	1	mature_control	roots_control	23.696	ATP synthase subunit b', chloroplastic-like [Chenopodium quinoa]	2173.43	3640.86	3449.02	3039.05	1951.33	3512.09	4295.01	4177.3	3546.27	4433.02	3604.6	2694.35	38743.7	31982.4	42160.9	22849.5	40334.7	32363.8	26292.6	33756.6	27723	33739	47119	41888.1	69490.2	105145	71038.4	94273.6	72876.6	103667	75529.8	62267.7	51743.4	67822.2	65010.2	8935.24
XP_021714146.1;XP_021751794.1	1	1	1.69161	3.33e-16	1.36e-15	3.55277	1	roots_control	mature_control	56.591	inositol-3-phosphate synthase-like [Chenopodium quinoa]	35515.7	35825.6	45438.9	38531.6	48047	31046.3	34901.3	35430.6	40892.1	36207.8	34930.7	36239.9	16940.3	26980.4	18466	15727	18909.8	20916.2	18004.9	13895.3	17059.9	17606.2	11795.3	11009.3	12242.6	11927.2	9361.02	9798.36	9266.73	13382.3	10162.7	9958.64	12919.1	12309.2	10736.5	11294.2
XP_021723492.1;XP_021725019.1	2	2	8.97881	3.33e-16	1.36e-15	3.00495	1	roots_control	mature_control	54.764	mitochondrial-processing peptidase subunit alpha-like [Chenopodium quinoa]	17193.8	12642.6	10714.6	13996.8	15587.5	14282.5	14061.6	14505.8	15982.7	12111.3	13403.8	10243.6	5330.34	4594.96	3967.23	5095.36	4590.56	4631.22	5713.18	5361.36	4478.43	4732.73	4457.2	5463.4	5474.83	5021.33	5135.82	4747.28	4578.84	3134.81	5972.29	5414.51	5823.74	4639.75	4423.57	6037.08
XP_021769936.1;XP_021774411.1	1	1	0.615508	3.33e-16	1.36e-15	54.231	1	mature_control	roots_Zn	187.543	histone-lysine N-methyltransferase ATXR7-like [Chenopodium quinoa]	48.3038	23.2686	20.252	58.7726	55.1409	68.2727	30.7936	35.3666	40.7756	34.2257	59.9624	44.3628	1443.86	764.66	1830.21	1850.62	690.28	778.323	555.647	1424.41	1527.92	522.116	2050.02	2034.1	2434.68	2446.83	2600.46	2091.98	2961.23	777.82	1635.56	1987.23	1887.49	2226.54	3124.6	455.64
XP_021737441.1;XP_021743987.1;XP_021775819.1	3	3	8.5853	3.33e-16	1.36e-15	5.35768	1	young_control	roots_Zn	50.919	glutamate-1-semialdehyde 2,1-aminomutase, chloroplastic-like [Chenopodium quinoa]	3040.83	1810.15	2622.47	1938.15	3678.24	1692.92	1451.25	1293.12	1558.58	1267.22	1450.05	1701.4	8716.19	8397.28	7406.13	6349.33	7671.92	8186.83	8938.54	6536.95	6204.99	6048.04	6105.95	5002.9	6175.93	6459.65	6634.97	7041.65	6892.28	10038.5	5320.34	4070.95	4354.29	6142.75	4823.18	5655.3
XP_021729298.1;XP_021759547.1	1	1	2.41047	5.55e-16	2.21e-15	10.833	1	mature_control	roots_Zn	24.366	outer envelope pore protein 24, chloroplastic-like [Chenopodium quinoa]	775.001	259.466	521.74	504.119	762.333	418.996	610.605	228.209	287.784	406.591	611.565	395.965	2039.42	1410.98	2159.67	1958.3	1898.52	1696.64	2047.06	2275.96	2035.76	2018.5	2637.94	2332.48	3742.91	5389.14	3747.67	5058.33	3623.78	5961.83	3834.75	2994.96	2325.19	4392.5	3177	5270.02
XP_021730180.1;XP_021765219.1	1	1	3.30619	5.55e-16	2.21e-15	27.6394	1	mature_control	roots_Zn	69.008	phosphoglucomutase, chloroplastic-like [Chenopodium quinoa]	356.587	325.922	80.0943	193.329	247.736	392.894	315.307	448.809	49.4184	292.335	227.157	258.166	3525.25	1806.81	3300.72	3648.21	2578.51	1890.96	2051.93	2705.33	3018.5	1909.12	3347.99	3067.89	5591.03	8499.21	4909.13	7617.92	7681.1	9681.25	5337.02	6051.83	8026.65	7511.71	7376.49	5459.3
XP_021762479.1;XP_021756032.1	2	2	5.76936	7.77e-16	3.03e-15	5.11203	1	mature_control	roots_Zn	39.238	mitochondrial phosphate carrier protein 3, mitochondrial-like [Chenopodium quinoa]	4227.91	2622.93	2504.83	3131.29	3990.43	3696.41	3382.51	3146.08	3734.27	2767.2	3648.02	2370.45	6252.55	3917.45	8472.6	6459.62	6302.33	4939.9	6255.88	7025.44	6247.4	4358.7	8229.83	9226.9	14720.7	20019.4	11850.4	15774.7	16506.3	18505.2	15032.3	15244.1	16694	14069.9	17982.5	17577.3
XP_021733862.1;XP_021761611.1	1	1	3.94825	7.77e-16	3.03e-15	18.4599	1	mature_control	roots_Zn	27.948	chlorophyll a-b binding protein 4, chloroplastic-like [Chenopodium quinoa]	4877.72	3862.46	5400.53	3900.67	5081.62	3598.63	4255.5	2010.98	3644.64	2910.2	5157.64	3094.53	27659.1	33267	43463.4	8513.02	31485.3	20203.1	11613	13164	14383.9	16830	18978.3	19650.3	77147.3	76682.6	60999.3	64048.7	52164.9	57971.3	49210	42151.2	65980.8	31268.3	51174.4	20715
XP_021722825.1;XP_021773683.1;XP_021773684.1	1	1	4.52326	8.88e-16	3.43e-15	15.5222	1	roots_Zn	young_control	23.263	germin-like protein subfamily 2 member 2 [Chenopodium quinoa]	12167.3	14898.8	9573.98	7767.98	5845.58	5308.35	14718.1	13762.6	14028	12245.5	16755.6	12272	929.568	1539.23	406.41	703.311	732.813	1086.2	1507.67	1331.27	942.566	865.877	633.231	681.158	753.842	775.779	853.202	1292.63	805.613	1213.06	1404.02	721.332	1573.94	1311.7	392.416	885.664
XP_021742662.1;XP_021772768.1	1	1	2.67322	9.99e-16	3.82e-15	7.03662	1	roots_control	mature_control	39.353	protein disulfide-isomerase like 2-1-like [Chenopodium quinoa]	9987.69	5406.49	7782.15	5376.55	8867.39	5505.98	4869.47	4803.04	7981.58	4938.88	5649.77	6405.69	2192.1	2681.03	2063.27	2079.7	2444.63	3063.99	3175.92	2153.65	2877.79	2886.26	1841.57	2300.24	1166.92	959.665	722.295	1164.26	847.496	1239.78	1473.25	1033.17	1164.88	1806.72	1333.23	1877.36
YP_009380125.1	3	3	9.92206	1.33e-15	5.03e-15	14.4639	1	mature_control	roots_control	39.512	PsbD (chloroplast) [Chenopodium quinoa]	8225.38	9018.24	10047.5	7709.53	7419.61	7972.93	9866.69	8281.82	8933.55	8794.78	10775.8	8781.32	53942	42425.9	65686.8	17355.7	73368.4	45299.1	19157.5	22390.9	29528.6	59953.5	54821.6	44616.7	108366	168217	99063	131180	131992	90063.2	101694	86609.1	86784.2	81187.9	106340	51854.9
XP_021723175.1	1	1	2.01267	1.55e-15	5.75e-15	64.5726	1	mature_control	roots_control	36.334	cationic peroxidase 1-like [Chenopodium quinoa]	71.0543	68.2234	68.9491	40.7905	67.1967	32.7547	103.776	237.949	224.528	182.875	126.995	55.3521	1389.26	172.738	803.256	1259.84	1074.66	849.705	588.647	949.938	663.002	316.004	1538.21	1380.69	2546.44	3445.84	3818.57	4268.48	4111.51	4342.98	2352.98	3198.07	2455.39	3637.23	2626.34	3011.43
XP_021716338.1;XP_021716762.1;XP_021716763.1;XP_021730506.1;XP_021730507.1	1	1	3.2098	1.55e-15	5.75e-15	7.59135	1	mature_control	roots_Zn	36.082	cationic peroxidase 2-like [Chenopodium quinoa]	2291.52	3472.99	2292.82	2404.36	3388.65	2174.53	2288.71	3516.28	2330.04	2567.35	1753.29	2278.13	7833.2	4222.94	6295.52	7075.95	7063.35	7456.03	9687.8	9316.99	9097.07	5801.41	10030.8	14218.4	14981.1	12303.4	17855.2	20531.3	14194	31984.3	20457.2	13941.5	15318.1	16121.6	13941.9	25251.1
XP_021761101.1;XP_021761102.1;XP_021761103.1;XP_021716908.1	3	3	10.6677	1.78e-15	6.51e-15	3.63215	1	mature_Zn	roots_control	57.52	glucose-1-phosphate adenylyltransferase large subunit 3, chloroplastic/amyloplastic-like isoform X1 [Chenopodium quinoa]	3767.85	2638.08	3977.05	2504.85	2570.57	2154.69	3075.6	2515.17	2971.64	2185.38	3843.77	3251.8	5835.1	4590.92	6351.59	5399.28	4808.3	4568.22	7241.33	6627.4	5548.32	5148.98	7437.66	6948.49	8363.73	10741.6	8053.72	9590.97	10356	10046.2	10681.4	10243.5	9791.19	9308.64	11260.9	12687.7
XP_021739084.1;XP_021776401.1	1	1	6.62658	3.11e-15	1.13e-14	11.9359	1	mature_control	roots_control	29.079	chlorophyll a-b binding protein, chloroplastic-like [Chenopodium quinoa]	7748.17	7169.28	9868.72	8125.47	10665.5	6580.74	10114.5	8915.49	10369.8	8439.36	9785.24	10993.8	57788.1	31848.1	51224.2	13912.7	47009.1	33791.5	15292.7	17977.1	19068.8	30068.2	35732.2	31748.2	97278.2	94031.2	114409	117039	75732.9	100190	108667	69649.5	93717.4	51688.4	78787	47446.8
XP_021740718.1;XP_021740719.1	1	1	3.22891	4e-15	1.42e-14	6.11536	1	young_Zn	roots_control	80.242	poly(A)-specific ribonuclease PARN-like isoform X1 [Chenopodium quinoa]	16470.7	11506	12829.3	11135.9	18798.7	11441.1	13067.3	15401.8	12133.4	13892.3	12525.3	15195.9	79618.4	113062	74643.6	69691.5	56703.3	74684.2	129783	56569.1	98252.7	106580	59778.7	51607.2	37534.7	36502.4	31452.7	41235.7	39246.6	34396.2	51695	39546.2	37946.8	43196.8	45343	23285.5
XP_021728681.1;XP_021764754.1	1	1	1.91788	4e-15	1.42e-14	59.1229	1	roots_control	young_control	49.056	purple acid phosphatase 22-like [Chenopodium quinoa]	16178.1	4018.73	11728.9	9030.91	16153.6	8999.01	6176.98	8475.38	11547	4714.77	6496.69	7703.12	259.051	308.307	206.224	43.6501	73.9758	226.958	214.197	162.588	116.91	409.924	104.171	274.408	147.742	478.36	305.214	92.9943	302.674	255.384	462.349	254.379	381.723	63.1112	302.92	304.844
XP_021716952.1;XP_021747497.1;XP_021771047.1;XP_021775104.1	1	1	1.80385	6.11e-15	2.15e-14	4.15024	1	roots_control	mature_control	23.207	proteasome subunit beta type-2-A-like [Chenopodium quinoa]	9010.72	6410.45	8920.31	5828.34	7518.01	5672.58	7249.95	4620.7	7574	5391.19	7479.41	6912.43	2273.19	2310.71	2492.27	2567.25	2483.64	3180.62	3707.98	2469.5	3013.22	3021.98	2362.74	2519.33	1817.45	1463.56	1599.06	1739.11	1281.88	2546.62	1757.72	1724.68	1731.5	2352.15	1711.83	1200.13
YP_009380130.1	1	1	2.34664	9.44e-15	3.29e-14	194.981	1	mature_control	roots_control	83.136	PsaA (chloroplast) [Chenopodium quinoa]	1473.09	1512.75	1751.2	1643.71	1078.27	1812.15	3933.18	1794.91	605.8	2715.45	2727.57	2593.39	130944	103160	139524	20742.7	125056	100033	39826.6	35781	46972.6	94307.8	125301	72692.1	249902	380423	242592	330251	296283	308247	251797	226780	225267	153706	225106	8924.2
XP_021771043.1;XP_021775106.1	1	1	5.09647	1.1e-14	3.79e-14	6.52226	1	roots_Zn	mature_Zn	58.593	probable mitochondrial-processing peptidase subunit beta, mitochondrial [Chenopodium quinoa]	10827.5	7671.15	5750.27	8306.36	7999.65	8859.94	6893.42	10799.7	10387.2	6840.9	8784.51	6978.08	2524.69	2729.01	1920.15	1948.05	2044.4	2491.67	1655.34	1714.02	1918.71	1979.23	1844.67	1672.65	1786.38	1705.62	1823.12	1434.84	1272.54	2798.22	1667.08	1498.34	1710.29	1171.1	471.646	1252.44
XP_021764769.1;XP_021728701.1	3	2	7.90797	1.52e-14	5.2e-14	4.18444	1	roots_Zn	mature_control	47.137	monodehydroascorbate reductase-like [Chenopodium quinoa]	13115.4	12225.5	14026.7	11228.9	15743.7	9479.87	23557	18352.1	20725.7	18581.5	21864.6	22190.6	4364.41	6440.24	4522.3	6141.91	4324.95	5234.38	9408.84	7981.38	7023.18	4828.11	5482.48	8698.62	4697.73	4006.08	4206.9	5925.05	4136.38	6965.3	6494.5	5347.08	6221.8	6243.5	5387.63	6854.66
YP_009380156.1	3	3	12.8175	1.57e-14	5.3e-14	23.5864	1	mature_control	roots_control	56.069	PsbB (chloroplast) [Chenopodium quinoa]	4491.89	5421.13	5652.39	4319.71	2333.47	5511.99	6469.56	4226.34	4955.42	6561.18	5573.16	4306.12	51168.8	28757	57523.7	18128.3	53526.7	37433.1	13490.5	20778.5	24687.9	35152.5	38676.2	36578.9	103947	141189	95504.4	114399	117831	81194.9	90076.7	83514.8	78081.1	60309.5	84071.5	14674.8
XP_021718921.1;XP_021733611.1;XP_021742403.1;XP_021773019.1	1	1	2.55155	1.68e-14	5.62e-14	12.3628	1	mature_control	roots_Zn	45.894	triose phosphate/phosphate translocator, non-green plastid, chloroplastic-like [Chenopodium quinoa]	2774.65	1079.87	909.048	1012.42	1748.35	951.333	1300.59	696.888	690.519	810.036	1149.37	979.269	3315.77	5156.41	6177.54	4133.93	3636.73	3440.78	4264.86	4576.59	3740.62	2258.33	4005.8	4674.78	10261.1	9934.18	9862.69	9027.03	7766.47	22710.2	9159.02	8542.22	13960.7	7013.83	6422.61	8893.18
XP_021771712.1;XP_021774578.1;XP_021774583.1	8	8	30.4517	1.74e-14	5.79e-14	2.83113	1	roots_control	mature_control	108.572	putative aconitate hydratase, cytoplasmic [Chenopodium quinoa]	29326.1	22991.3	29613.3	18825.7	24000.3	19426.4	21442.7	20548.2	28430.3	18761.4	20670.7	20390.8	8219.52	10823.1	8104.5	7731.11	7297.18	9072.19	9747.12	7054.43	10742.2	10107	6975.22	9270.72	8190.57	8600.39	7231.57	10534.2	8410.77	7960.25	8304.16	7904.53	10764.3	8948.36	8713.64	11472
XP_021714947.1;XP_021757321.1;XP_021733809.1;XP_021721585.1;XP_021738296.1	6	6	19.2183	2.1e-14	6.91e-14	3.65369	1	roots_control	mature_control	49.709	tubulin alpha-3 chain [Chenopodium quinoa]	31675.8	35400.1	33563.3	31606.2	40564	31553.3	21809.8	21346.1	22402.5	18502.6	21906.4	23552.8	26089	29781.5	21343.2	20221.8	22627.6	28384.6	22157.9	18100.7	21554.4	25744.8	15016.2	12335.5	8176.93	10106.1	10129	9110.47	7925.77	10485	12742.8	9376.33	11508.4	12201.2	8477.45	9036.69
XP_021748015.1;XP_021756222.1;XP_021756223.1	1	1	2.6671	2.51e-14	8.19e-14	3.60751	1	roots_control	mature_control	59.844	dihydrolipoyllysine-residue acetyltransferase component 2 of pyruvate dehydrogenase complex, mitochondrial-like [Chenopodium quinoa]	6996.71	4693.89	5692.25	3519.92	6467.99	3869.38	4662.59	4357.87	5380.58	4135.41	4756.33	3861.96	1499.99	1450.05	1294.41	1599.91	1497.37	1555.47	2435.15	1759.73	1814.59	1744.02	1387.67	2157.98	1627.48	1256.75	1168.11	1593.71	1280.54	1733.17	1800.64	1436.32	1548.53	1526.11	1417.06	2531.78
XP_021755426.1	1	1	1.83714	2.74e-14	8.79e-14	11.0882	1	young_control	roots_Zn	34.099	uncharacterized protein LOC110720680 [Chenopodium quinoa]	1166.44	754.606	1382.44	923.672	1538.79	844.263	1007.54	751.7	900.57	623.734	1056.06	1157.74	11168.3	15456.2	8215.97	8933.01	7087.16	10094.8	12710.4	4670	11881.6	15733.2	4897	3581.14	4102.24	3966.38	3505.73	4502.68	4365.76	5417.92	4155.27	3277.13	3649.24	3789.45	3677.83	4437.52
XP_021750115.1;XP_021756712.1	1	1	1.53945	2.73e-14	8.79e-14	7.15089	1	mature_control	roots_control	28.818	photosystem I chlorophyll a/b-binding protein 6, chloroplastic-like [Chenopodium quinoa]	638.73	785.069	969.724	936.42	866.049	1225.75	802.605	1293.91	844.537	1126.42	848.152	1229.13	3261.17	1498.63	2952.07	1395.55	3400.99	2755.99	2034.34	2213.87	1644.97	2945.53	3041.24	2549.63	4793.57	7576.19	5590.44	6682.48	5648.96	8478.62	5243.61	4353.44	3172.91	4191.14	4347.54	5728.98
XP_021739675.1;XP_021732700.1	5	5	18.1279	3.33e-14	1.06e-13	4.26495	1	mature_control	roots_Zn	68.706	V-type proton ATPase catalytic subunit A [Chenopodium quinoa]	30502.7	21951.5	33092	23325.9	33420.3	21019.1	17166	19343.4	21833.2	15813.5	17777.5	17462.1	39282.5	26831.1	35214.4	30820.4	33339.9	30525.6	34518	37337.7	33062.5	30586.2	47452	46197.2	59400.7	79423.9	65874.1	80213.1	77024.4	104631	79311.4	68446.8	47446	78700.1	79976.9	105584
XP_021718440.1;XP_021757305.1	1	1	4.60401	3.77e-14	1.19e-13	4.31684	1	roots_Zn	mature_control	37.849	malate dehydrogenase, glyoxysomal [Chenopodium quinoa]	10693.9	6507.41	9838.87	7296.64	8866.67	6645.39	8522.8	5995.23	8936.34	8862	9239.97	10152.3	2952.57	2991.66	2619.1	2803.31	2807.38	3333.45	4761.51	2270.26	3318.78	3060.29	2118.3	5292.95	1968.92	1616.05	1946.22	2174.43	1810.66	2462.07	2416.33	2445.91	2579.02	2368.51	1897.31	2716.31
XP_021746262.1;XP_021766357.1	1	1	4.3691	4.36e-14	1.36e-13	13.2681	1	roots_control	mature_control	41.375	acetyl-CoA acetyltransferase, cytosolic 1 [Chenopodium quinoa]	8443.17	5462.4	8737.19	7779.76	7710.67	11076	4184.99	8732.63	11122.1	6707.17	6325.5	4633.22	904.815	2649.88	1592.54	1384.99	771.004	1785.22	1577.15	1456.76	2640.34	1091.83	1264.07	727.347	444.444	447.297	698.974	533.888	418.984	1165.25	972.557	682.882	1035.11	867.587	837.018	501.725
XP_021726772.1;XP_021745966.1	1	1	3.27901	4.42e-14	1.37e-13	9.26968	1	mature_control	roots_Zn	24.162	cytochrome b6-f complex iron-sulfur subunit, chloroplastic [Chenopodium quinoa]	9792.6	3222.52	4539.96	5249.95	4247.9	3655.87	4370.69	2858.43	3666.66	3070.6	4034.21	3980.05	16866.7	15846.3	14392.4	7063.82	16061.2	13779.9	7973.37	8756.76	8582.65	15128.6	16397.9	11437.6	23162.8	35331.3	26685.7	53146.8	27178.7	38248	19639.1	20233.1	22951	20978	20690.3	21621.9
XP_021729527.1	1	1	1.69818	4.93e-14	1.51e-13	179.049	1	mature_control	roots_Zn	106.625	putative pentatricopeptide repeat-containing protein At1g19290 [Chenopodium quinoa]	1436.83	1098.41	2167.47	2587.68	1252.81	1905.96	2462.05	709.512	543.015	1853.16	2029.04	1472.51	181636	74152.9	143715	175752	131105	91221.9	118414	158402	155311	76710.5	193071	177938	246443	345247	281888	215586	295270	239413	326099	253687	238956	344628	338350	3656.01
XP_021752910.1;XP_021774448.1	1	1	2.91394	6.17e-14	1.88e-13	7.25581	1	roots_control	mature_Zn	47.56	aspartyl protease AED3-like [Chenopodium quinoa]	18327	14926.4	22672.4	18196.6	24981.1	12706.2	6763.42	6127.17	7001.37	3574.54	7325.56	8086.69	6194.79	5484.94	7974.97	6745.23	6088.54	6626.61	10283.4	6961.27	8742.09	9498.72	5247.3	3967.86	2653.45	3011.09	2112.34	2832.38	2833.57	2987.97	3135.43	2135.35	2081.83	3248.87	2191.97	2616.22
XP_021739367.1;XP_021769415.1	2	1	6.31758	6.66e-14	2.01e-13	4.24642	1	mature_control	roots_control	50.74	aspartate aminotransferase, chloroplastic-like [Chenopodium quinoa]	1248.17	758.094	1156.07	1061.27	2295.16	1201.94	1417.9	1307.59	1489.95	1384.25	1236.44	1084.57	2587.29	2033.32	2721.58	2902.82	2262.85	2314.59	3617.9	3105.66	2968.15	1902.41	3059.19	3677.4	4844.31	4880.24	4914.36	4570.43	4887.01	8688.97	5394.78	4758.87	5201.73	5440.46	4656.83	6075.64
XP_021732191.1;XP_021754470.1	1	1	4.15145	8.15e-14	2.44e-13	6.42549	1	mature_control	roots_Zn	29.46	photosystem I chlorophyll a/b-binding protein 3-1, chloroplastic-like [Chenopodium quinoa]	4033.33	3192.28	6051.39	3701.74	4130.85	2530.79	3449.79	3015.6	4162.67	3724.25	4338.08	4040.16	15612.6	8105.75	11326.7	4814.86	10300.2	10862.1	6608.76	5845.85	8447.59	9793.05	12523.4	11396.1	18755.4	26528.2	23921.4	23010	27469.3	26370.8	20790.5	22472.1	19095.3	14818.9	17104.4	31972.9
XP_021726654.1	1	1	2.24913	1.18e-13	3.51e-13	11.9296	1	roots_Zn	young_control	43.641	probable inactive purple acid phosphatase 29 [Chenopodium quinoa]	380.621	99.5458	348.178	380.472	133.943	301.534	3338.23	2760.47	3010.69	2264.4	3226.15	2660.52	202.623	215.152	252.781	205.919	334.984	235.402	307.029	220.432	246.855	313.454	189.079	446.86	392.283	682.625	269.939	324.387	342.545	541.966	475.393	392.919	424.096	376.812	519.657	568.752
YP_009380184.1	1	1	3.21626	1.32e-13	3.9e-13	8.35179	1	mature_control	roots_Zn	19.473	NdhI (chloroplast) [Chenopodium quinoa]	1215.07	1410.71	1374.14	1606.17	1417.93	692.961	724.952	1216.77	1165.97	1154.8	739.83	595.183	5268.94	3215.72	3923.73	1566.18	3631.19	2770.42	1411.97	1902.45	2167.8	2861.24	3129.31	2341.71	6491.69	10049.8	7449.6	7843.07	6229.5	8685.53	6628.01	5195.38	6711.61	4409.81	4485.96	6537.5
XP_021738011.1;XP_021758140.1	2	2	5.83471	1.66e-13	4.84e-13	4.65299	1	roots_control	young_control	14.835	cytochrome b-c1 complex subunit 7-2-like [Chenopodium quinoa]	10461.5	5728.72	4442.09	5428.18	8561.16	5990.36	5633.85	4210.19	6100.18	4544.23	6375.93	4925.33	1374.05	1488.53	1456.13	1439.48	1491.07	1478.88	1927.86	1894.31	2012.92	2029.13	1661.61	2350.53	1790.84	1809.79	1631.51	2123.47	1308.85	3500.04	1917.52	1953.04	1507.39	2321.71	1738.35	2371.11
XP_021770834.1	1	1	2.47908	2.13e-13	6.18e-13	2.91371	1	roots_control	young_control	78.902	peroxisomal fatty acid beta-oxidation multifunctional protein MFP2-like [Chenopodium quinoa]	63497.6	43064	50725.8	40800.7	62448.4	39136.5	44698.3	34314.8	45836.1	34210.8	45587.7	36388.6	18099.1	19613.4	15481.9	17315.4	15017.4	17322	22263.4	18373.9	22028	20978.8	15288.9	19126.3	16425.4	17911.4	15074.6	18772.5	15564.2	24368.1	22358.4	17223.9	17683.7	19255.3	17825.3	26763.3
XP_021735444.1;XP_021750560.1	1	1	3.01517	3.47e-13	9.95e-13	3.01239	1	roots_control	mature_control	78.582	threonine--tRNA ligase, mitochondrial 1-like [Chenopodium quinoa]	1669.07	1732.12	1669.94	1816.74	2201.88	1522.74	1615.88	2097.96	1935.54	1672.18	1485.64	1493.03	1119.13	1155.6	997.666	1105.91	999.337	1008.8	1119.44	951.212	1063.14	1012.97	729.178	760.128	600.31	619.855	563.331	544.696	614.103	580.652	818.101	664.181	703.627	791.026	727.866	358.307
XP_021751870.1	1	1	1.44474	3.53e-13	1.01e-12	8.49413	1	mature_control	roots_Zn	40.498	uncharacterized protein LOC110717467 [Chenopodium quinoa]	6221.14	4964.65	6647.85	6824.12	10899.9	5539.06	6660.66	5429.05	5411.58	10977.7	5634.12	5385.45	31211.2	19944.1	26532.8	9078.86	27028.3	19231.7	13247	12124.3	11716.9	20930.3	25572.7	13271.4	38181.4	71422.8	66372.1	54271.7	48043	57215.1	53064	25987.3	27781.2	27755.7	35792.7	43843
XP_021772933.1	1	1	3.01592	3.74e-13	1.06e-12	13.6504	1	roots_Zn	mature_Zn	106.373	probable linoleate 9S-lipoxygenase 5 [Chenopodium quinoa]	15288.5	10834.7	13800	11272.6	12534.4	7848.7	15281	38213.2	32915.6	22559.2	13387.8	14641.9	2079.91	3088.91	1131.95	1735.48	1304.33	1658.83	2512.91	2887.89	2216.39	1023.44	1165.28	1801.34	3480.35	2342.24	1894.68	3633.87	2174.39	676.409	1636.78	1842.47	2582.3	1148.44	1531.94	1294.28
XP_021765502.1	1	1	1.80614	5.6e-13	1.57e-12	2.71996	1	young_control	roots_control	111.694	glutamate receptor 2.1-like [Chenopodium quinoa]	2759.85	2344.55	2396.53	2161.51	2103.23	3093.81	3036.54	2579.73	3685.36	2669.04	3524.98	2995.89	7540.06	6747.88	6835.82	7407.41	5554.43	6331.63	6132.55	5509.42	7257.22	5403.27	6053.3	5503.07	6269.84	7064.96	6232.57	5607.87	5403.81	9001.3	5398.88	4768.54	4702.37	6704.67	5462.18	3582.46
XP_021757719.1;XP_021767877.1	1	1	2.26934	5.76e-13	1.6e-12	9.14755	1	roots_control	mature_Zn	79.684	ABC transporter F family member 3-like [Chenopodium quinoa]	4404.51	4993.02	8577.09	4350.51	8751.47	4650.32	1334.82	2217.85	2003.47	1739.09	1484.4	1482	1027.52	1598.39	1530.23	1327.92	1565.87	1428.45	1040.82	1382.47	1214.51	963.827	1007.99	1187.35	1226.38	956.204	593.675	580.713	868.93	647.241	374.016	946.636	625.45	738.429	912.187	308.908
XP_021735437.1;XP_021750564.1	2	2	5.52136	6.94e-13	1.92e-12	3.0368	1	roots_control	mature_control	35.311	succinate--CoA ligase [ADP-forming] subunit alpha-2, mitochondrial-like [Chenopodium quinoa]	8275.01	8608.28	10342.6	6852.46	8241.94	6488.99	7787.92	6318.35	8292.26	6668.59	8820.17	7380.56	3109.71	2564.89	2236.04	3998	2312.29	2788.31	5127.07	3230.58	3708.07	3372.73	3427.79	4296.73	2158.35	2503.34	3047.99	3232.17	2189.77	2940.99	4459.71	2866.01	2943.56	3358.33	2802.95	4351.57
XP_021723631.1;XP_021735457.1;XP_021739210.1;XP_021741506.1;XP_021741508.1;XP_021721931.1;XP_021744866.1	3	2	9.59174	8.21e-13	2.25e-12	4.95518	1	mature_Zn	roots_Zn	44.374	aspartate aminotransferase, cytoplasmic [Chenopodium quinoa]	5084.36	4212.22	2282.07	4354.59	5987.1	5102.11	4350.52	4729.8	4870.9	3951.07	2855.11	3814.55	6356.65	4344.56	6778.08	6225.75	5353.41	4269.52	9158.95	9473.92	6709.2	4121.61	8866.28	12446.7	17697.5	16743.7	17088	16949.2	17287.1	29886.3	22538.8	18491.3	20306.4	17750.8	15480.2	27191.1
XP_021744734.1	1	1	2.22407	1.04e-12	2.82e-12	3.45197	1	roots_control	mature_control	29.548	proteasome subunit beta type-5 [Chenopodium quinoa]	26759.4	15664	20523.7	20572.3	26029.2	17772	20486.2	19616.3	21058.5	19287	21351.3	19839.7	8701.46	8273.93	7240.02	9184.76	8022.92	9821.91	7495.33	7705.7	9695.99	9287.86	6760.17	7163.97	6104.92	4444.25	9790.24	3994.48	3820.23	8729.32	5667.12	5265.31	8335.4	7312.25	5644.54	6858.51
XP_021753136.1;XP_021775937.1;XP_021716140.1;XP_021720847.1;XP_021749558.1;XP_021768991.1	3	3	14.7416	1.06e-12	2.87e-12	3.25816	1	mature_Zn	roots_Zn	34.434	triosephosphate isomerase, chloroplastic-like [Chenopodium quinoa]	7146.1	5690.59	8868.83	6370.67	7024.32	5189.83	7111.07	4563.12	6811.66	6102.09	7277.74	5820.19	10878	8109.46	10877.8	10603.3	10061.3	9103.2	13476.9	16566	13615.8	12313.4	15296.5	15632.2	13473.8	18348.5	16343.9	25371.8	15957.5	27477.5	23430.6	16174.6	14449	25871.4	19695.1	23165.8
XP_021726693.1;XP_021765064.1	2	2	5.84103	1.13e-12	3.02e-12	8.37882	1	young_control	roots_control	51.11	BAHD acyltransferase DCR-like [Chenopodium quinoa]	1619.36	1292.39	1857.66	1288.23	1127.93	1379.16	1814.36	3555.09	1906.03	2378.11	1911.09	2407.94	13231.9	11942.4	14446.7	9172.44	12418.4	10550.5	6519.83	10045	9822.48	12464	6272.43	4676.43	5575.36	3580.5	4748.96	3732.73	3065.37	6199.76	3606.66	3845.71	6270.67	5426.26	3903.78	1798.97
XP_021719519.1;XP_021719520.1;XP_021726314.1;XP_021726315.1	1	1	1.04435	1.21e-12	3.22e-12	4.88812	1	mature_control	roots_Zn	142.803	uncharacterized protein LOC110687212 isoform X1 [Chenopodium quinoa]	18908.3	14285.8	15252.2	12929.5	17105.9	12763.3	15528	12290.2	14839.4	11496	15125.6	13385.9	42566.6	11229.2	35031.6	29019.7	36885.8	30653.5	18650.6	30456.9	28721.4	29238.3	38121.2	37645	59861.5	72530.6	63999.6	68343.8	62532.2	76809.2	62650.6	48462.3	46640.2	55596.1	59034.2	69908.4
XP_021726442.1;XP_021740578.1	1	1	1.89774	1.52e-12	4e-12	3.02523	1	roots_control	young_control	58.551	pentatricopeptide repeat-containing protein At4g21705, mitochondrial-like [Chenopodium quinoa]	10645.9	6768.56	5807.34	5183.62	9591.24	6316.04	7624.57	6168.98	7648.59	4986.95	7340.84	5605.58	2525.85	1768.76	2537.74	2413.77	2715.69	2685.89	3366.35	2723.58	3133.59	3132.08	2676.21	3152.67	2760.83	2760.71	1807.3	2630.98	1866.59	3154.19	3007.57	2695.1	3074.56	3038.47	2645.34	3311.89
XP_021732916.1;XP_021753712.1;XP_021738989.1;XP_021742006.1;XP_021745223.1;XP_021749539.1;XP_021760061.1;XP_021763716.1	7	7	32.8085	1.58e-12	4.14e-12	5.38113	1	mature_control	roots_Zn	73.749	ATP-dependent zinc metalloprotease FTSH 2, chloroplastic [Chenopodium quinoa]	6910.57	3630.83	5089.35	5607.46	9095.66	4967.77	4898.43	5118.01	5241.27	4298.62	3976.3	4588.44	16868.4	9853.74	18858.8	12263.2	13530.2	11739.1	12385.6	14105.3	12331.9	11455.1	15750.3	16009.7	26836.7	30643.4	22831.1	26713.2	24420	19878.5	23844.2	21554.7	22648.6	22325.7	23285.6	7998.82
XP_021730909.1;XP_021737037.1;XP_021739410.1;XP_021757183.1	1	1	3.05101	3.33e-12	8.67e-12	5.2018	1	roots_control	mature_control	40.286	UDP-arabinopyranose mutase 1 [Chenopodium quinoa]	9796.66	5942.74	7136.2	6424.79	8546.35	6712.25	6418.32	4233.3	5449.63	4356.12	6539.81	5242.16	3857.77	4431.41	2604.78	5558.32	3915.46	5705.31	4730.19	3949.68	6189.54	4902.59	2897.44	3263.14	1182.44	1015.85	1484.97	1212.46	892.407	2777.95	1707.32	1165.64	1371.45	2228.82	1070.9	1354.73
XP_021776500.1	4	4	8.99428	3.58e-12	9.26e-12	5.16503	1	young_control	mature_control	101.834	protein argonaute 4B-like [Chenopodium quinoa]	2445.4	3177.73	2799.57	2453.25	2904.78	1968.96	2416.61	1875.47	2073.51	1605.28	2373.3	2375.2	3347.84	4982.19	2860	3564.89	3261.4	4439.26	3237.24	2975.88	4668.19	3916.1	1806.45	1424.17	915.021	523.765	571.698	705.764	506.959	1124.41	716.472	774.193	1098.75	945.565	756.087	670.748
XP_021749276.1;XP_021745919.1	4	4	14.6063	3.77e-12	9.67e-12	2.26114	1	young_control	roots_Zn	64.563	ruBisCO large subunit-binding protein subunit beta, chloroplastic [Chenopodium quinoa]	14462	11637.8	15464.5	16695.3	16428.4	13915.3	13349	11854.9	13804.2	12143.8	14424.4	13937.1	33531.3	30346.8	27427.3	28456.2	29008.9	31020.7	29011.6	25082.2	28571.4	26795	23280.6	19884.3	22969.8	19747.8	21407.5	23955.4	26484.7	31939.2	29239.4	24657.4	20737.9	25635.2	24763	19347.9
XP_021752706.1;XP_021757006.1	1	1	1.8672	4.01e-12	1.02e-11	3.25143	1	roots_control	young_control	53.865	dihydrolipoyl dehydrogenase, mitochondrial [Chenopodium quinoa]	2764.32	2487.02	2591.62	1646.77	3084.58	1722.86	2636.35	1823.06	2544.36	2177.6	2312.21	2390.19	704.451	861.285	681.755	788.084	643.984	717.629	1463.66	1203.99	1040.65	836.706	967.027	1350.09	828.651	981.006	810.677	1198.01	1146.73	1291.16	1324.1	962.742	1349.32	1225.56	1253.84	1515.45
XP_021760124.1;XP_021774530.1;XP_021733577.1	6	2	13.8868	4.36e-12	1.1e-11	2.18508	1	roots_Zn	mature_control	89.498	cell division cycle protein 48 homolog [Chenopodium quinoa]	6758.23	6042.14	6907.54	7035.48	6854.88	6897.26	7647.88	5958.11	6484.89	6936.7	7951.61	7193.79	4327.85	5799.07	4517.27	5249.19	4640.94	6243.78	5393.9	5900.04	5956.87	5400.65	4515.99	5105.07	3446.86	3532.17	3421.12	3160.48	3045.21	2694.63	4093.62	3550.29	3571.89	4581.52	3835.48	2555.39
XP_021730109.1;XP_021735902.1;XP_021754139.1;XP_021765145.1	1	1	1.46908	4.66e-12	1.17e-11	2.83894	1	roots_control	mature_control	18.213	60S ribosomal protein L24 [Chenopodium quinoa]	4832.09	3579.89	3602.01	5312.87	5644.47	5055.52	3846.29	4054.63	4779.61	3198.01	3979.01	3082	3977.91	4014	3932.14	3392.23	3776.65	4619.91	3285.09	3181.02	2799.48	3536.85	2076.44	2374.29	2199.65	1458.58	1518.57	1510.67	1385.55	1799.27	1484.5	1653.76	2548.16	1729.32	1587.58	1662.48
XP_021754439.1	1	1	2.89419	7.78e-12	1.94e-11	3.40599	1	roots_control	mature_control	26.812	proteasome subunit alpha type-7 [Chenopodium quinoa]	5528.26	3220.06	4888.94	3321.62	5625	3270.33	4721.26	2661.21	4098.92	3026.16	4543.16	3488.83	1684.21	1870.78	1658.91	2068.09	1979.59	2192.25	2503.15	1945.11	2563.42	2327.88	1548.81	1786.27	1277.34	1053.54	1068.23	1489.05	1049.46	1653.2	1494.81	1431.69	1343.48	1612.1	1396.87	1823.17
XP_021764638.1;XP_021764639.1	2	2	7.84123	8.94e-12	2.21e-11	11.5961	1	mature_Zn	roots_control	40.367	peroxisomal (S)-2-hydroxy-acid oxidase isoform X1 [Chenopodium quinoa]	1443.63	1741.05	1238.95	2219.68	2182.47	4014.33	3540.93	4741.84	5185.42	4028.04	3496.43	2154.62	13835.2	7858.95	11458.3	14684.2	14606.4	11467.6	11394.8	18291.6	5366.76	9946.12	16973.5	18419.1	25877.6	32762.2	23136.8	20598.9	26706.5	6112.39	23853.3	28755.3	25735	15096.1	29892.7	25562.7
XP_021716079.1;XP_021737396.1;XP_021738375.1;XP_021769316.1	2	2	10.1575	1.06e-11	2.6e-11	3.56746	1	roots_control	mature_control	27.441	proteasome subunit alpha type-4-like [Chenopodium quinoa]	8473.62	7205.45	6432.26	7814.62	10631.3	8345	8266.35	6243.26	7561.56	6730.34	7321.94	7381.1	1661.22	2930.59	1759.16	2415.08	2691.57	2860.35	3904.8	3918.53	2380.65	2878.46	2962.63	2624.88	2214.67	1815.72	2777.41	2116.25	2070.16	2713.66	2975.16	3292.48	1753.89	2500.89	2269.02	5634.57
XP_021763183.1;XP_021775360.1	1	1	4.06807	1.13e-11	2.76e-11	11.3959	1	young_control	roots_Zn	161.813	translocase of chloroplast 159, chloroplastic-like [Chenopodium quinoa]	309.31	205.761	114.204	318.646	481.769	469.472	267.388	262.642	185.177	368.517	529.145	187.526	2864.76	6371.72	3598.28	2517.41	2682.68	2482.29	1708.97	2320.72	2000.32	1571.09	1641.64	1448.07	2613.36	1870.75	1932.38	1177.3	1669.84	812.141	1138.95	2030.71	3483.58	1852.69	1258.07	736.62
XP_021714590.1;XP_021718077.1	2	2	11.1894	1.19e-11	2.88e-11	10.7103	1	roots_control	mature_control	36.553	peroxidase 72-like [Chenopodium quinoa]	103231	134001	141057	81127.1	64912.4	69553.5	57963.8	48840.6	58110	46234	65104.3	101923	14285	12333.8	18839.4	16375.7	16754.2	16596.7	17343.4	18321	16173	21043.4	17617.3	15393.7	10800.8	11292.2	10858.2	10061.4	11190	1246.95	8596.97	12713.2	8515.86	12531.9	10951.8	8737.02
XP_021718686.1;XP_021745322.1	2	2	7.03841	1.32e-11	3.17e-11	2.9303	1	roots_Zn	mature_control	29.892	proteasome subunit alpha type-1-B-like [Chenopodium quinoa]	5387.98	5215.83	6408.42	4583.51	5510.34	4833.56	6396.66	5368.31	6952.52	4681.23	5772.77	5287.66	2667.62	3507.86	3138.24	2924.19	2935.28	3540.05	3872.58	3532.04	3655.54	3387.05	1924.8	2766.92	2084.95	1895.21	1436.83	2001.41	1650.94	2690.26	2682.27	2164.06	2691.61	2314.89	2011.92	1533.37
XP_021763137.1;XP_021775399.1	1	1	2.02027	1.48e-11	3.54e-11	7.99142	1	roots_control	mature_control	22.428	CBS domain-containing protein CBSX3, mitochondrial-like [Chenopodium quinoa]	6296.94	2961.89	6119.15	3870.44	3748.28	2246.21	4399.52	2222.14	3088.75	2282.62	4588.79	2864.86	528.537	544.434	596.603	548.554	494.138	822.939	1670.52	1049.94	1110.79	1438.23	767.244	1165.01	382.795	524.34	335.477	916.428	315.738	683.976	922.341	422.572	338.832	898.988	703.65	1401
XP_021717796.1;XP_021753678.1	1	1	2.90813	1.59e-11	3.79e-11	4.76247	1	roots_Zn	mature_control	67.572	pyrophosphate--fructose 6-phosphate 1-phosphotransferase subunit alpha [Chenopodium quinoa]	3451.8	4332.88	3189.21	8171.57	3628.57	6388.92	5407.96	8364.53	7521.47	6396.94	5033.42	6263.53	3067.94	2918.07	2008.81	2675.77	3121.91	4038.72	3463.19	2564.72	2899.35	3956.59	2003.76	1795.54	1279.66	1492.95	1187.15	1302.26	1147.81	1776.64	1541.38	1150.56	1297.02	1897.19	1751	1566.94
XP_021744583.1;XP_021746989.1	1	1	2.32762	1.76e-11	4.15e-11	3.73452	1	roots_Zn	young_control	28.58	pyrroline-5-carboxylate reductase-like [Chenopodium quinoa]	80778.1	75035.8	109542	59985	99293	66632.5	106466	93852.5	115144	106997	115429	97821.5	27935.3	31134.7	27784.1	23998.9	27703.9	31668.5	38802.1	30933.5	31015.9	29800.5	32820	33238.1	24103.9	37318.5	24775.4	32114.3	32287.4	20666.2	33997	29802.5	19527.7	31970.6	36272	82917.9
XP_021724433.1;XP_021749212.1;XP_021766371.1	1	1	3.09407	1.88e-11	4.4e-11	15.7833	1	roots_Zn	young_control	37.963	probable aldo-keto reductase 4 [Chenopodium quinoa]	887.072	830.386	996.19	318.601	973.988	441.74	7161.35	4266.72	6621.54	4684.93	5598.37	8055.77	321.061	247.773	427.749	601.458	366.539	340.94	1236.59	1011.68	736.384	285.325	520.489	709.146	531.155	727.58	250.522	946.938	1026.43	835.702	358.24	599.391	845.485	641.253	704.888	486.475
XP_021750259.1	1	1	3.12343	1.94e-11	4.52e-11	7.85274	1	roots_control	young_Zn	21.328	probable peroxygenase 5 [Chenopodium quinoa]	2359.92	2330.02	1377.62	1752.55	3243.95	2267.27	1557.65	1786.7	1639.77	1164.99	1636.37	1432.57	392.495	871.388	442.639	452.144	363.848	383.239	321.777	259.315	294.222	257.24	356.237	208.875	380.871	529.386	423.095	334.331	304.609	1115.79	365.668	407.21	1026.18	465.083	243.717	442.275
XP_021723060.1;XP_021723061.1;XP_021745420.1;XP_021745428.1	1	1	2.04246	2.23e-11	5.15e-11	10.2074	1	roots_Zn	mature_Zn	67.725	glucose-6-phosphate 1-dehydrogenase, chloroplastic-like isoform X1 [Chenopodium quinoa]	861.708	2250.79	1312.84	1806.28	1795.94	2393.47	1927.8	1685.26	2650.45	2386.47	1940.14	1205.51	195.578	57.8458	272.252	433.635	202.361	211.34	130.361	364.827	77.6907	255.308	290.626	231.592	367.706	259.511	229.006	159.775	228.331	81.8127	193.406	208.948	145.156	228.741	282.644	96.6981
XP_021739824.1;XP_021743033.1	1	1	2.02978	2.29e-11	5.27e-11	3.13945	1	roots_control	mature_control	37.441	adenosine kinase 2-like [Chenopodium quinoa]	41603	35986	48178.3	47442.4	47887.6	36857.5	40649.7	33256.4	27707	30377.3	36358.5	38967.6	27218.2	23913	17253.4	21060.3	26610.8	32798.9	22270.8	21131.5	25301.1	33358.3	18647.6	21379.1	13089.9	13048.3	15198.9	15452.2	10488.4	14887.9	18403.3	11704.7	12647.4	22017.3	11667	14628
XP_021748807.1	1	1	2.04287	2.59e-11	5.93e-11	3.69423	1	roots_control	mature_Zn	49.323	dihydrolipoyllysine-residue acetyltransferase component 5 of pyruvate dehydrogenase complex, chloroplastic-like [Chenopodium quinoa]	5933.8	4804.14	4885.43	4575.86	8112.33	4114.7	3803.27	3027.17	3723.24	2527.41	3569.26	3345.09	3202.91	4244.51	3454.05	3180.6	3256.26	3663.77	4262.82	2637.99	3502.27	3944.87	2057.25	1839.33	1698.9	1600.51	1745.54	1381.52	1657.3	1958.47	1421.66	1634.06	1726.09	1575.58	1112.04	1308.11
XP_021716118.1	1	1	5.29542	2.89e-11	6.57e-11	11.343	1	roots_Zn	young_control	90.237	sucrose synthase-like [Chenopodium quinoa]	4995.94	17180.1	10258.5	11294.5	9086.78	16934.1	22823.1	68675.6	60234.8	54492	20322.8	19821.5	2511.31	3349.58	4730.86	3750.06	4522.68	2855.41	4060.69	5211.63	5450	3569.77	4368.57	6417.72	5022.67	4949.65	3956.18	7798.22	7361.67	5385.21	5118.28	6610.15	6111.89	4554.05	5857.06	3547.79
XP_021726767.1;XP_021726835.1;XP_021753822.1;XP_021757579.1;XP_021757580.1;XP_021764986.1	1	1	1.40162	3.18e-11	7.18e-11	7.74531	1	roots_control	mature_control	92.078	calmodulin-interacting protein 111-like [Chenopodium quinoa]	4331.44	5207.13	4970.85	5770.73	3807.78	3563.55	4996.71	3470.38	4587.95	4036.63	4665.59	3644.53	1364.01	1352.79	1386.74	1572.55	1894.09	1686.68	1134.03	1980.72	1343.87	1739.95	1189.84	1005.68	982.447	657.106	558.535	562.428	721.296	88.2826	600.274	814.846	574.428	643.241	981.911	560.581
XP_021725179.1;XP_021762624.1	5	5	15.3202	3.77e-11	8.45e-11	2.3254	1	roots_control	mature_Zn	61.501	chaperonin CPN60, mitochondrial-like [Chenopodium quinoa]	13054.5	7733.7	11337.6	10024	12124.4	10777.8	10647	9025.28	11707.1	8536.61	11127.9	8636.34	6360.48	6989.89	6502.6	5609.21	5699.63	6404.92	7550.74	6200.1	6218.53	6116.82	4919.57	5608.17	6214.75	5006.89	4397.22	4696.27	4401.26	5822.56	4756.34	4727.55	5152.99	5058.56	5125.63	3153.53
XP_021728965.1;XP_021772050.1;XP_021767752.1;XP_021775645.1	3	2	10.4485	4.06e-11	9.05e-11	2.39527	1	roots_control	mature_control	41.71	ADP,ATP carrier protein 1, mitochondrial-like [Chenopodium quinoa]	49425.4	30366.1	31987.1	28518.5	41864.8	30457.2	32904.1	30538.4	35298.9	24195.3	33722.6	25857.5	16925.9	14805.2	13229.2	16036.7	15082.6	18564.9	20835.6	18078.5	17650.2	18120.3	14784.3	18760.1	13469.5	15055.8	12715.6	15937.5	12563.8	19024.1	18519.9	14513.7	13150.4	16443.8	16762.3	21371.2
XP_021714170.1;XP_021751733.1	1	1	2.29749	4.18e-11	9.26e-11	3.99518	1	mature_control	roots_Zn	63.114	asparagine synthetase [glutamine-hydrolyzing] 2 [Chenopodium quinoa]	1099.93	620.52	1207.04	1236.77	1070.46	922.137	605.627	567.264	791.025	591.78	773.199	678.11	2119.21	3270.13	2268.48	1683.61	1926	2048.55	1839.9	1641.34	1793.36	1832.17	1469.81	1601.74	2449.43	2660.8	1988.01	2002.25	1981.5	4926.72	2374.57	1736.83	1814.33	2017.57	2034.65	3062.72
XP_021727634.1;XP_021760055.1	1	1	2.4985	4.29e-11	9.42e-11	3.63221	1	roots_Zn	mature_Zn	55.03	phosphoserine aminotransferase, chloroplastic-like [Chenopodium quinoa]	6298.29	5000.91	7311.51	5716.82	5858.33	6166.5	9382.36	12922.6	8530.67	14291	10099.7	9639.17	4935.12	7732.18	5443.91	6005.62	4820.63	6514.37	6919.05	4773.89	6726.49	5647.49	4079.09	4084.24	2919.54	2577.46	2224.6	3663.68	2616.45	5393.54	3096.27	2744.48	3076.43	3518.24	2831.56	2591.44
XP_021740740.1;XP_021745077.1;XP_021726736.1;XP_021757552.1;XP_021765025.1	6	6	25.5642	4.3e-11	9.42e-11	2.13716	1	roots_control	mature_control	79.828	heat shock cognate protein 80-like [Chenopodium quinoa]	26655	23817.6	27165.6	30966.8	35713	29052.3	28676	28467.8	31241.2	24826.8	28313.1	26115.6	25185.2	27960.8	20475.6	24734.5	24138.8	27839.2	22354.3	21322.4	25787.4	27120.1	17347.5	17262.2	12332	13357.3	13846.6	12200.7	11985.8	17399.5	18540.8	12940.7	14327.1	17024.5	13915.7	16755
XP_021723515.1;XP_021739098.1;XP_021739099.1;XP_021741382.1;XP_021776416.1;XP_021776417.1	1	1	3.51397	4.67e-11	1.01e-10	3.48794	1	roots_control	young_control	14.447	profilin-1-like [Chenopodium quinoa]	25625.3	18365.3	29595.1	25865	30759.7	18219.3	21083.5	15293.5	21782.4	13352.8	21806.9	20541.8	6667.2	7084.68	6578.56	6892.42	7245.52	8086.84	11716.3	9217.17	8089.66	12628.8	7675.68	9213.38	6329.34	8718.81	6628.03	10629.3	6386.76	10997.2	12636.1	7222.16	6719.74	10587.4	8502.42	12256.8
XP_021719660.1;XP_021755823.1;XP_021758842.1	1	1	1.70889	5.04e-11	1.09e-10	2.47373	1	roots_control	mature_control	42.812	glucose-6-phosphate/phosphate translocator 2, chloroplastic-like [Chenopodium quinoa]	14580	14180	14246.3	17757.3	19601.8	16310.4	14786.9	14664.3	16674.5	12451.2	14992.5	12347.3	14842.3	18700	12188.8	10651.2	12798.7	14342	15647.7	9428.88	12767.4	13043.8	8420.71	8012.21	7575.3	6957.37	6187.82	5635.65	5457.18	7267.65	7573.26	5220.25	6938.51	7682.66	6401.25	6101.95
XP_021732872.1;XP_021769974.1	1	1	2.64528	5.5e-11	1.18e-10	3.68368	1	roots_control	mature_Zn	17.705	ubiquitin-40S ribosomal protein S27a [Chenopodium quinoa]	10847.5	5232.94	9723.5	7318.76	8567.57	7159.87	7329.9	6631.35	6869.83	7414.26	6522.28	6527.43	4504.45	8668.49	5705.27	5415.07	4320.1	6507.77	6480.21	5264.56	5448.24	4557.96	2831.94	2925.4	2815.67	2067.28	1855	1558.87	1815.44	3190.11	1778.45	2020.3	3070.3	2613.46	1896.19	1882.55
XP_021724692.1;XP_021735415.1	1	1	3.1547	5.97e-11	1.28e-10	4.90002	1	mature_control	roots_control	44.059	photosystem II stability/assembly factor HCF136, chloroplastic-like [Chenopodium quinoa]	600.038	1152.7	1204.86	727.34	1419.65	313.708	970.014	1447.51	1453.05	674.979	1064.82	1907.79	3594	3841.85	3719.14	2278.84	3265.2	2513.09	2210.28	2095.05	2093.26	2238.43	2789.41	2520.05	4249.62	5017.43	3797.18	4730.49	4343.69	4411.3	3996.38	3697.69	3375.97	3608.17	3583.21	4772.18
XP_021743047.1;XP_021775339.1	2	2	8.22536	6.17e-11	1.31e-10	3.81214	1	mature_control	roots_Zn	41.982	glycerate dehydrogenase HPR, peroxisomal-like [Chenopodium quinoa]	5420.98	4334.94	4568.55	4623.34	5809.77	4348.25	4705.15	5358.3	4814.27	4623.53	4761.12	4457.67	10198	8551.3	10802	9890.54	10173.9	8402.42	8447.2	10017.1	10385.5	5897.86	12101.2	10931.8	17000.1	19908.8	15067.7	16399.6	17133.8	23974.9	15428.2	15573.7	20892.2	16920	17965.4	5539.76
XP_021732195.1;XP_021754464.1	1	1	1.54028	7.23e-11	1.53e-10	3.46121	1	roots_control	young_Zn	56.643	catalase [Chenopodium quinoa]	1209.71	1752.39	1290.07	1156.42	1232.7	1304.97	982.635	1185.26	1710.34	1178	1029.25	1201.47	702.206	642.978	452.108	275.787	497.307	607.826	407.312	313.702	362.247	556.962	426.372	229.206	513.268	895.887	703.478	730.557	759.349	566.057	575.83	434.273	379.754	362.378	376.494	461.099
XP_021725690.1;XP_021762818.1	1	1	3.24655	7.29e-11	1.53e-10	3.30271	1	roots_Zn	young_control	39.731	caffeic acid 3-O-methyltransferase-like [Chenopodium quinoa]	13017.3	13691.9	14010.7	9590.98	10888	11947.4	12839.4	18314.5	17075.6	16614.1	14855.6	21003.4	4809.47	3680.97	5541	6909.07	5131.74	4418.68	4262.95	6196.55	5654.48	3756.21	6907.15	7915.71	8049.7	11227.3	7614.11	7338.95	9757.78	9275.54	8724.39	9409.05	9166.25	11066.2	11406.1	6472.41
XP_021718294.1;XP_021755814.1	2	2	7.98804	9.45e-11	1.97e-10	6.15577	1	roots_Zn	young_control	53.123	6-phosphogluconate dehydrogenase, decarboxylating 1 [Chenopodium quinoa]	6196.09	10035.4	6623.83	7029.87	9756.63	11220.6	7605.62	16290.7	18009.7	14835	10271	8505.39	1328.01	1969.62	1461.36	3626.72	1943.98	1938.03	1803.48	2516.1	1073.96	1459.66	2388.7	3287.37	2112.25	2049.61	2763.71	1276.97	1867.08	3588.7	1971.99	4833.65	2826.67	1375.47	2691.09	3183.35
XP_021730134.1;XP_021765167.1	1	1	3.32559	1.26e-10	2.61e-10	5.03473	1	young_control	roots_control	43.817	oxygen-dependent coproporphyrinogen-III oxidase, chloroplastic-like [Chenopodium quinoa]	759.554	533.527	825.973	631.316	677.685	785.8	1619.59	3455.15	3779.59	2648.35	1732.17	1481.13	4163.47	4691.82	3062.45	3639.43	2754.24	2904.2	3124.16	3168.79	2693.01	2559.42	3532.82	2979.88	2356.96	2849.71	3644.26	2230.4	2479.11	5202.63	3075.2	1846.79	1822.84	3320.41	2809.24	1988.29
XP_021729296.1;XP_021744471.1	1	1	2.34947	1.45e-10	2.99e-10	2.6771	1	roots_control	mature_control	49.283	elongation factor Tu, mitochondrial-like [Chenopodium quinoa]	7952.9	6986.52	8016.84	6869.36	10818.9	6252.68	7774.97	5203.71	5626.62	5053.04	8755.48	6253.37	3976.3	2812.02	2396.03	3908.74	3090.66	3388.42	4252.07	3693.36	3617.26	4183.29	3330.42	3495.82	2887.79	2473.11	2451.04	3001.2	2996.49	3708.3	4028.93	2830.62	2151.43	3119.46	3011.82	3966.68
XP_021727043.1;XP_021714373.1;XP_021734501.1;XP_021735052.1;XP_021752801.1;XP_021768675.1;XP_021769990.1	2	2	5.55457	1.85e-10	3.79e-10	2.57327	1	roots_control	mature_control	20.695	ADP-ribosylation factor 2 [Chenopodium quinoa]	19187.1	14505.5	16843.7	12650.2	19882.2	13154.5	12616.7	12156.1	14666.7	11187.1	12152.5	11878.1	9184.68	13395.9	11172.1	10832	9370.51	10186.5	9867.14	9643.8	11960.9	9672.27	6437.77	7150.11	6571.99	6779.69	5801.82	5785.92	5117.87	7336.08	6598.28	6061.25	9140.02	7621.65	5828.86	6159.61
XP_021730432.1	1	1	2.15249	1.95e-10	3.98e-10	30.2036	1	mature_control	roots_control	71.388	putative two-component response regulator ARR21 [Chenopodium quinoa]	7785.76	13856.1	13334.7	9919.22	3061.09	16125.5	18185.6	51941	5657.09	33380.9	22450.5	19086.9	169986	131182	189202	54430.2	246303	158383	58245.3	77201.9	73598.9	168566	241858	120151	278367	433314	449118	326607	408251	39859.2	237643	368435	190114	187197	299500	494301
XP_021763135.1;XP_021775401.1;XP_021731541.1;XP_021738382.1;XP_021738659.1;XP_021741631.1;XP_021741742.1;XP_021742576.1;XP_021746276.1;XP_021760790.1;XP_021763566.1;XP_021764520.1;XP_021767786.1;XP_021772865.1;XP_021775002.1	3	3	15.0934	2e-10	4.05e-10	2.74784	1	roots_control	mature_control	46.738	26S proteasome regulatory subunit 6B homolog [Chenopodium quinoa]	12786.8	9431.81	14386.9	11958.4	12805.8	9304.72	13556.7	8916.56	12296.5	10454.3	11238.6	9586.32	6324.85	7484.1	7868.76	6006.62	6666.23	7988.7	7179.49	7820.17	8436.87	11004.1	4920.76	7523.88	4640.33	5274.23	3375.15	5125.05	4626.42	2678.79	4685.71	3747.01	4422.23	5791.1	4643.95	4906.03
XP_021740226.1	1	1	1.79589	2.04e-10	4.11e-10	3.89106	1	roots_control	young_control	161.218	uncharacterized protein LOC110706595 [Chenopodium quinoa]	24365.7	14713.9	8929.17	9069.01	16463.5	10614.2	13890.7	6804.44	12261.1	8757.46	13523.1	10836.2	2645.72	4805.7	3319.28	3412.83	2963.81	4480.61	4773.73	4327.51	5220.86	4646.02	3260.69	4734.09	3618.35	4404.15	3778.77	6595.08	3144.55	3315.38	4580.91	4677.9	4492.35	5586.56	4137.55	3865.6
XP_021726966.1;XP_021736429.1	2	2	6.7137	2.08e-10	4.18e-10	2.32557	1	roots_control	mature_control	35.899	guanine nucleotide-binding protein subunit beta-like protein [Chenopodium quinoa]	10874.7	9631.25	12710.8	11316.6	15071.8	12217.4	9479.57	9970.71	11376.4	8127	8960.95	8262.07	8365.65	9526.38	8152.95	7687.73	8885.92	9837.7	11567.1	7569.23	8164.53	10806.1	6191.06	7647.39	5879.72	4519.82	4762.91	4958.38	4783.95	5979.05	5712.86	4380.93	4454.78	5783.81	4754.66	6634.29
XP_021751075.1	3	1	15.6235	2.21e-10	4.42e-10	1.96783	1	roots_control	mature_control	46.249	eukaryotic initiation factor 4A-3 [Chenopodium quinoa]	4141.85	3170.1	4374.31	3942	5031.3	3831.79	2989.29	4004.24	4429.08	3282.59	3563	3418.2	3700.34	3742.2	3098.91	3417.19	3303.12	3458.33	3137.89	2738.67	3292.41	3147.27	2306.03	2424.81	2087.25	2133.54	2259.82	1833.04	1928.51	2203.71	2652.92	2058.25	2622.13	2346.95	2046.26	2330.06
XP_021732193.1;XP_021754463.1	2	2	5.12026	2.54e-10	5.03e-10	8.60647	1	mature_control	roots_Zn	56.82	catalase-like [Chenopodium quinoa]	4172.89	4759.67	4516.12	2410.55	3888.32	1450.22	2738.57	1316.15	1568.55	1361.38	2379.45	3752.47	9601.79	5743.39	4792.81	2432.77	8191.18	7514.32	5708.85	5176.4	6421.02	6815.67	8891.43	9611.6	11258.5	17138.4	16075.2	23342.4	19648.2	25424.6	15645.4	10931.6	12151.5	9595.82	12236.1	24952.9
XP_021728631.1;XP_021730553.1;XP_021765576.1;XP_021773485.1	2	1	9.10601	3.28e-10	6.47e-10	2.57183	1	roots_control	mature_control	16.092	40S ribosomal protein S17-like [Chenopodium quinoa]	18261.1	12238.6	15596.9	15641.3	16520.6	14133.9	11735	13626.5	15337.9	10687.7	11248.8	10223.6	12671.6	11860.3	10683.3	11810.3	11420.9	12595	14142	10461.8	11616.5	13116.3	7687.88	7983.57	6644.39	5645.34	6353.49	4966.13	5118.2	7197.23	9223.86	4599.41	6551.2	6953.22	5605.68	7035.83
XP_021738901.1;XP_021744134.1	1	1	1.88121	3.42e-10	6.7e-10	2.17752	1	roots_control	mature_Zn	28.428	60S ribosomal protein L7-2 [Chenopodium quinoa]	9266.19	7228.44	7280.87	9097.92	11070.6	9250.92	7906.68	8590.41	9243.38	7095.54	7966.26	7107.75	7126.63	7570.16	8654.4	6209.26	8307.98	9163	7725.01	6577.68	7232.84	7238.22	4711.02	4872.37	4976.72	4302.47	3812.27	3782.76	3948.97	5714.32	3937.36	3684.81	4404.91	4757	4139.65	3505.36
XP_021767870.1	4	4	12.1474	3.63e-10	7.09e-10	3.94473	1	roots_control	mature_Zn	11.402	histone H4 [Chenopodium quinoa]	72554.8	59143.8	41797.5	49911.2	69578.6	29437.7	40854.4	36388.6	42534.8	27079.3	36468.1	38909.5	26815.7	24805.5	27162.1	21673.7	29988.4	37439.6	38548.8	29363.3	38553.9	38782.9	20383.8	17848.5	17027.5	13522.5	11777.3	15997.7	14421.6	20399.8	14792.6	10272.6	15302.2	13595.8	14302.4	13469.7
XP_021719771.1	1	1	2.41948	4.16e-10	8.08e-10	4.24983	1	mature_control	roots_control	12.068	mitochondrial pyruvate carrier 4 [Chenopodium quinoa]	1229.47	754.186	655.352	669.652	333.523	696.759	847.487	1011.05	1260.11	636.207	920.101	804.947	1399.34	845.574	1218.7	1442.11	1086.61	993.55	1561.99	1536.1	1282.92	784.762	1775.56	1784.2	2141.4	3265.59	2424.29	3144.7	2664.7	4799.07	3046.28	2797.83	2018.54	2331.64	2887.19	3814.87
XP_021744596.1;XP_021746681.1;XP_021729132.1;XP_021753036.1;XP_021773242.1	2	2	5.10411	4.61e-10	8.89e-10	2.71788	1	mature_control	roots_Zn	103.137	lipoxygenase 6, chloroplastic-like [Chenopodium quinoa]	40081.8	30033.7	47320.1	26185.8	29136.3	24651	24720.7	27997	38208.1	22287.1	24881.5	31058.3	56790.2	37041.3	54315.2	50665.7	49597.6	43591.8	57121.7	52686.1	59688.9	45884.4	54314.3	68259.1	80555.7	81421.9	64574.8	76901.5	91929.6	64354.2	68002.8	66640.9	85051.3	83733.2	86719.5	43382.5
XP_021738005.1;XP_021758144.1;XP_021741639.1;XP_021764529.1;XP_021764530.1	2	2	6.33001	5.38e-10	1.03e-09	3.394	1	roots_control	mature_Zn	25.165	GTP-binding nuclear protein Ran-3 [Chenopodium quinoa]	17370.1	14239.7	14513.4	14996.5	26484.2	12627.8	16613.1	14576.3	17614.9	11682.7	11735.8	14977.6	5034.89	8760.78	6563.53	5887.99	7190.21	9672.85	11281.6	8065.08	9065.25	8382.99	5271.06	6035.54	4693.22	3809.65	3919.36	5159.89	3670.56	8710.48	5130.2	4461.31	4927.72	5528.91	3295.31	6188.58
XP_021713965.1;XP_021728138.1	1	1	3.23712	5.84e-10	1.11e-09	2.20074	1	roots_control	mature_control	44.497	60S ribosomal protein L3 [Chenopodium quinoa]	7638.63	10241.8	8658.14	11588.9	11889.5	10500.2	7740.21	10349.1	10942.2	8284.98	8667.57	7473.19	9655.61	13443.5	7991.22	8105.23	9285.23	10724.1	9149.7	7694.89	7657.17	8334.23	5710.93	5943.5	4724.12	4408.45	4168.43	4097.85	4414.3	5685.33	6370.43	3476.27	4301.37	5228.05	4291	3875.74
XP_021738963.1;XP_021763734.1;XP_021763731.1	5	3	19.2226	5.87e-10	1.11e-09	1.83399	1	roots_control	mature_control	46.789	eukaryotic initiation factor 4A-9-like [Chenopodium quinoa]	17544.4	14315.6	18495.2	17209.4	23063.5	16537.4	13824.6	17004.7	18913.4	14166.1	14874.3	14631.7	15519.1	13248.3	13333.9	14285.2	14191.6	15558.4	13829.8	12379.2	13838.5	13465.9	10235	10985.1	9569.87	9938.74	9993.86	8709.12	9085.55	11135.8	11724	9365.12	10469.9	10836.2	9343.07	11028.3
XP_021739265.1;XP_021751141.1;XP_021751150.1	1	1	4.40191	6.01e-10	1.14e-09	3.27815	1	roots_control	young_control	27.367	ATP synthase subunit O, mitochondrial-like [Chenopodium quinoa]	11867.1	11634	7691.31	7254.03	15482.1	13465.6	8217.37	10275.7	13208	8746.83	9271.14	5783.91	2758.96	4088.82	3367.59	4540.57	3194.28	2608.38	3814.33	3918.98	3097.33	3257.64	3907.79	4415	4548.33	2921.58	4953.77	2847.09	3567.18	4792.42	2474.8	6174.6	3331.02	2899.63	3632.95	3570.43
XP_021750573.1	1	1	3.54105	6.25e-10	1.17e-09	1.9934	1	roots_Zn	young_control	55.192	pyruvate kinase, cytosolic isozyme [Chenopodium quinoa]	74117.3	77248.8	85767.9	61239.4	72280.6	69396.4	78306.1	107557	121509	96862.3	78623.4	74696.8	45047.8	55023.9	43060	45996.7	41742.1	48830.1	53530.2	47202.8	51270.1	44435.2	45971.1	46701.2	50534.2	65969.8	40012.1	51522	54388.9	58645.2	49917.2	47096	50265.1	58388	56316.9	45867.4
XP_021758514.1;XP_021725433.1;XP_021758510.1;XP_021721200.1;XP_021725612.1;XP_021740256.1;XP_021743577.1;XP_021743646.1;XP_021754406.1;XP_021759994.1;XP_021763533.1	4	3	13.7586	6.53e-10	1.22e-09	2.18133	1	roots_control	mature_Zn	29.309	14-3-3-like protein isoform X2 [Chenopodium quinoa]	23882.2	37572.2	33053.4	32096.7	26143.7	30774.9	28126.1	34299.3	33357.8	28445.3	27904	28020	19263.6	21658.8	19162	18735.4	18442.7	22386.3	28063.4	19361.1	21723.7	21779.7	17549.9	16954.5	12594.7	14184.6	11219.8	16384	11750.9	19321.5	14306.8	14447.1	15505.5	17783.4	12937.5	9153.2
XP_021731844.1;XP_021736717.1	1	1	0.870134	7.39e-10	1.37e-09	9.89355	1	roots_Zn	mature_control	92.17	phospholipase D alpha 1-like [Chenopodium quinoa]	514.816	406.491	458.399	352.243	222.469	322.089	375.432	294.342	633.379	459.203	341.185	347.731	94.2404	124.055	82.6085	127.489	14.2161	50.2379	52.7724	66.6127	70.5355	78.5385	75.6232	74.7578	51.2327	55.7115	9.30738	31.0105	45.5891	54.9133	84.3601	90.7036	33.9214	60.281	70.9717	53.4259
XP_021745722.1;XP_021749000.1	5	5	17.8874	7.87e-10	1.46e-09	2.25962	1	roots_control	mature_control	53.464	adenosylhomocysteinase-like [Chenopodium quinoa]	72739.5	65350.9	73543.3	73291.9	55129.4	67581.6	60236.6	66706.7	70278.4	69212.4	60869.1	68540.9	50447.7	54091.1	40071.2	51633.8	46978.9	55098.6	39683.8	41016.2	51043.5	50584	41071.3	38989.3	34338.9	29691.5	35328.5	27176.5	26855.8	27009.4	37234.6	32829.9	39721.4	47305.1	33273.5	18316.6
XP_021732579.1;XP_021769275.1	2	2	6.98433	7.94e-10	1.46e-09	2.84853	1	mature_Zn	roots_Zn	44.258	aminomethyltransferase, mitochondrial-like [Chenopodium quinoa]	2066.2	2496.12	1314.15	1762.51	2509.82	1961.66	2480.7	1599.81	1791.99	1651.87	1964.32	2036.2	4549.21	2872.52	4156.39	5026.41	3283.57	2855.49	4371.79	4460.94	4211.43	2595.27	3960.24	4939.7	5516.13	5181.84	5594.92	5446.07	4989.28	4642.57	6795.26	5390.73	6884.52	5426.67	5483.29	2848.5
XP_021736772.1;XP_021764331.1;XP_021719590.1;XP_021720918.1;XP_021725957.1;XP_021726258.1;XP_021730868.1;XP_021742413.1;XP_021742547.1;XP_021743893.1;XP_021743941.1;XP_021755847.1;XP_021758780.1;XP_021772899.1;XP_021773014.1	2	2	8.53382	8.5e-10	1.56e-09	3.57598	1	roots_control	mature_control	14.182	probable histone H2A variant 3 [Chenopodium quinoa]	64119.6	49295.4	39528.9	47631.4	64862.5	30046.1	29622.4	31961.7	37043.1	22669.7	29291.9	31568.6	32769.9	40400.2	27905.4	22779.6	32743.2	38851.6	43805.9	29163	39429.2	36326.4	19509.4	17526.2	14131.8	12503.8	12052.1	14110.8	12481.2	17350.6	14095.8	9793.1	17840.2	13874.8	13389.4	15866.4
XP_021735009.1	1	1	2.2182	9.03e-10	1.65e-09	3.23707	1	roots_control	mature_control	17.844	60S ribosomal protein L12-1 [Chenopodium quinoa]	15737.2	9902.6	11602.6	14916.1	19506.5	11451.6	9379.98	8761.68	11460.9	8346.74	8857.48	9428.24	8211.12	13068.7	7683.69	7273.05	8740.88	10600	13866.8	7644.5	9448.22	10068.7	5998.76	6298.21	3920.95	3856.35	4621.4	3873.13	3622.06	5782.61	5169.25	3180.51	3394.4	4897.32	3311.07	5889.82
XP_021734930.1	1	1	2.65474	9.56e-10	1.73e-09	7.67016	1	roots_control	mature_Zn	27.48	L-ascorbate peroxidase, cytosolic [Chenopodium quinoa]	13192	8598.47	10489.6	7549.8	17217.9	8695.97	5595.87	6673.89	9975.36	5447.77	5261.64	4881.79	3178.02	5403.66	2641.69	1228.02	3384.33	4756.66	1986.87	1401.74	2650.92	4677.54	1574.47	1236.58	1628.9	1604.86	1747.52	3072.69	1311.61	2903.11	1340.03	1188.75	2223.8	1581.07	972.579	1265.14
XP_021714917.1;XP_021714916.1;XP_021714919.1;XP_021716175.1;XP_021720890.1;XP_021771039.1;XP_021771057.1	4	4	14.0699	9.64e-10	1.74e-09	2.02558	1	roots_control	mature_Zn	70.865	heat shock cognate 70 kDa protein 2 [Chenopodium quinoa]	31486.6	23719.1	30393.4	28514.8	34533.3	25659	28061.6	21886.8	27958.9	23268.3	27834.3	27104	22750	20239.6	15777	18707.9	17651.6	22775.9	23496.2	17245.5	19406.9	20886.6	16336.3	15347.7	12298.5	14323.4	15086.6	13976.7	12122.2	18350.8	16951.3	12354.8	11686.1	17385.9	12960.3	14714.3
XP_021716210.1;XP_021716698.1;XP_021720924.1;XP_021732771.1;XP_021745500.1;XP_021747116.1;XP_021751153.1;XP_021755223.1;XP_021765814.1;XP_021768021.1;XP_021774209.1;XP_021714174.1;XP_021723650.1;XP_021741522.1;XP_021752283.1;XP_021765726.1;XP_021768103.1	2	2	5.5602	1e-09	1.79e-09	3.82573	1	mature_control	roots_Zn	23.773	ras-related protein RAB1BV-like [Chenopodium quinoa]	18687.1	10970.8	15049.8	11443.5	19276.4	11853.5	11333	12608.8	16013.9	10252.4	11462.6	10451.7	26234.2	14972.7	24987.4	19495.9	21605.6	18596.5	15264.2	22451.9	21983.6	13460.3	33322.3	28077.2	57047.8	45019.8	45036.5	43223.8	53108.8	32484	41134.6	39527.1	33844.6	35229.8	42404.3	18957.2
XP_021730339.1;XP_021774296.1	1	1	3.59062	1e-09	1.79e-09	3.98247	1	roots_control	mature_control	65.843	ATP-citrate synthase beta chain protein 1-like [Chenopodium quinoa]	2715.64	2709.08	2509.29	2684.95	5168.92	4401.84	1958.89	3438.7	3976.36	2784.09	2221.97	2239.42	989.493	1408.36	811.637	1459.92	1001.02	1603.69	1264.67	1168.15	1142.3	885.713	734.577	1033.11	446.903	775.705	804.711	617.637	727.56	1697.14	727.943	753.943	1091.24	865.86	634.734	1213.11
XP_021722280.1;XP_021763231.1	1	1	4.52365	1.07e-09	1.9e-09	4.78632	1	roots_Zn	mature_control	53.537	fumarate hydratase 1, mitochondrial-like [Chenopodium quinoa]	23067.2	19792.8	24710.5	17195.6	13522.9	17766.9	21336.3	20644.6	23752.9	18173.7	21529.4	20221.7	5524.61	7700.8	4265.35	5529.03	5449.95	5077.24	8161.94	6256.01	7438.59	4813.34	6806.26	7216.52	4059.02	5693.19	3434.58	5358.84	4117.74	3590.34	5613.87	6182.06	7276.56	6603.34	2232.19	986.155
XP_021720780.1	1	1	2.93396	1.27e-09	2.25e-09	2.99651	1	roots_Zn	young_control	17.837	universal stress protein PHOS34-like [Chenopodium quinoa]	4639.67	4512.12	3861.47	2827.6	4652.39	4146.09	3619.41	4328.19	4768.39	4031.39	3332.21	4653.13	963.461	1187	1642.05	1489.72	1518.59	1453.01	1716.81	2247.67	2022.15	1847.81	1928.89	4415.35	2284.81	2304.6	1978.59	2640.39	2156.93	3448.55	3020.49	3013.92	2732.5	3462.69	2736.95	2906.45
XP_021755225.1;XP_021756410.1;XP_021720238.1;XP_021762013.1	3	3	13.6915	1.59e-09	2.81e-09	3.12583	1	roots_control	mature_control	16.308	nucleoside diphosphate kinase 1-like [Chenopodium quinoa]	15118.3	14851.5	23624.3	17899.8	20121	15531.4	13417.2	15998.1	19928.9	18308.5	13113.8	12856.2	8040.09	9547.21	11203.2	12185.2	8644.36	10379.9	18542	9044.75	12187.7	11381.2	7182.18	7018.06	5524.1	5801.6	5092.21	6707.97	4192.96	6958.9	6644.87	4883.83	5464.44	9856.55	4883.7	4885.33
XP_021763741.1;XP_021774970.1;XP_021748678.1	6	5	23.6542	2.38e-09	4.17e-09	2.63472	1	roots_Zn	mature_control	73.535	luminal-binding protein-like [Chenopodium quinoa]	11181.3	10366.6	11411.8	14270.6	6570.56	12360.4	15268.7	14259.2	14714.5	15205.9	15093.8	16545.4	7564.92	8569.07	7217.2	10349.9	8292.97	11183.6	12579.5	12221.5	12254.7	9596.9	9815.86	12394.5	6097.4	5565.2	5543.09	5922.58	4519.83	6923.86	8611.08	6482.66	7598.67	8684.31	7589.32	4557.21
XP_021719205.1;XP_021773798.1	2	1	5.65216	2.41e-09	4.19e-09	2.60941	1	mature_control	roots_Zn	36.202	malate dehydrogenase, mitochondrial-like [Chenopodium quinoa]	16024.3	13419.4	17112.6	13190.3	15192.9	14032.3	15273.8	9300.41	12497.8	10994.6	15277.3	13234.7	20983.8	13420.1	21835.8	19498.1	17009.1	16950	17697.6	22335.8	19499.8	19856.7	21123.9	25634.1	32882.3	31910.7	25419.3	35080.1	29147.4	45385.2	33231.1	27742.9	27423.9	32203.7	31210.4	15889.4
XP_021727061.1;XP_021742953.1	1	1	3.37658	3.25e-09	5.64e-09	3.64813	1	roots_Zn	mature_control	46.591	ATP-citrate synthase alpha chain protein 1 [Chenopodium quinoa]	2400.61	4845.09	3675.79	4060.53	3484.11	6326.5	3204.54	4951.8	4875.29	5185.1	3741.84	3880.1	1434.19	2562.05	2236.45	2144.16	1518.01	2287.99	1579.49	1888.85	2619.21	1629.21	1386.87	1425.23	875.699	1453.63	905.105	1392.88	863.056	1592.36	1239.8	1064.1	2516.47	1838.5	965.552	922.234
XP_021724826.1;XP_021734411.1	1	1	8.58569	3.34e-09	5.77e-09	2.15111	1	roots_control	mature_control	29.867	40S ribosomal protein S3a-like [Chenopodium quinoa]	29283.1	30781.8	26895.8	28000	40883.2	29570.2	24977.8	27601.7	28613	22634.8	24080.5	21165.5	30876.2	20795	21033.1	25677	24307.4	30229.4	29163.7	21770.9	21977.3	22971.7	19255.6	16548.3	11784.6	13899.7	16572.5	14735.1	11308.9	17894	19124.4	13302.9	11630.1	16043.7	13405.9	14102.2
XP_021717151.1	1	1	2.6473	4.5e-09	7.74e-09	1.97085	1	roots_control	mature_Zn	28.237	60S ribosomal protein L8-1 [Chenopodium quinoa]	8903.19	10817.1	9131.16	10184.3	12045.3	10074.7	9522.73	9945.66	9972.73	8302.77	9485.55	6935.25	8351.06	10167.9	7156.88	7756.98	8425.02	8357.11	8873.94	6727.79	7460.51	7683.5	5394.68	5609.38	5492.28	5222.6	4735.17	5421.88	4896.7	7538.69	5150.09	4627.39	6072.54	5909.73	4633.52	4636.93
XP_021718932.1;XP_021733623.1	1	1	2.30314	4.62e-09	7.9e-09	4.55223	1	roots_Zn	mature_Zn	39.379	probable inactive poly [ADP-ribose] polymerase SRO5 [Chenopodium quinoa]	1431.69	5080.79	1405.17	3965.58	1708.96	2953.42	1851	4539.32	4301.35	2559.08	3048.85	2225.02	1078.28	2030.54	835.519	1218.74	886.469	1557.83	782.879	848.491	827.585	704.552	703.953	814.879	644.983	639.658	926.673	710.023	593.442	1035.7	789.039	740.776	944.884	661.382	532.519	400.75
XP_021770099.1;XP_021774122.1;XP_021742666.1;XP_021730448.1;XP_021774096.1	4	4	17.6936	4.95e-09	8.43e-09	2.13452	1	roots_control	mature_Zn	21.967	GTP-binding protein SAR1A-like [Chenopodium quinoa]	11083.7	8941.32	7400.48	6794.85	11450.9	8346.24	9242.2	8875.27	9646.3	8637.55	7975.46	8715.8	4119.47	7316.98	5767.8	4244.29	4933.4	6198.83	5693.44	5555.56	5797.74	5010.13	4348.84	4491.75	3684.36	3967.36	4104.58	4148.38	3088.69	6938.25	4584.1	3830.94	4815.96	4466.17	3735.85	3873.63
XP_021725393.1;XP_021758918.1	1	1	4.38714	5.18e-09	8.78e-09	40.3943	1	mature_control	roots_control	34.047	mitochondrial uncoupling protein 4-like [Chenopodium quinoa]	342.657	515.202	303.63	540.297	522.977	722.27	6449.38	8516.53	1338.79	6653.23	6544.57	9102.42	8115.13	3550.84	10910.6	8031.5	10166.6	4624.39	3541.77	6117.29	4823.17	2516.58	12030.2	7163.63	24926.6	26407.1	25793.6	15370.4	25238.5	1307.21	11447.2	21653.8	22062.1	14388.9	15440.3	7357
XP_021736301.1;XP_021744399.1;XP_021746571.1	3	3	12.0994	5.38e-09	9.07e-09	2.22535	1	roots_Zn	mature_control	39.06	LOW QUALITY PROTEIN: glyceraldehyde-3-phosphate dehydrogenase-like [Chenopodium quinoa]	244346	208180	285708	183651	303161	214608	218097	318422	397352	295011	220745	216571	126323	146424	143701	145378	138352	129843	137682	137736	148783	134718	122416	133665	141505	144124	115986	138381	137141	71597.3	127923	142524	138629	166862	144763	142955
XP_021721885.1;XP_021752306.1	1	1	2.5618	5.76e-09	9.63e-09	2.74211	1	roots_control	mature_Zn	15.173	60S ribosomal protein L14-2-like [Chenopodium quinoa]	19884.7	13232	17563	17040.8	21135.8	15995.6	13195.9	13388	17243.4	11221.5	13645.4	11977.7	13729.8	10674.9	9200.98	10246.3	10607.2	13252.3	16101.1	8882.19	10862.2	12117	8660.64	8317.12	5620.43	6140.47	6559.77	5762.93	6228.4	9032.53	7956.63	4608.22	3499.55	7133.01	6709.44	8330.85
XP_021747468.1;XP_021767428.1	1	1	4.70399	5.77e-09	9.63e-09	4.44821	1	roots_control	mature_control	67.764	D-3-phosphoglycerate dehydrogenase 1, chloroplastic-like [Chenopodium quinoa]	1961.67	1255.23	2011.82	1404.32	1858.99	1706.34	2100.06	800.258	1219.26	1252.68	2316.69	2158.44	1083.86	2168.41	863.02	2148.82	1318.33	2424.66	1074.89	1224.48	1881.98	1810.58	733.98	944.618	299.697	410.737	447.263	265.162	248.755	621.076	485.438	345.746	266.743	791.688	363.304	566.1
XP_021750253.1	1	1	1.17172	5.85e-09	9.72e-09	3.12196	1	roots_control	mature_control	56.94	cytochrome P450 71D9-like [Chenopodium quinoa]	8746.03	10157.1	8778.85	9321.58	10258.8	7399.87	5823.58	7975.33	7381.02	4282.77	5599.55	8219.38	6140.1	4864.26	5013.74	3546.58	3931	3775.19	4390.48	3295.67	3713.29	4040.85	3535.56	2989.7	2969.58	3272.24	3607.64	3329.54	1767.31	2562.65	4352.06	2464.02	4263.53	2922.47	2243.41	1464.43
XP_021714591.1;XP_021718085.1;XP_021763910.1	2	2	5.16547	7.84e-09	1.3e-08	2.16398	1	roots_control	mature_Zn	17.989	60S ribosomal protein L18a-like [Chenopodium quinoa]	9445.38	6462.67	6243.64	7831.45	9448.76	7204.79	7736.87	6444.95	6802.72	5471.5	6349.05	5656.39	6002.63	7054.28	6595.75	5233.48	6741.49	7601.31	7016.43	6761.1	6038	7092.21	4296.25	4774.82	3995.72	3357.14	3068.65	3641.95	2857.7	5508.09	3641.77	3138.42	3973.47	3927.98	2950.02	3919.64
XP_021751679.1;XP_021774819.1	1	1	2.96054	8.33e-09	1.37e-08	13.8879	1	young_control	roots_Zn	45.53	stearoyl-[acyl-carrier-protein] 9-desaturase, chloroplastic [Chenopodium quinoa]	50.8937	132.368	32.7718	124.743	87.9422	204.792	172.655	89.3558	73.6131	144.105	110.833	25.4964	1241.98	2818.8	1450.15	652.895	1093.8	1298.11	690.143	859.198	870.682	1008.1	455.622	492.66	890.799	867.879	547.498	667.45	556.465	108.499	282.985	305.85	574.447	312.502	348.306	106.172
XP_021740032.1;XP_021743786.1;XP_021747689.1;XP_021759815.1	1	1	3.44671	8.59e-09	1.4e-08	5.77418	1	mature_control	roots_Zn	56.886	serine hydroxymethyltransferase, mitochondrial [Chenopodium quinoa]	1363.68	847.764	823.076	1114.12	1536.5	1182.37	1531.64	743.977	654.457	1059.03	868.28	1212.8	682.348	1178.63	1413.21	1432.73	1495.26	1741.15	3035.06	2928.33	1557.65	854.713	2020.11	2774.82	5220.23	3104.09	4784.41	4319.19	5291.71	12330.7	3800.87	5375.31	4787.41	3697.32	1876.12	4521.76
XP_021732698.1;XP_021739676.1	1	1	2.18289	8.6e-09	1.4e-08	2.76521	1	roots_control	young_control	45.747	dihydropyrimidine dehydrogenase (NADP(+)), chloroplastic-like [Chenopodium quinoa]	7815.47	4462.77	8912.08	7024.72	11401.8	5232.9	6742.06	5089.45	6556.35	5076.64	6729.27	6221.52	2904.84	2593.45	2336.8	3385.38	2251.76	2747.06	6463.11	4093.51	6005.23	4145.55	3687.92	4878.38	2390.85	2308.3	2201.2	3773.42	2948	3392.64	4320.68	3162.74	4108.66	4017.4	4701.23	4881.37
XP_021743148.1;XP_021764830.1	3	2	8.27356	8.82e-09	1.43e-08	2.98933	1	roots_Zn	mature_control	48.161	enolase [Chenopodium quinoa]	70917.3	95363.9	106559	80570.6	74867.5	102812	96962.2	170982	184158	151272	106477	99363.8	44452.5	39757.7	52576.7	60771.8	50083.2	49933.6	32307.7	54802.4	51722.2	45603.2	50140.6	62928.5	52114	50270	47556.5	49600	49677.1	21484	46453.8	59434.8	60206.1	65608.7	56474.9	43349.7
XP_021715208.1;XP_021715607.1;XP_021720619.1;XP_021721252.1	2	2	11.4932	8.91e-09	1.44e-08	1.72467	1	roots_Zn	mature_control	85.358	5-methyltetrahydropteroyltriglutamate--homocysteine methyltransferase [Chenopodium quinoa]	75440.4	68751.7	80955.2	69025.4	82759.9	64831.4	71474.8	73503.4	89166.5	63838.8	71677.6	78387.4	58225.3	56214.6	45517	61789.9	51058.9	55337.6	52300.2	53056.7	57315.6	49623.6	46970.5	44881.6	38000.6	43432.8	47901.6	36443.1	39088.6	54921.3	54751.6	48502.3	62910.9	58313.3	45515.9	44536.3
XP_021716284.1;XP_021761195.1	1	1	2.74509	8.97e-09	1.44e-08	2.66618	1	roots_Zn	mature_Zn	38.911	eukaryotic translation initiation factor 2 subunit alpha homolog [Chenopodium quinoa]	431.104	275.855	322.018	301.942	403.017	334.989	335.228	274.578	425.729	316.237	370.672	403.808	181.891	317.461	218.521	196.629	198.819	256.884	254.862	243.787	211.411	190.765	111.561	188.088	116.592	118.306	113.192	145.929	102.668	236.649	148.266	136.281	147.107	157.925	81.6026	126.307
XP_021737447.1;XP_021775882.1	1	1	2.97561	9.64e-09	1.54e-08	6.37263	1	roots_Zn	mature_control	47.13	ubiquitin-like modifier-activating enzyme 5 [Chenopodium quinoa]	2547.71	3065.19	3491.27	3364.26	3196.7	3857.81	2386.01	4860.11	5738.67	3549.32	3256.88	3743.97	947.225	987.199	2291.71	2008.83	1486.56	1858.07	1605.53	1970.9	1401.83	1915.09	1502.14	2139.36	980.781	535.531	771.136	491.891	782.788	131	489.632	1660.59	820.105	778.878	902.035	1401.06
YP_009380132.1	3	3	6.42594	1.22e-08	1.95e-08	5.33638	1	roots_Zn	young_Zn	23.434	ribosomal protein S4 (chloroplast) [Chenopodium quinoa]	3024.95	4209.74	3413.22	1228.15	5927.44	1967.03	11352	12660.8	14353.5	19961.5	11923.1	7200.46	3390.09	3530.57	3660.07	2208.91	3299.61	2976.93	2615.25	1849.95	2525.1	2525.69	2773.45	2224.41	4113.83	4460.72	4808.36	4268.08	4599.58	9193.55	4551.85	3497.73	5909.02	3186.82	3738.32	2941.58
XP_021755203.1;XP_021756434.1;XP_021756433.1	3	3	16.2255	1.26e-08	2e-08	1.8112	1	roots_Zn	mature_Zn	29.071	60S ribosomal protein L7a-2 [Chenopodium quinoa]	12813.3	15397.3	14201.1	18232.8	13279.4	18554.3	16714.8	16604.2	16684.2	15931.3	15115	14037.8	14383.2	19168	14783.9	12293.1	15476	18270.4	15347.7	13692.8	14413.4	15061.6	10570.5	11289.3	10201.6	9272.13	8022.41	9439.52	8377.37	10249	9402.2	8283.27	9189.42	11126.1	8759.66	5739.01
XP_021723473.1;XP_021725001.1;XP_021733446.1;XP_021762754.1	1	1	3.07673	1.35e-08	2.14e-08	2.46452	1	roots_control	mature_Zn	34.34	60S ribosomal protein L5-like [Chenopodium quinoa]	8293.64	8591.83	8955.14	11106	10769.8	11388.7	10590.3	10022.8	10309.5	10056.7	9979.99	7351.11	7717.13	11113.4	10486.1	8111.23	9121.2	9802.51	11470.4	8047.15	9899.29	8251.47	5203.13	5774.9	5873.6	4345.02	3150.57	3765.51	3620.42	5982.67	4094	3406.43	4568.21	5766.07	4027.72	2119.9
XP_021716201.1;XP_021716204.1;XP_021730030.1;XP_021731455.1;XP_021741744.1	1	1	2.06036	1.42e-08	2.23e-08	3.40646	1	roots_control	mature_control	16.202	histone H2B [Chenopodium quinoa]	127644	89397.7	100710	111487	140240	67792.5	49759.5	69731.5	85629.6	49264.2	65943.7	75162.8	78631.4	73640.6	55554.2	42255.3	58299.9	88294.8	119150	55387	86545.6	85509.6	57579.7	46026.3	23767.4	28123.8	30906.4	30998	33843.8	39437.6	41985.6	22569.4	23567.4	29423.6	36653.3	42930.7
XP_021731657.1;XP_021761281.1	3	3	12.5551	1.96e-08	3.08e-08	2.30319	1	roots_Zn	mature_control	61.367	calnexin homolog [Chenopodium quinoa]	8824.15	5375.99	5428.77	6385.14	6686.21	5896.78	6183.66	7189.73	7589.24	6496.21	6892.57	6866.6	5006.89	4242.03	3324.55	4704.27	3889.04	5574.7	5074.39	5217.28	4922.1	4540	4290.96	5412.64	2286.96	2432.6	3650.92	2849.06	2113.25	4563.3	4516.13	3171.97	2730.58	3990.9	3361.7	4381.08
XP_021750827.1;XP_021753381.1	2	2	9.07465	2.05e-08	3.19e-08	3.38394	1	roots_control	mature_control	65.241	D-3-phosphoglycerate dehydrogenase 1, chloroplastic-like [Chenopodium quinoa]	12249.3	10592.5	14525.9	13280.4	18326.6	16907.3	9092.51	14423.6	17877.8	15014	11688.3	8709.82	5737.29	5615.77	6322.21	6637.38	6284.51	6576.79	5633.06	5748.58	5270.54	7025.64	6522.92	6989.64	6094.34	4149.96	4896.52	3681.42	5297.55	1259.49	2838.58	6228.69	3447.51	3480.43	4645.44	5677.06
XP_021713842.1	1	1	2.57663	2.12e-08	3.29e-08	2.35701	1	roots_control	young_control	45.428	succinate--CoA ligase [ADP-forming] subunit beta, mitochondrial [Chenopodium quinoa]	5179.21	3932.35	5872.45	3906.31	5670.2	3154.04	4676	3004.77	4790.5	3546.86	4494.16	4178.63	2006.65	2430.08	1879.91	1794.03	1687.32	1960.37	2975.47	2152.89	2346.35	2286.7	1799.12	2790.86	1560.36	1616.73	1481.24	2630.32	1612.82	3105.58	2434.99	1755.77	2133.19	2453.71	2034.68	2838.77
XP_021716085.1;XP_021733349.1	2	2	7.82785	2.33e-08	3.61e-08	3.52101	1	roots_Zn	mature_control	98.03	26S proteasome non-ATPase regulatory subunit 2 homolog A [Chenopodium quinoa]	1961.19	2727.75	2906.56	2671.56	2195.95	3946.24	1876.07	3993.93	4258.04	3633.68	2645.68	2165.97	1238.81	1923.12	1568.58	1553.64	1252.81	1418.42	1168.28	1204.94	1225.37	1188.18	1027.57	1124.05	1130.92	922.904	1033.82	656.233	1176.15	354.986	517.115	1331.62	1444.29	917.407	1070.04	852.27
XP_021738270.1;XP_021741242.1	2	2	6.20675	2.84e-08	4.38e-08	4.10129	1	roots_Zn	young_control	44.639	glutamate dehydrogenase B-like [Chenopodium quinoa]	14556.5	26023.8	24443.4	22899.4	4808.33	18426.4	15070.6	20711.9	17470.9	19130.6	19700.9	34657.3	5565.63	4466.58	6087.87	5420.03	4821.93	4540.98	6787.05	5662.96	5853.04	3515.68	5593.17	6760.23	5287.89	7258.09	8093.35	7753.89	7816.05	7844.78	7666.76	6707.97	6747.41	8483.88	7042.7	3474.72
XP_021746153.1	1	1	5.7837	3.22e-08	4.94e-08	2.25842	1	roots_control	young_control	29.578	mitochondrial outer membrane protein porin of 36 kDa [Chenopodium quinoa]	21777.8	11857.5	13956.5	10241.3	11234.1	10543	10623.2	10008	15400.5	8628.78	13851.3	10263.1	6326.4	6247.16	5974.57	6543.62	5278.98	4879.59	6367.92	5785.69	6186.08	6177.19	4749.54	6033.48	8698.38	7723.98	9022.91	8395.75	6023.26	11725.9	7253.56	6982.2	8976.52	6969.46	6095.34	7845.75
XP_021733695.1	3	2	11.5984	3.44e-08	5.25e-08	2.01074	1	mature_Zn	young_control	54.768	betaine aldehyde dehydrogenase, chloroplastic [Chenopodium quinoa]	5201.38	7385.09	6790.33	4764.06	5717.91	4581.64	5745.41	6793.53	6499.23	6320.7	6014.25	6271.16	3764.29	4161.61	4991.49	4791.07	3604.68	3842.89	5266.67	5892.5	5980.93	5083.33	4688.68	6769.67	5476.12	5190.34	4778.68	5288.08	5065.01	6258.15	8879.58	6711	10044.3	9197.43	7942.88	7806.97
XP_021722892.1;XP_021733841.1;XP_021761628.1	1	1	5.43386	3.75e-08	5.71e-08	2.34843	1	young_control	mature_Zn	13.811	60S ribosomal protein L34 [Chenopodium quinoa]	7163.9	13530.6	9686.06	14763.3	11325.5	14889.7	10587.7	14275.3	13398.3	12090.5	11517.8	9592.9	16410.1	17932.8	10026	11614.2	11472.8	14670.7	13392.5	8905.58	10276.5	9417.71	8838.46	6974.88	5800.62	5695.93	6987.38	4739.26	5235.71	7773.64	7360.06	4946.69	5961.51	6739.36	5527.58	4435.7
XP_021747296.1;XP_021769623.1	1	1	3.13601	3.83e-08	5.81e-08	2.35976	1	roots_control	mature_control	24.961	elongation factor 1-delta [Chenopodium quinoa]	9427.75	7363.32	10047.1	12329.8	12220.3	9060.98	7891.84	9072.09	10521.6	6317.04	8121.03	8055.51	8017.1	7773.87	5616.82	5872.48	7395.87	8797.14	8726.51	6077.6	6981.96	8577.72	4800.8	5642.98	3420.97	4261.71	3785.89	4414.56	3674.77	6058.8	5254.98	3174.49	3229.91	5362.35	3800.78	4961.96
XP_021723592.1;XP_021741465.1	1	1	3.14067	3.93e-08	5.92e-08	8.45686	1	mature_control	roots_control	39.548	probable lactoylglutathione lyase, chloroplastic [Chenopodium quinoa]	143.211	519.808	413.289	516.258	561.028	529.696	756.55	578.367	340.909	817.257	881.599	600.993	3017.55	1340.41	3216.59	3526.78	2999.83	2303.38	2293.63	4335.24	3160.69	2885.88	4317.71	3988.03	3919.9	3715.7	4243.36	4555.43	4443.3	1814.53	4622.3	3578.82	2864.26	4845.08	4672.8	322.48
XP_021745851.1;XP_021749158.1	1	1	4.37935	4.67e-08	7.02e-08	1.96244	1	roots_control	mature_control	59.021	serine hydroxymethyltransferase 4 [Chenopodium quinoa]	32339.1	35704.9	31862.6	40188.7	33739.6	41923.1	30303.5	36610.8	33525.7	29642.7	26919.5	28497.4	27610.2	20723.7	21971.9	26604.9	22734.9	24645.5	19939.6	21182.2	24215.5	23009.5	22188.1	18674.5	17556.5	20435.9	20575.9	18689.4	16244.8	16441.1	21748.1	17038.2	23591.8	27111.8	20830.2	11812
XP_021744590.1	1	1	3.64256	4.75e-08	7.11e-08	5.48728	1	mature_control	roots_control	176.57	ferredoxin-dependent glutamate synthase, chloroplastic [Chenopodium quinoa]	2359.5	4623.6	5205.93	4276.77	748.376	4093.5	5684.04	4614.59	3817.26	6382.92	5340.6	5642.91	12113.5	14139.1	13441.2	5823.84	9481.89	10252.2	6294.98	7511.54	8399.41	10310.5	9879.22	8321.05	19396.3	21370.9	13452.8	20351.2	18445.9	23904.1	13146.8	14808	15518.1	13784.7	16930.8	5702.79
XP_021732138.1	1	1	1.70271	4.86e-08	7.23e-08	6.29652	1	roots_Zn	mature_control	38.849	caffeine synthase 1-like [Chenopodium quinoa]	2922.15	9793.61	4729.66	6517.49	3686.93	9906.48	6850.12	10153.9	13176.7	8402.02	6985.51	8245.36	1592.4	987.283	1736.79	2239.93	2030.5	2171.09	1873.45	2329.12	790.283	1851.34	2002.74	2853.38	1446.82	1948.42	1438.21	1517.25	1938.6	257.252	2145.93	3160.22	1776.15	1734.45	1842.97	2158.92
XP_021722341.1;XP_021732173.1;XP_021742595.1;XP_021772839.1	1	1	3.57404	5.25e-08	7.79e-08	1.92662	1	roots_control	mature_Zn	20.816	60S ribosomal protein L18-3-like [Chenopodium quinoa]	25164.1	23188.7	26680.9	30813.1	39349.1	28405.4	24730.6	24828.9	28695.6	20805.7	23884.3	18401.5	29704.5	32572	25388.3	22774.1	27778.7	29520.4	29952.3	20985.1	25427.3	27523.9	17493.7	17845.6	15982	15739.8	14546.2	13538.3	13804.7	19747.4	16437.3	11767.2	13236.5	16020.8	15048	17596.9
XP_021714459.1	1	1	2.4344	5.77e-08	8.53e-08	2.12286	1	roots_control	mature_Zn	16.614	60S ribosomal protein L26-1 [Chenopodium quinoa]	25204.1	15394.6	22823.5	21067.5	21722.1	17998.3	16250	15460.5	18899	15709.3	18125.4	12447.3	19659	16951.1	17301.9	13093.1	17310.5	20496.4	22703.6	14875.8	18362.2	17475.2	12305.2	12915.8	11169.3	10689.3	9062.37	9855.97	8222.39	12865.6	9565.66	7745.13	7547.93	10983	10057.7	12611.3
XP_021720919.1;XP_021771259.1	2	2	6.49366	6.66e-08	9.8e-08	1.89826	1	young_control	mature_control	14.823	40S ribosomal protein S15a-1-like [Chenopodium quinoa]	12429.5	11892.3	9674.72	11628.8	10470.3	12057.6	15223.6	12045.9	11457.7	10538.3	13668.6	9160.11	12451.6	14243.2	11338.1	13107.5	11022.7	11466.9	8932.56	10119.9	11814.7	12107.9	7738.96	8311.11	7055.67	5624.55	8372.93	6183.08	5843.61	5708.28	7995.01	6168.55	9981.73	6636.18	5871.64	4586.96
XP_021720335.1;XP_021761899.1	1	1	2.30717	7e-08	1.03e-07	2.76957	1	roots_control	mature_control	106.014	coatomer subunit beta-1 [Chenopodium quinoa]	5227.03	4644.63	4416.99	4049.04	6083.4	4112.13	3734.72	4011.08	4839.48	3389.02	3128.54	3335.99	2491.02	5829.35	2885.43	2749.91	2094.94	3111.49	3245.63	2956.25	3196.8	2956.84	2213.63	2027.32	1464.02	1582.8	1753.52	1263.29	1162.94	3075.83	2145.49	1484.11	1701.72	2035.51	1716.7	2104.39
XP_021726944.1;XP_021773900.1	1	1	3.20283	7.41e-08	1.08e-07	2.73961	1	roots_control	mature_Zn	60.183	T-complex protein 1 subunit eta [Chenopodium quinoa]	5371.67	2438.34	5930.51	5408.39	4443.2	4705.5	3070.79	4043.57	5602.58	3968.45	4856.18	3239.12	3321.09	4749.54	3358.31	3146.46	2841.36	4071.32	3053.16	1989.88	3457.12	4050.58	2027.27	2080.06	1633.71	1668.46	1356.33	1561.06	1217.44	2977.51	1462.65	1471.74	1557.63	2062.98	1712.67	2061.43
XP_021718401.1;XP_021718413.1;XP_021756924.1;XP_021775698.1	2	1	5.09022	7.78e-08	1.13e-07	2.31426	1	roots_control	young_control	29.24	14-3-3-like protein GF14 iota [Chenopodium quinoa]	3564	3974	3573.64	2895.58	4856.38	2896.51	3224.16	3217.02	3574.8	2890.48	2776.86	3079.11	1302.57	1686.25	1581.16	1565.34	1538.41	1728.91	2242.24	1839.34	1809.94	1264.07	1534.24	1655.49	1538.65	1808.48	1264.6	2010.71	1476.73	3565.3	1850.44	2144.68	2550.01	2179.63	1616.4	1785.92
XP_021743695.1;XP_021743696.1	1	1	3.28359	7.87e-08	1.14e-07	1.87836	1	mature_Zn	roots_Zn	46.558	probable L-ascorbate peroxidase 6, chloroplastic isoform X1 [Chenopodium quinoa]	20621.8	14777.9	27883.6	16167.6	20618.5	13943.7	15744.3	11942.7	16997.6	14583.2	18265.9	15829.1	16402.5	15753.7	19316.2	14367.9	15622.6	15672	15348.5	15337.2	15173.6	19440.8	18026.7	18791.9	26767.5	33455.8	21063.5	27129.6	26562.1	30867.8	26016.9	25749.7	27680.9	28310.5	27168.9	40442.2
XP_021747316.1	2	2	6.78925	8.31e-08	1.2e-07	2.62895	1	roots_control	mature_Zn	14.068	60S ribosomal protein L22-3 [Chenopodium quinoa]	12816.2	7465.19	9481.11	11482.1	12017.6	9464.21	7082.53	7075.06	8526.69	6000.43	7438.58	7094.75	6457.11	9449.42	6103.55	5555.46	6630.13	8849.53	9389.03	5758.48	7113.06	8124.05	5038.6	4724.19	3671.46	4007.46	4113.17	4181.93	3442.23	6556.1	4671.67	3226.52	2883.26	4468.87	3161.53	5447.99
XP_021726053.1;XP_021726054.1;XP_021758764.1;XP_021758766.1	1	1	2.6831	8.44e-08	1.21e-07	4.35027	1	mature_control	roots_control	49.823	peptidyl-prolyl cis-trans isomerase CYP37, chloroplastic-like isoform X1 [Chenopodium quinoa]	434.22	625.86	438.305	396.426	203.564	714.295	743.762	683.475	382.606	1042.67	552.476	272.041	1647.27	2081.02	1729.7	1728.68	1635.89	1302.67	1932.6	2117.92	1766.06	1162.86	2034.61	2041.73	2860	1979.62	1961.43	2072.85	2445.15	916.833	1154.01	2145.13	2679.69	1572.59	2813.51	660.2
XP_021747878.1	1	1	1.31909	8.83e-08	1.26e-07	5.51868	1	mature_Zn	young_control	79.639	uncharacterized protein LOC110713738 [Chenopodium quinoa]	59348.4	50187.8	48163.7	14284	16851	18392.1	26394.4	17743.4	19850.4	16256.1	22876.9	44013.1	13841.1	13468.2	17418.6	13460.4	12507.4	8056.83	17425.6	17768.9	22964	12274.4	18381.2	32311.3	53599.3	81078.7	31339	80284.1	49056.3	109355	79433.8	52633.9	111854	63637.8	55615.8	71435.1
XP_021745669.1;XP_021749259.1;XP_021754747.1;XP_021776507.1	3	3	12.3288	9.17e-08	1.31e-07	2.48619	1	roots_control	mature_control	47.608	esterase CG5412-like [Chenopodium quinoa]	39695.1	34741.1	44599.5	57574.5	47685	34697.4	28158.5	28036.3	30764.1	27557.2	31768.6	36664.4	28976.1	23793.7	19138.3	21665.3	21791.7	31234.3	37553.1	22615.4	26518.7	28193	19200.3	29209.8	14319.1	19820.4	13414.4	20301.9	14364.2	21952.6	24418.8	17207.1	15158.7	24319.7	19764.7	23292.7
XP_021721538.1;XP_021770780.1;XP_021775340.1	1	1	3.70615	9.52e-08	1.35e-07	5.93196	1	roots_control	mature_Zn	45.097	60S ribosomal protein L4-like [Chenopodium quinoa]	23271.1	19598.3	19888.5	16650.8	34976.2	32880.9	7250.73	32703.4	33670	22437.7	16385.2	10973.9	9917.13	6476.15	9537.61	13094.5	8478.62	10579.1	6824.79	3946.92	4075.86	2772.48	5492.6	4239.37	6993.32	3632.59	9865.38	1762.41	8484.03	3394.07	1692.6	7941.78	5580.89	2987.13	2498.54	4124.9
XP_021757603.1;XP_021754297.1	2	2	4.97893	1e-07	1.42e-07	1.75386	1	roots_control	young_Zn	53.704	6-phosphogluconate dehydrogenase, decarboxylating 2, chloroplastic [Chenopodium quinoa]	28149.2	20002	27976.1	17500.5	21267.6	19493.1	23131.7	19451.7	22985.2	20454.9	23461.3	22524	11824.5	16215.4	13879.6	11691.6	12621.6	13238.9	13172.6	12300.6	13714.9	12673.1	11395.2	13368	15113.8	18883.2	11332.7	16724.7	14697.8	23732.9	13573.3	13245	16078.3	15793.8	13916.8	14858.3
XP_021732667.1	1	1	3.48024	1.11e-07	1.56e-07	2.60633	1	roots_control	mature_Zn	88.229	pentatricopeptide repeat-containing protein At1g11290, chloroplastic-like [Chenopodium quinoa]	8303.88	11996	6788.02	11606.5	14270.1	10169.8	8496.29	10242.6	8938.18	7809.96	7696.82	8961.73	8851.81	6059.94	7168.43	7453.61	8287.04	10090.9	9564.71	6781.88	6854.24	7264.23	4575.21	5243.08	4496.89	3681.62	4608.58	3812.47	3904.48	8263.53	4508.25	3959.11	4383.95	4936.68	3024.49	3411.04
XP_021714586.1;XP_021718074.1	1	1	4.49822	1.24e-07	1.73e-07	4.81066	1	roots_control	mature_Zn	37.103	peroxidase 72-like [Chenopodium quinoa]	17207.6	20338.8	19512.9	7853.93	7516.91	6397.66	5298.98	3648.98	4211.63	3311	5076.27	9074.82	6335.41	10146.4	8393.51	6038.45	9051.57	12548.5	11132.5	6374.62	14342.2	12629.2	5576.01	4455.11	2669.13	2695.53	2541.71	2511.62	3435.1	3966.05	3045.75	1932.59	3695.25	3131.82	2874.47	1706.19
XP_021743700.1;XP_021759719.1	1	1	1.89335	1.37e-07	1.92e-07	3.16238	1	roots_control	mature_control	56.397	protein disulfide-isomerase-like [Chenopodium quinoa]	8330.89	5171.64	6917.56	6270.9	6392.55	5207.93	4560.05	5187.71	6828.3	4488.39	4505.81	5246.45	3475.02	4482.27	2749.01	3291.16	4260.28	6391.82	2715.09	3407.36	4670.44	5699.21	2165.28	3562.59	1685.4	1597.17	1169.39	1541.25	1827.43	4287.79	1785.17	1381.03	2565.23	1995.87	1521.81	3217.15
XP_021736468.1;XP_021763851.1	1	1	4.65497	1.46e-07	2.03e-07	3.70939	1	roots_control	mature_control	15.061	40S ribosomal protein S12-like [Chenopodium quinoa]	38211.6	27543.5	33800.2	56264.6	35042.6	28447.7	28731.3	13506.8	18972.2	14051	36057	24608.3	21385.5	21261.8	12550.8	15399.6	17415.6	21395	24111.3	19557.8	18521.2	30053.5	16351.9	17254.6	8575.01	8950.1	13738.2	11362.4	6903.34	9593.79	17785.8	7449.42	8865.64	13087.2	8692.41	16095.7
XP_021724118.1;XP_021740977.1	3	3	13.2049	1.62e-07	2.25e-07	2.12749	1	young_control	mature_control	29.86	40S ribosomal protein S2-4-like [Chenopodium quinoa]	15038.1	16979.3	11098.3	18134.5	12807.5	19838	17675.5	20457.8	14345.3	18667.4	16478.7	14767.5	15497.1	21244.8	17721.5	15702	16196.5	17604.7	16083.4	15277.1	16629.9	13907.3	10048.7	11751	10465.4	8317.22	8286.26	7561.95	7242.88	6994.42	9165.71	8135.89	11479	9967.95	8142.94	3712.65
YP_009380143.1	1	1	4.04475	1.97e-07	2.73e-07	31.6255	1	mature_control	roots_control	35.238	PetA (chloroplast) [Chenopodium quinoa]	9253.55	8026.68	11337.5	5898.1	7943.53	6811.68	8204	12454.7	34452.3	12056.9	8294.16	5551.67	134519	77238.5	144324	41135.9	178288	129956	25996.4	44845	43627.4	109729	186333	62533.8	234959	379922	287927	317834	315500	22081.2	124618	220831	137340	127621	176050	7201.56
XP_021743149.1;XP_021764833.1	1	1	3.11982	2.1e-07	2.88e-07	4.04544	1	young_Zn	roots_Zn	23.968	peroxiredoxin-2E-1, chloroplastic-like [Chenopodium quinoa]	1560.14	992.571	1839.32	1903.55	2247.93	887.567	1534.75	470.224	644.953	726.289	1384.24	1035.85	2549.95	2084.88	2125.17	1950.77	2543.43	2001.02	3606.47	3988.71	3022.77	6173.42	2902.41	3754.82	2180.79	2633.86	2337.96	5046.91	2382.37	5004.94	5128.5	2025.07	2463	3379.84	3388.78	5749.35
XP_021725571.1;XP_021762297.1;XP_021765831.1;XP_021768348.1	2	2	10.031	2.2e-07	3.01e-07	2.30482	1	roots_control	mature_Zn	23.806	60S ribosomal protein L13-1-like [Chenopodium quinoa]	7316.87	7131.12	5377.27	8813.4	10707.2	7406.11	6374.79	7307.96	7565.47	6101.15	6060.04	5462.46	5900.6	8861.03	5609.6	6163.6	5753.1	7060.97	7810.45	5086.7	5170.68	4628.45	3467.68	4314.13	3786.72	2872.22	3425.6	2823.57	3003.54	6072.33	3509.16	2832.35	4295.59	3740.43	2750.74	3156.15
XP_021737623.1;XP_021742620.1;XP_021771527.1;XP_021772813.1	1	1	3.20197	2.55e-07	3.49e-07	2.21046	0.999999	roots_control	mature_Zn	109.768	eukaryotic translation initiation factor 3 subunit A-like [Chenopodium quinoa]	2124.19	1640.71	1774.99	2331.79	2475.21	2078.4	2098.18	2099.45	1919.86	2122.49	1535.51	1787.44	1705.15	2115.42	1192.04	1525	1769.43	2133.61	1626.59	1498.51	1787.07	1892.6	1159.47	952.445	754.42	894.482	680.973	937.008	771.823	1719.99	862.129	798.681	670.467	1071.96	1066.92	1150.98
XP_021746441.1;XP_021763927.1	2	2	4.74432	2.97e-07	4.04e-07	2.07609	0.999999	roots_control	mature_Zn	23.014	40S ribosomal protein S9-2-like [Chenopodium quinoa]	11450	7077.56	8157.52	8835.75	12123.9	8487.3	8328.08	6786.23	8376.68	5822.99	7668.8	5720.48	8303.23	9573.4	7494.1	6477.58	8513.07	9491.37	9889.79	6750.23	7967.96	10015.5	5898.7	5161.33	4574.81	5071.14	4206.2	4493.05	3984.9	6100.21	4697.23	3533.91	3814.24	5258.5	4307.18	5426.26
XP_021732924.1	2	2	7.04875	2.99e-07	4.05e-07	2.11999	0.999999	roots_control	mature_Zn	20.786	60S ribosomal protein L11-1 [Chenopodium quinoa]	44169.8	25507.8	35407	35250.3	44515.3	30938.8	23627	26630.3	30898.3	23238.2	28043.6	23985.2	28304.6	33484.7	26910.5	22292.5	27947	32767.1	40484.5	24595.1	29138	33005.2	21299.9	22148.7	16669.8	17833.2	15103.6	16846.7	15928.9	24003.6	19679.4	13795.4	12195.8	19203.5	16053.2	20860.3
XP_021713619.1;XP_021742054.1	1	1	4.9017	3.13e-07	4.23e-07	1.93994	0.999999	roots_Zn	mature_control	52.036	UTP--glucose-1-phosphate uridylyltransferase [Chenopodium quinoa]	30575.9	22685.4	29624	29309.4	46988.9	35046.2	27659.9	45134.2	49227.5	34156.8	28570.4	23713.4	21414.9	15568.4	17139.1	25265.5	16089.7	18266.8	18698.8	19092.6	19802.7	19363.9	18270.1	18011.8	18449.5	17176.2	20103.3	16719.2	15928.6	19081.4	21482.2	17513.4	21870.2	24807.2	19695.9	20358.2
XP_021762306.1;XP_021762314.1	1	1	2.10112	3.16e-07	4.26e-07	3.95802	0.999999	roots_Zn	mature_control	140.053	eukaryotic translation initiation factor 5B-like [Chenopodium quinoa]	995.777	706.821	1122.96	1094.52	1442.85	990.334	1865.82	894.941	1326.11	850.93	971.065	669.779	440.392	988.357	844.898	593.181	475.25	665.623	946.375	855.378	786.075	1015.57	523.479	630.384	396.959	467.909	277.125	251.97	182.709	85.4311	310.263	520.334	409.995	420.719	631.576	456.097
XP_021774521.1;XP_021775557.1	5	5	11.019	3.31e-07	4.43e-07	2.05937	0.999999	roots_control	mature_Zn	93.63	elongation factor 2-like [Chenopodium quinoa]	18712.3	18818.7	28046.2	23311.7	15169.3	20405.1	16077.3	22720.7	25722.3	19191.5	16931.6	17517.9	16064.1	16955.3	17369.9	14939.3	16743.3	19529.8	20083.6	13466.4	16946.3	17529.2	12964.7	13571.9	10405.1	11972.6	9441.34	11739.6	10635.6	12757.4	11446.3	9455.56	8158.06	14248.3	11331	5798.24
XP_021725471.1;XP_021754200.1	1	1	3.01105	3.35e-07	4.47e-07	3.7071	0.999999	roots_Zn	mature_control	99.443	beta-adaptin-like protein C [Chenopodium quinoa]	3444.98	4903.68	4128.24	4205.37	5982.39	5591.01	4535.5	6548.63	7515.92	5916.63	4213.33	3582.95	2258.57	1644.91	2523.52	3053.73	3223.89	3365.73	1707.64	3283.79	2702.13	3066.03	2826.14	3385.6	1899.39	2221.44	1761.49	1195.95	1267.65	370.582	1385.76	2385.27	1878.74	1475.27	2241.54	1698.59
XP_021754356.1;XP_021757474.1	1	1	5.20839	3.97e-07	5.28e-07	1.91014	0.999999	mature_control	young_control	54.171	uncharacterized protein LOC110719686 [Chenopodium quinoa]	15757.8	10172.3	13911.3	9360.22	17197.1	10644.6	11072.8	8757.37	11071	7808.23	11520.6	8763.84	9789.98	5134.75	8161.01	10405.5	9388.77	6930.02	8329.8	9116.53	9468.1	8091.35	9344.53	12425.3	15015.5	15617.7	16173.8	16567.7	15915	15854.7	18339.6	13153.4	15100	13812	16125.7	18208.3
XP_021726330.1	1	1	1.86992	4.15e-07	5.49e-07	1.97808	0.999999	roots_control	mature_control	66.066	uncharacterized protein LOC110693520 [Chenopodium quinoa]	15727.4	13208.2	15685.5	13677.8	18721.3	14750.6	11776.7	10830.5	13487.3	12048.2	12604.7	11208.1	10890.5	19656.2	13044.7	9313.59	10769.8	13332.4	14004.4	10732.9	11852.7	12110.7	9071.26	8362.6	7448.28	7266.78	5569.82	9049.08	7696.04	9363.88	7115.8	8034.29	7775.8	9236.81	6976.99	9807.57
XP_021720217.1;XP_021762040.1	1	1	1.62395	4.9e-07	6.47e-07	6.09199	0.999998	young_control	mature_Zn	218.372	callose synthase 10-like [Chenopodium quinoa]	2555.81	888.099	1162.6	2005.13	1599.57	1186.02	2123.86	581.093	779.548	1197.31	1655.19	1412.12	4214.75	5494.31	3823.14	2977.3	5455.2	5621.49	5825.69	4125.26	3465.53	6522.91	2161.77	1572.14	1480.39	1372.42	3064.43	1018.67	1065.18	3670.7	828.245	768.32	669.955	1226.13	334.301	701.321
XP_021731552.1;XP_021738650.1	1	1	1.77188	5.14e-07	6.76e-07	1.896	0.999998	young_control	mature_Zn	54.918	diaminopimelate decarboxylase 2, chloroplastic-like [Chenopodium quinoa]	7275.19	6750.76	9593.39	7927.93	10792.1	7278.74	6596.48	6575.88	7387.49	5850.39	6865.58	5295.88	11734.2	10014	9257.57	9922.8	8826.49	9580.97	10559.1	7917.7	9390.16	8933.88	7072.29	5669.17	5240.48	5611.46	6313.83	5009.82	5639.93	7814.01	6596.53	4293.63	4885.22	5294.41	5051.16	5174.5
XP_021749286.1	1	1	2.89537	5.42e-07	7.1e-07	3.57456	0.999998	young_control	mature_Zn	46.391	magnesium-chelatase subunit ChlI, chloroplastic-like [Chenopodium quinoa]	1202.94	1256.82	2880.59	1373.56	2631.67	1370.56	984.864	1338.09	2108.84	1958.06	858.182	1379.64	4593.14	5058.39	3903.32	2737.92	4767.74	4844.92	3813.26	2858.78	3288.65	3934.13	2004.65	1725.03	2050.61	1550.53	1873.21	1544.25	1630.34	3673.08	1056.75	1040.58	1256.65	1618.32	1234.93	1039.93
XP_021774723.1	1	1	2.93583	5.99e-07	7.83e-07	2.91874	0.999997	young_control	mature_Zn	6.868	40S ribosomal protein S30 [Chenopodium quinoa]	7128.89	5134.01	5575.85	5130.57	7159.74	5936.09	2066.84	6272.7	5726.02	4448.26	2619.33	3090.27	4645.93	10151.8	5569.52	5103.93	4929.69	6306.24	5815.29	3340.2	4381.04	3351.12	2344.68	2128.9	2560.64	2022.84	2462.61	1625.82	1778.36	2431.36	1678.94	1783.43	3858.42	2130.58	1671.64	1453.36
XP_021719739.1	1	1	6.5407	7.22e-07	9.39e-07	2.28527	0.999996	roots_control	mature_control	24.26	60S ribosomal protein L15-2 [Chenopodium quinoa]	13346.4	13438.8	21902.5	19253.5	28564.1	18848.2	14627.3	13502.8	17515.9	12272.9	12983.3	11091.7	17338.6	25083.8	12142.2	13693.1	14746.7	18457.7	17341.5	11367.7	11883.1	13422.7	11844.7	10141.9	7954.05	8084.65	9257.47	6874.48	7479.71	10826.6	10425.3	6991.55	7132.14	10252.3	7126.66	11414
XP_021762421.1	1	1	2.99704	8.51e-07	1.1e-06	4.01882	0.999995	roots_control	mature_Zn	9.594	40S ribosomal protein S27-2 [Chenopodium quinoa]	18625	5421.71	13507	9573.66	13477.3	8306.12	6007.92	3563.76	8045.64	3037.34	8236.37	4647.93	3132.4	4985.09	4796.68	3331.91	3488.77	3904.82	5676.27	4027.17	5127.99	8480.9	3201.71	4196	3916.34	2841.43	2526.58	2564.97	2323.55	3739.17	2709.22	2012.49	2109.17	2735.46	2375.52	5205.18
XP_021716433.1	1	1	2.54217	9.2e-07	1.19e-06	2.01288	0.999994	roots_control	mature_Zn	54.855	DEAD-box ATP-dependent RNA helicase 20-like [Chenopodium quinoa]	15464	15372	18868.1	12486.2	10940.9	12196.1	14354.7	12868.6	15054.6	13395.5	13815.2	12924	7570.78	8266.35	8309.53	8837.47	6791.03	7723.12	8431.27	8170.07	8758.55	7385.5	6780.83	11261.2	8889.94	7009.6	5718.26	6421.53	7834.27	9237.65	6457.17	7325.31	9478.48	9610.01	6421.93	3097.71
XP_021714796.1;XP_021714797.1;XP_021729523.1;XP_021729526.1	1	1	3.56199	9.66e-07	1.24e-06	1.78545	0.999994	roots_control	mature_control	47.201	elongation factor 1-gamma 2-like [Chenopodium quinoa]	15026.9	11804.9	16451.4	15185.4	20392	14813	12651.1	13339.2	16416.2	9475.04	13938.6	13348	11502.4	11220.6	8911.92	10591.6	9417.33	10140.2	12819.6	8147.63	10266.7	10114.7	8094.86	8103.07	7146.46	8431.31	8183.89	8669.8	8124.4	11909.1	10107.4	7420.36	8569.86	9569.46	8786.43	9404.77
XP_021719014.1;XP_021733696.1	2	1	5.37746	1.03e-06	1.32e-06	2.16377	0.999993	roots_control	mature_control	54.669	betaine aldehyde dehydrogenase, chloroplastic-like [Chenopodium quinoa]	2718.2	1787.89	2402.75	1478.32	2691.88	1904.37	2053.09	1696.92	2659.2	1797.11	1803.13	1893.17	838.799	1337.41	1065.1	1216.42	1017.09	1522.29	1803.57	1458.32	1792.82	1344.82	953.091	1663.34	861.316	945.748	724.076	1165.43	1005.2	1298.59	1220.66	1524.98	1688.84	1430.36	1418.84	1543.28
XP_021734268.1;XP_021772218.1;XP_021718747.1;XP_021720768.1;XP_021744672.1;XP_021744674.1;XP_021745868.1;XP_021735831.1;XP_021735853.1;XP_021754093.1;XP_021754165.1	6	6	21.2309	1.2e-06	1.54e-06	1.81623	0.999991	young_control	roots_Zn	50.161	tubulin beta-5 chain-like [Chenopodium quinoa]	25837.8	31274.2	26126	23993.7	25927.3	27523.5	19742	18868.4	16054.8	17442.4	19890.1	21673	33495.9	38518.3	34549.4	25964.3	36597.7	37326.8	22967.9	26168.3	29747.6	29890.7	29885.2	26933.7	33888.9	37649.8	34575.9	32285.2	39999.4	20752.6	27329.4	31548.7	33348.2	27043.1	28131.7	22356
XP_021730308.1	2	2	4.01528	1.32e-06	1.68e-06	2.61846	0.99999	roots_control	mature_Zn	15.003	60S ribosomal protein L23 [Chenopodium quinoa]	12260.7	6216.33	6451.22	7743.93	11141.8	7258.87	6487.32	5461.49	5964.84	4919.76	5562.09	4845.74	4884.99	11035.9	6085.86	4976.92	5796.28	7332.81	8243.49	5658.23	5608.38	6249.38	3479.69	3687.35	3444.89	2873.88	3200.64	2944.71	2531.46	5202.19	3507.29	2768.44	4069.33	3334	2218.05	3607.78
XP_021713818.1;XP_021728012.1;XP_021728013.1	1	1	3.51478	1.59e-06	2.01e-06	2.58385	0.999986	roots_control	mature_Zn	55.485	gamma aminobutyrate transaminase 3, chloroplastic-like [Chenopodium quinoa]	6293.21	4909.55	6601.05	3813.73	4070.56	4140.9	4368.24	4067.32	4579.91	3660.24	4849.11	4826.39	2775.68	1847.88	2329.76	2627.91	2901.26	2690.79	3248.17	3198.3	2910.28	1910.27	2146.87	3920.27	2245.55	2382.97	2389.48	2287.69	2683.62	2403.68	1758.31	2157.3	1934.73	2228.5	2813.01	652.556
XP_021715577.1	1	1	4.53821	1.63e-06	2.06e-06	1.73915	0.999986	roots_control	mature_control	12.367	60S ribosomal protein L30 [Chenopodium quinoa]	13806.7	8420.9	9884.05	11661.6	11926.9	11210.9	10726.5	10166.5	10170	9157.39	9979.31	8677.05	8020.28	8446.74	8500.21	8502.9	9875.72	10746.4	6538.58	8097.96	9016.51	11082.2	5473.35	7869.97	6356.54	7152.45	6318.39	5780.35	5033.42	7832.23	6737.07	6077.23	7950.25	6603.5	6228.33	5671.78
XP_021750034.1;XP_021756683.1	2	2	5.17966	1.68e-06	2.12e-06	1.86547	0.999985	roots_control	young_control	27.13	proteasome subunit alpha type-6-like [Chenopodium quinoa]	5075.29	3436.25	4588.94	3724.45	5684.59	3412.97	4130.46	3999.45	4479.46	3192.4	4264.76	4104.84	2277.19	2639.83	2080.82	2113.85	2253.46	2530.83	2718.26	2375.71	2365.79	2389.8	1949.27	2324.86	2042.14	2520.76	2066.78	2485.45	2365.55	4775.13	2413.81	2236.07	2218.07	2367.79	1915.63	3738.33
XP_021775375.1	1	1	1.52967	1.97e-06	2.47e-06	1.99528	0.999981	young_control	mature_control	170.025	ABC transporter C family member 14-like [Chenopodium quinoa]	4573.08	3357.55	3723.37	3840.27	5153.07	3730.69	4501	3325.36	3926.9	2814.62	3712.06	2813.82	3551.06	6358.73	4504.66	3126.14	3274.03	4526.71	5242.5	3708.19	4646.45	4846.88	2654.54	2826.8	2311.2	2481.54	1921.25	2329.71	2035.06	1621.92	2478.28	1718.23	2086.47	2412.41	2327.93	2822.3
XP_021768640.1;XP_021769964.1;XP_021734528.1;XP_021772490.1	4	4	18.681	2.18e-06	2.73e-06	2.26575	0.999978	roots_Zn	mature_control	42.892	S-adenosylmethionine synthase 2-like [Chenopodium quinoa]	20796.4	31101.2	25782.3	28315.4	20660.2	28412.5	32238	26115.3	29535.5	34057	33095.5	35007.2	27405.9	25834.9	21641.5	30229.7	27396.5	33534.5	19540.2	28737.7	28960	24997.2	21315.2	17643.9	8878.12	13861.4	23211.4	9501.89	10259.9	18166.3	17464.7	15092.7	17131.8	23705.7	11456.6	8799.52
XP_021729836.1;XP_021730626.1;XP_021757157.1	2	2	6.27258	2.6e-06	3.24e-06	2.40485	0.999971	roots_control	mature_Zn	15.686	60S ribosomal protein L27-1-like [Chenopodium quinoa]	8888.1	7203.41	6462.1	7978.71	11900.6	7173.47	7496.21	6723.18	7680.08	5913.38	5956.73	5862.85	5686.16	9972.65	5719.35	5295.15	5661.07	7191.5	7825.53	5393.51	5831.91	4986.29	4195.37	4035.94	3915.98	3152.43	3549.77	3214.81	3033.87	8133.5	3996.31	2966.14	3870.43	3886.41	2884.6	3023.75
XP_021714944.1;XP_021728798.1	2	2	6.67206	3.32e-06	4.13e-06	1.89676	0.999958	mature_control	young_control	31.908	mitochondrial dicarboxylate/tricarboxylate transporter DTC-like [Chenopodium quinoa]	11458.6	7428.28	7924.86	9315.79	11500.7	10952.5	10530.6	8725.29	9401.94	6581.91	9823.32	7365.33	6986.78	6699.1	6564.5	6125.04	6946.71	7495.32	7732.32	7563.2	6864.65	6540.51	8004.92	7410.56	10983.4	13376.7	9624.59	13297	11753.1	18386.3	12609.6	9452.77	7659.46	10779.8	11761.2	9180.26
XP_021765646.1;XP_021768197.1	1	1	3.08109	4.87e-06	6.03e-06	3.40011	0.999928	mature_control	roots_control	31.389	bifunctional protein FolD 2-like [Chenopodium quinoa]	2579.23	1219.33	2251	875.526	1944.36	1238.5	2073.08	2732.08	3437.56	2434.78	2065.84	1867.5	2841.44	4232.39	4503.7	3292.77	2758.99	3091.19	2596.49	3118.53	3749.66	2568.62	2807.64	3567.36	5882.54	4009	3911.09	3974.12	4066.89	12524.4	2975.64	3741.14	5806.21	4184.75	3307.08	4037.31
XP_021734441.1;XP_021772391.1	1	1	10.7464	6.59e-06	8.13e-06	2.48847	0.99989	roots_Zn	mature_Zn	25.049	vesicle-associated membrane protein 721-like [Chenopodium quinoa]	7414.45	8136.52	7318.16	5727.98	5584.86	7089.01	9526.46	5539.8	7499.49	6482.11	7350.73	6735.41	3003.27	11867.7	5829.61	3763.2	4124.55	5581.85	4807	4613.17	8003.35	5807.22	4124.85	3300.55	3050.27	3197.83	2850.17	2916.46	2180.83	5343.1	3400.77	2291.22	2620.38	3119.18	3539.72	2362.25
XP_021743660.1	1	1	2.71489	1.09e-05	1.34e-05	3.60551	0.999785	mature_control	roots_control	120.46	ubiquitin carboxyl-terminal hydrolase 16-like [Chenopodium quinoa]	7106.69	7159.88	8190.07	5312.49	9003.37	8795.34	8529.67	18024.4	14143.9	11840.2	8697.01	6441.79	14464.8	10840.5	23959.2	20996.3	20490.8	17774.8	13330.1	25662.8	15494.2	24943.7	27121.9	25494.9	23604.3	28127.9	41445.1	28147	34137.1	8834.07	17014.5	41658.2	14734.6	16445.4	35631.7	33934.3
YP_009380129.1	1	1	3.05528	1.36e-05	1.66e-05	85.7307	0.999714	mature_control	roots_control	82.266	PsaB (chloroplast) [Chenopodium quinoa]	350.927	1036.82	1183.06	1212.7	416.283	1007.19	2317.85	2663.17	2175.27	3357.15	2789.32	2880.34	44645.5	22045.3	48618.9	8985.83	40662.5	27303.7	5875.42	9402.38	10582.6	8102.72	26515.4	25373.6	84168.5	107134	100829	68236.4	85101.1	928.848	44162.1	43727.1	79423.1	37116.8	59681.9	335.897
XP_021730555.1;XP_021757374.1;XP_021757375.1	1	1	3.55507	1.4e-05	1.71e-05	22.7908	0.999703	roots_control	mature_control	45.297	glyceraldehyde-3-phosphate dehydrogenase GAPCP2, chloroplastic-like [Chenopodium quinoa]	16826.1	11402.7	14656.1	14557.4	19195	14989.3	5966.32	11214.4	14787.2	12282	14985.7	10849.5	1516.69	3022	2126.66	1701.53	2032.55	2469.03	1980.73	1623.79	1929.34	2858.11	1400.91	862.646	858.872	799.122	843.025	447.024	458.284	613.997	789.493	694.968	830.667	1001.88	782.415	0
XP_021715029.1;XP_021715231.1;XP_021721274.1;XP_021750000.1	3	2	9.22813	1.55e-05	1.89e-05	2.04902	0.999662	young_control	mature_Zn	27.049	40S ribosomal protein S3-3-like [Chenopodium quinoa]	25457.7	25436.6	25341.9	33006.9	17263	29431.7	25547.1	27449.2	27148.7	23398.9	25136.4	22431.3	27434.7	33971.4	27925.5	25622.4	28587.2	32102.3	21369.3	23724.6	27560.3	27172.3	18152.1	19544.3	17105.3	16948.5	13840.7	14346.4	13381.3	15741.7	17633.4	13949.1	15360.9	18486.9	15774.4	4516.22
XP_021745960.1;XP_021776463.1;XP_021753391.1	2	2	6.79207	1.75e-05	2.13e-05	1.80659	0.999605	roots_control	mature_Zn	21.88	60S ribosomal protein L9-like [Chenopodium quinoa]	11805.4	6184.08	7892.66	8165.03	8796.78	7880.33	7435.86	7013.93	7957.44	5963.28	6115.63	5647.74	6935.32	8822.39	8188.72	6709.13	7661.97	9077.46	9545.6	7101.29	7744.66	8734.44	4614.78	5513.87	5626.67	4895.57	4007.07	5069.18	4544.12	6889.26	4999.9	4661.81	5443.64	4973.07	4272.98	3725.87
XP_021756208.1	1	1	0.448339	1.82e-05	2.19e-05	3.20717	0.999588	roots_control	mature_Zn	23.209	uncharacterized protein LOC110721380 [Chenopodium quinoa]	444.635	430.367	318.643	320.072	448.706	255.434	290.912	182.897	235.22	318.197	324.26	282.366	155.82	556.808	289.043	234.135	149.903	312.916	273.179	149.478	378.518	309.462	165.931	118.379	176.393	100.518	129.59	173.643	109.647	56.3117	105.779	122.829	118.141	174.727	117.849	52.2051
XP_021751681.1;XP_021774724.1	1	1	4.28338	1.85e-05	2.23e-05	3.58615	0.999577	roots_Zn	mature_control	49.713	guanosine nucleotide diphosphate dissociation inhibitor 2 [Chenopodium quinoa]	3617.35	9484.86	4877.66	11102.5	2921.09	11994.4	11880.6	14110.2	6106.17	13089.8	11641.2	11407.6	4729.94	8486.84	5798.43	6679.53	5129.3	6273.71	7412.62	5952.03	6773.68	5317.62	4558.85	5368.96	3300.6	3611.7	3234.48	3535.56	2945.11	2400.04	4164.06	4415.62	5761.97	4578.94	4786.42	1932.71
XP_021753150.1;XP_021776049.1;XP_021776057.1	1	1	3.21127	1.9e-05	2.28e-05	3.58195	0.999565	roots_control	mature_control	28.143	5'-methylthioadenosine/S-adenosylhomocysteine nucleosidase 1-like [Chenopodium quinoa]	2093	1832.54	2628.99	1815.67	3583.1	2554.25	2723.71	1757.72	2623.47	2392.09	2493.4	1751.19	635.185	1419.39	831.065	868.839	809.302	1421.71	1181.31	1293.24	1213.73	1114.39	740.148	1463.66	903.742	750.775	688.858	993.23	641.096	72.4792	819.285	999.174	1204.53	721.917	774.365	975.1
XP_021744872.1;XP_021759408.1	2	2	8.8781	1.92e-05	2.3e-05	2.37396	0.999558	roots_control	mature_Zn	19.532	60S ribosomal protein L17-1-like [Chenopodium quinoa]	7074.08	4625.34	3823.61	5351.47	8216.35	5290.16	4512.25	3771.64	3922.21	3579.3	3532.93	3840.33	3325.19	5787.64	3533.53	3448.08	4260.04	4884.06	6208.94	4413.26	4144.51	3954.33	2716.44	2790.56	2626.69	1973.15	2415.63	2417.77	2067.7	4978.54	2793.23	2100.55	2708.81	2702.77	1718.7	2458.54
XP_021775689.1;XP_021718313.1	2	2	6.26269	2.2e-05	2.62e-05	1.78114	0.999479	young_control	mature_Zn	63.962	ketol-acid reductoisomerase, chloroplastic [Chenopodium quinoa]	10999.1	7463.93	9191.83	9482.37	10161.6	7624.63	9741.53	5819.98	6970.76	6611.71	8008.41	6397.44	12039.1	13544	12457.4	10933	12768.4	13205	11309.7	9281.12	11040	11474.8	8351.29	5070.1	6727.19	7968.2	7879.2	7401.23	6775.6	7506.96	7020.46	6118.54	8122.34	7530.59	5355.78	7930.18
XP_021740008.1	1	1	10.2522	2.47e-05	2.93e-05	2.5525	0.9994	roots_control	mature_control	17.33	eukaryotic translation initiation factor 5A-4-like [Chenopodium quinoa]	21378.7	18144.1	28477.9	25541.6	19471.6	16096.8	18601.6	10909.1	11736.5	11211.9	20731.6	16012.6	10988.6	15488.8	7497.25	8621.34	9972.06	11786.4	13460.2	11285.6	12031.7	18505.7	10209.6	11582.3	5935.46	6063.99	8073.02	10102.1	6244.2	14163.3	12426.7	5869.15	4271.86	11485.9	6814.46	11575.5
XP_021764738.1;XP_021760876.1	3	3	12.8765	3.04e-05	3.6e-05	1.81222	0.99923	roots_control	mature_Zn	24.603	60S ribosomal protein L10a [Chenopodium quinoa]	17040.6	18999.8	17939.4	21221.4	21650.2	19557.4	15851.2	19409.5	19932.8	16402.8	17236.4	15257.8	18952.3	16277.9	13570.2	15475.4	14999.9	17878.2	18518.2	14441	15861.9	16437.8	12405.5	11946.8	8237.32	9918.99	11647.4	10567.9	8415.63	22468.3	14470.9	8607.82	9209.3	10116.5	9209.26	12621.8
XP_021766528.1	2	2	6.39757	3.18e-05	3.76e-05	2.31346	0.999188	roots_control	mature_Zn	16.24	40S ribosomal protein S14-2 [Chenopodium quinoa]	9421.22	5225.25	6061.67	8114.29	11971	6899.04	5271.32	4592.85	5318.76	3936.16	4352.21	5294.98	5205.1	11477.8	6562.58	5403.55	5318.43	6038.86	7127.91	6034.93	5980.18	5034.45	3615.06	3928.06	4223.85	3094.45	2940.36	3110.4	2710.82	6306.74	3288.26	3243.27	5038.87	3650.16	2657.2	2737.44
XP_021773967.1;XP_021773968.1	1	1	2.10022	3.61e-05	4.25e-05	3.07316	0.99906	roots_control	mature_Zn	64.389	phosphoglucan phosphatase LSF1, chloroplastic-like isoform X1 [Chenopodium quinoa]	2483.56	2027.83	3272.93	3930.17	8043.27	3330.67	2414.28	2795.49	2706.58	2280.9	2173	2603.61	1965.55	1129.21	1149.08	2057.87	1610.48	2193.36	1408.34	1787.96	1470.34	2413.38	1594.96	1727.15	1087	1178.43	1146.08	1041.4	1053.5	3020.47	1394.12	1002.36	573.352	1372.73	1553.59	1616.77
XP_021765533.1;XP_021768314.1	3	3	9.85993	3.64e-05	4.27e-05	1.65973	0.999051	roots_control	mature_control	53.733	V-type proton ATPase subunit B 2 [Chenopodium quinoa]	19925.6	11509.8	17534.7	13320.9	19645.2	11452.9	9845.86	8624.18	10879	8172.9	9280.21	9689.43	9240.63	10326.5	9626.1	8938.43	9873.53	10416.3	12041.4	10130.9	11347.3	11234.7	8672.69	9509.05	8481.04	10418.2	7301.41	9884.41	8151.44	12031.1	9794.94	9646.33	11054.3	10931.9	8989.86	11938.4
XP_021748727.1;XP_021760299.1	1	1	4.05823	3.96e-05	4.63e-05	5.18532	0.998953	roots_Zn	mature_Zn	68.145	dynamin-related protein 5A-like [Chenopodium quinoa]	156.096	292.797	221.505	219.203	182.179	301.725	175.81	405.391	370.649	199.069	285.962	235.84	217.273	283.751	171.26	201.143	129.46	221.847	49.034	166.904	137.443	155.669	91.9241	125.456	71.9404	84.0461	64.1126	62.2658	60.5278	33.0715	46.7386	64.2923	66.1809	81.7519	62.0629	1.56121
XP_021723565.1;XP_021741425.1;XP_021741426.1	1	1	4.56837	4.43e-05	5.17e-05	2.15619	0.998811	roots_Zn	young_Zn	64.442	NADP-dependent malic enzyme-like [Chenopodium quinoa]	42281.6	44171.8	50683.2	29478	32869.4	24507.1	48579.5	40070.3	50937.9	38879.1	50006.9	54915	47180.2	31520.4	39271.5	22543.2	30661.6	31719.5	16117.5	18983.8	25800.4	31800.6	21629.1	17098.8	45036	30382	24561.3	31379.9	27579.4	36878.2	22807.6	24804.7	25598.8	32498.6	26476.9	13820.4
XP_021756727.1;XP_021756728.1	1	1	3.29113	4.56e-05	5.29e-05	4.73613	0.998773	young_control	roots_Zn	211.285	E3 ubiquitin-protein ligase listerin-like isoform X1 [Chenopodium quinoa]	6113.41	7361.87	2849.17	8805.89	2311.39	7665.33	7800.5	2172.86	2506.02	6568.96	6775.06	8295.41	27264.7	32065.8	19755.8	18327.9	29683.6	34493.3	14140.3	22491	18989.2	37412.6	10401.3	13308.9	11695.5	9183.27	8208.66	9096.29	5605.74	17708.4	11863.1	11827.1	10505.5	14391.4	7541.14	1293.85
XP_021719197.1;XP_021739577.1	1	1	3.15485	5.2e-05	6.02e-05	1.69803	0.998577	young_control	mature_Zn	24.619	40S ribosomal protein S8 [Chenopodium quinoa]	14797.5	8915.42	13853.3	12094.6	18273.4	10274.8	10447.5	8081.46	10519.4	8627.76	10136.2	6890.51	13164.7	20586.8	13107.3	10993	12692.4	14394.8	14807.6	10381.3	12440.8	12637.3	8349.94	9775.46	9913.78	7569.43	6957.23	7598.49	7923.18	10451.2	7791.37	7633.83	9246.04	8517.77	8193.89	8639.3
XP_021732410.1;XP_021769134.1	2	1	7.37663	5.23e-05	6.03e-05	4.51801	0.998568	mature_control	roots_Zn	42.196	sedoheptulose-1,7-bisphosphatase, chloroplastic-like [Chenopodium quinoa]	23591.9	15504.3	24392.3	19323.1	24132.5	14253.5	14653.4	10878	13902	12095.6	15434.5	11821.6	35275.3	39887.5	48885.9	37995.7	38025.2	27060.8	28156.1	37889.9	30570	19022.4	31814.6	38536.3	58948.1	74333.5	47509.9	59950.5	66796.1	48413.7	37687.7	56773	77365.6	67952.3	50307.7	5111.95
XP_021731895.1;XP_021758366.1	1	1	3.86097	5.68e-05	6.53e-05	2.94197	0.998429	roots_control	mature_control	9.954	probable small nuclear ribonucleoprotein F [Chenopodium quinoa]	4439.28	1897.37	3603.94	2203.19	2804.22	1589.51	1865.08	681.856	2054.99	983.452	1924.97	1607.67	1484.41	1154.88	1261.6	1046.51	1475.29	1655.28	2180.74	1538.95	1870.92	2315.34	956.263	1132.1	696.985	965.812	829.042	1317.02	838.953	973.421	944.406	898.979	538.699	1142.08	951.373	1294.7
XP_021732432.1;XP_021769151.1	1	1	2.49509	5.72e-05	6.56e-05	4.90121	0.998417	roots_control	young_Zn	30.648	probable aquaporin PIP1-4 [Chenopodium quinoa]	11270.6	21284.7	14052.5	13880.5	13876.9	16450.2	7885.84	23449.3	12631.8	11400.5	9004.2	10602.1	3481.56	3236.73	3732.24	3370.77	4607.25	3701.81	2037.76	3442.74	1896.05	3307.92	5231.7	2613.03	3215.38	5510.14	3490.54	3150.11	5276.29	117.744	2065.17	4896.29	2693.41	2072.9	4915.88	6137.33
XP_021768906.1;XP_021769735.1	6	2	17.5154	5.78e-05	6.6e-05	2.0833	0.998399	roots_control	mature_Zn	89.369	cell division cycle protein 48 homolog [Chenopodium quinoa]	4815.1	3343.09	2864.52	3864.29	5255.56	3243.68	4387.07	2382.04	2850.39	3211.59	3196.01	3689.07	1868.43	3404.5	1762.86	2013.84	1975.94	2954.1	2543.55	2584.24	2624.82	2096.42	1798.02	2020.24	1534.14	1392.98	2022.6	1536.64	1279.65	3669.24	2444.65	1523.08	1812.48	1942.37	1210.55	2292.43
XP_021755822.1;XP_021758843.1	1	1	3.91454	7.75e-05	8.84e-05	2.58156	0.997795	roots_Zn	mature_Zn	51.73	tryptophan synthase beta chain 1 [Chenopodium quinoa]	7538.25	2443.13	7031.88	3710.89	6166.17	4114.55	6320.09	7006.84	9760.22	10972.3	6741.3	7564.13	3254.55	3221.7	2637.78	3696.98	3729.92	4688.93	5421.79	4105.32	3895.75	3149.82	3696.9	7548	3309	2947.32	3293.54	2853.94	2950.62	5206.34	3727.61	2303.69	1695.43	3943.62	2427.07	4637.35
XP_021740253.1	1	1	4.59666	8.15e-05	9.26e-05	1.61459	0.997674	young_control	mature_Zn	28.599	40S ribosomal protein S6 [Chenopodium quinoa]	42551.8	36580.9	44804.9	41034.8	65533.2	41423.6	34259	37620.1	45188.5	33631.4	36817.1	31509.1	56303.3	66712.5	46964.2	47964.7	53307.4	63329.4	65182.1	44346.7	54565.5	51364.7	39970.3	37150.4	31292.3	35742.7	30552.7	44306.6	32879.4	40845.9	34266.7	28664.7	27342.1	42522.9	35605.8	38821.7
XP_021754234.1;XP_021757554.1	5	4	16.2276	0.000111213	0.000125947	1.50826	0.996777	roots_control	young_control	53.959	monodehydroascorbate reductase 5, mitochondrial-like [Chenopodium quinoa]	8928.98	7303.34	9125.79	7077.57	10139.2	7227.74	7340.34	6507.37	6716.62	7022.86	7034.41	6886.93	4909.17	7293.55	5702.97	5845.27	4606.24	4662.61	6778.34	6164.91	5969.3	4560.64	5752.42	6492.54	7120.12	6671.39	6085.15	7505.86	6848.08	10440.2	7610.92	7514.28	8853.78	7631.79	6567.37	7584.7
XP_021738951.1;XP_021738952.1;XP_021738953.1;XP_021763737.1;XP_021763738.1;XP_021763739.1	1	1	3.03814	0.000134861	0.000152249	2.33487	0.996075	roots_control	mature_control	84.687	U-box domain-containing protein 52-like isoform X1 [Chenopodium quinoa]	59775.4	24574.1	34358.9	24267.1	56186.7	24202.8	23202.6	20433.7	36846.4	19111.6	23575.3	20025.5	21766.7	37148	28193.7	22622.5	24902.1	33793.9	32380.9	22229.9	26787.4	26582.1	18057.5	19515.4	15527.6	16210.3	10239.6	15115.4	13210.8	25361	13148.3	14222.2	13705.8	18270.1	13965.6	24716.8
XP_021729798.1;XP_021747405.1	1	1	2.4421	0.000140574	0.000158201	2.01663	0.995908	roots_control	mature_Zn	58.29	biotin carboxylase 2, chloroplastic [Chenopodium quinoa]	4612.33	3951.1	5331	5218.26	2510.88	5102.7	4192.66	3249.19	4358.11	3565.29	3902.84	3403.75	3891.79	3461.33	4053.7	3750.16	3695.84	3869.8	5907.21	3656.09	4047.21	3935.72	3637.94	3384.35	2785.27	3042.3	2662.72	3092.77	3356.85	3445.29	2773.89	2045.08	1965.65	3144.34	2485.99	838.019
XP_021758302.1	1	1	1.97856	0.000184032	0.000206461	1.77485	0.994652	roots_control	mature_control	135.15	putative disease resistance protein RGA3 [Chenopodium quinoa]	63340.1	31576.3	41229.5	36335.8	35061.8	33598.2	37433.7	23926.7	37299.3	27064.9	30617.7	30486.4	21828.1	57015.3	35529.2	31807.9	33233.1	40454.4	46131.1	34301.7	35359.9	41110	27366.3	26943	24539.6	22818.5	19778.6	24152.8	17649.4	26927.3	21205.9	22902.5	22842.1	23022.4	19595.5	28384.7
XP_021764126.1;XP_021764128.1	1	1	1.75985	0.000217703	0.000243475	2.18683	0.993706	roots_control	mature_Zn	12.448	60S ribosomal protein L35 isoform X2 [Chenopodium quinoa]	2868.2	3126.35	2738.04	4036.19	6354.1	3468.88	3239.75	2547.85	2652.65	2184.83	2764.51	2079.1	3364.29	2617.45	2393.36	2281.85	3771.3	4828.41	4490.94	3507.3	2959.71	3487.54	2008.52	2000.89	1788.69	1648.63	1726.92	2009.35	1560.91	3210.26	1892.87	1350.69	1290.75	2203.81	1356.25	2236.46
XP_021742306.1;XP_021773094.1	1	1	7.29812	0.000235436	0.00026249	1.66843	0.993216	mature_Zn	roots_control	34.233	cysteine synthase [Chenopodium quinoa]	4642.29	4734.81	8144.92	5448.89	7520.4	5773.43	6115.73	5983.57	9665.15	8167.3	6116.7	9451.3	7571.94	5485.26	5302.82	8002.56	5458.72	5411.39	7326.82	6855.36	8836.84	7057.46	8966.05	10549	8026.39	8710.71	9144.7	8802.83	8796.5	9177.04	12404.5	8166.48	7366.97	11416.8	9419.41	11731.2
XP_021769938.1;XP_021774403.1	1	1	3.4625	0.000239595	0.0002663	2.37711	0.993102	young_control	mature_Zn	14.431	small nuclear ribonucleoprotein SmD3b-like [Chenopodium quinoa]	341.282	435.01	218.053	397.6	288.79	324.604	393.769	317.02	239.553	240.041	309.374	256.146	352.492	618.652	438.343	423.487	412.824	445.516	520.485	417.067	505.962	345.899	280.637	262.341	240.554	170.148	189.33	222.591	157.884	466.517	195.567	117.017	246.44	249.661	250.206	73.2867
XP_021721912.1;XP_021752847.1	2	2	10.234	0.000243666	0.000269988	1.88217	0.99299	roots_control	mature_control	35.342	malate dehydrogenase, cytoplasmic [Chenopodium quinoa]	19770	14457.2	22556.5	13391.2	28696.2	14660.7	11314.9	16000.8	17445.5	14518.1	14940.2	14663.5	17906.8	14167.2	9876.82	14325.8	14599.1	16151.7	12233.5	13076.5	11045.8	15545.9	9092	9160.35	9623.58	6953.9	11276	10794.4	7829.76	13842.1	12405.9	10678.9	8578.58	12679.7	6808.24	10377.6
XP_021738648.1;XP_021769338.1	1	1	3.80022	0.000372211	0.000411149	2.71667	0.989614	roots_Zn	young_control	94.652	phospholipase D alpha 1-like [Chenopodium quinoa]	490.593	405.477	523.216	315.395	138.622	388.566	537.098	310.599	716.231	315.762	374.007	673.934	211.372	246.138	180.135	177.152	119.748	143.107	142.548	231.085	239.887	130.102	126.44	290.773	205.302	253.455	170.571	247.41	257.653	200.879	314.994	404.733	223.528	234.863	410.817	123.059
XP_021716611.1;XP_021726751.1;XP_021727576.1;XP_021731607.1;XP_021738597.1;XP_021759832.1;XP_021765006.1;XP_021770396.1;XP_021770553.1;XP_021771281.1	1	1	2.01761	0.00037751	0.000415724	2.22688	0.98948	roots_Zn	roots_control	54.245	exocyst complex component EXO70H1-like [Chenopodium quinoa]	1591.96	2293.15	1614.58	733.532	946.295	669.214	3783.94	2167.4	2010.01	2777.59	3802.65	2936.59	1581.91	1262.19	1765.05	2080.93	1020.77	1115.69	2653.93	1662.06	2138.57	1225.14	1461.22	3445.91	2215.17	1535.79	1495.07	2046.68	1776.04	1722.1	2374.74	2525.97	4389.86	2343.17	2379.63	2079.02
XP_021729710.1;XP_021739624.1;XP_021766203.1;XP_021770974.1	2	2	5.17244	0.00039291	0.00043136	2.11881	0.989094	young_Zn	roots_Zn	23.518	glutathione S-transferase DHAR2-like [Chenopodium quinoa]	5801.53	2436.4	4176.24	2590.2	3757.87	2091.3	4382.61	2351.91	3539.07	2301.93	3819.5	3552.44	4809.73	5634.78	4595.61	8692.14	5387.56	6849.85	7083.54	7073.21	10327.4	8332.31	4735.82	4712.54	3953.54	3998.23	3481.15	4870.88	3354.7	8257.79	4551.66	3726.58	5113.08	5653.26	4059.08	4296.61
XP_021726746.1;XP_021750322.1;XP_021757074.1;XP_021765012.1	1	1	2.30176	0.000411738	0.000450652	2.51669	0.988625	roots_Zn	mature_control	53.735	DUF21 domain-containing protein At4g14240-like [Chenopodium quinoa]	3474.77	3446.78	3147.34	3411.39	2798.92	3625.27	3570.4	3218.08	3646.69	3627.17	3844.26	3525.19	1295.11	1709.38	1504.38	2268.54	1171.76	1600.66	2077.05	2086.38	1369.75	1347.13	1934.06	2209.22	1920.51	1866.98	1648.6	1492.46	1453.24	134.075	1453.17	1917.57	2079.55	1399.45	1440	1664.45
XP_021718152.1;XP_021760924.1	1	1	3.45547	0.00042842	0.000467486	1.94231	0.988214	roots_Zn	mature_Zn	58.258	TOM1-like protein 4 [Chenopodium quinoa]	2153.27	1574.69	1903.76	989.127	3255.84	1313.62	1861.32	1951.82	2210.72	1931.92	1787.56	1548.6	806.603	1822.72	1088.34	1368.25	807.076	780.535	1160.48	1094.48	850.082	669.283	904.78	1171.2	1479.89	1150.56	1026.64	755.659	870.004	603.207	674.19	1218.29	1676.65	642.19	994.813	607.539
XP_021755293.1;XP_021755954.1	1	1	1.59934	0.000430542	0.000468377	2.83823	0.988161	young_Zn	mature_control	93.058	endoplasmin homolog [Chenopodium quinoa]	1336.53	482.097	744.81	792.439	1327.25	703.992	1544.55	1056.1	738.936	823.752	1105.27	1338.65	630.208	1146.65	738.848	1084.88	831.128	1318.79	1426.29	1737.42	1216.61	728.58	1022.5	1622.23	478.41	281.917	430.959	466.122	171.486	902.958	791.599	726.885	1053.31	858.64	373.253	1072.04
XP_021755538.1;XP_021755540.1;XP_021762173.1;XP_021762174.1	1	1	4.06786	0.000450137	0.000488215	1.50597	0.987683	roots_control	mature_control	55.246	leucine aminopeptidase 1-like [Chenopodium quinoa]	7482.87	5458.52	7979.69	6403.74	9616.54	5517.11	6569.63	6104.6	6645.94	5428.53	6120.93	5519.81	5985.4	5935.94	4694.82	4862.34	5519.8	6369.75	6823.58	5587.25	6122.52	5488.79	4939.84	5255.15	4726.57	4112.09	4642.35	5055.59	4325.51	5331.32	5268.36	4530.63	4370	5581.67	4981.11	5896.86
XP_021715816.1;XP_021715819.1;XP_021744145.1;XP_021744146.1;XP_021744217.1;XP_021744297.1	1	1	3.04883	0.000463727	0.000501439	1.71407	0.987354	roots_control	mature_control	49.339	elongation factor 1-alpha-like [Chenopodium quinoa]	130275	100946	111001	90258.1	158257	85126	87368.4	79155.4	95348.9	76672.9	77760	77755.3	78969.3	124751	78833	84128.5	84905.8	90025.8	110028	81186.7	90472.6	78026.1	62007.8	68015.6	60799.6	59244.2	58090.1	66207.5	56375.6	93587.1	72964	63627.5	84831.8	72400.7	55343.3	84033.4
XP_021731605.1;XP_021738599.1	1	1	3.10504	0.000526701	0.000567825	1.86449	0.985858	young_control	mature_Zn	98.426	LOW QUALITY PROTEIN: coatomer subunit gamma-like [Chenopodium quinoa]	3482.22	6009.88	4246.51	4707.72	7069.51	6015.73	5152.89	6555.74	5286.86	5756.15	5495.04	4707.87	7499.87	7621.32	7544.36	6877.01	7127.85	7650.58	6051.2	6503.5	6398.45	6421.97	6215.91	5062.69	4834.68	5024.46	3732.95	4181.76	3839.46	2172.81	4399.19	3966.62	3922.8	5584.52	4536.3	1361.66
XP_021729976.1;XP_021733978.1	1	1	2.39452	0.000598921	0.000643751	4.35297	0.984194	roots_control	mature_control	21.962	nascent polypeptide-associated complex subunit alpha-like protein 1 [Chenopodium quinoa]	14791.1	8687.81	16243.7	12526.8	19044.4	8312.82	15157.6	4252.86	12031	6601.82	10882.3	7257.57	3557.55	9937.33	6604.67	4599.92	4771.98	7231.22	8721.63	8727.59	5044.36	15053.4	3432.09	5958.66	3841.55	4155.24	2225.27	4870.97	2978.74	216.092	4547.1	3803.67	3093.64	2852.65	5554.28	7038.36
XP_021727589.1;XP_021759758.1	1	1	4.32047	0.000700585	0.000750776	1.65267	0.981935	roots_control	mature_control	42.845	26S proteasome non-ATPase regulatory subunit 4 homolog [Chenopodium quinoa]	23305.2	17191.2	23652.3	17788.9	25925.5	15422.4	17309.8	16061.6	20650	14648.9	17325.7	18395.3	15243.1	14328.1	12900	17538.5	15057.8	17825.8	17157.5	15340	19134.2	16527	15151.6	13783.5	10075.3	16849.9	10284.1	11776.4	15030	10581.9	16013.1	12216.3	11272.8	16253.3	17417.5	18135.3
XP_021725497.1;XP_021741865.1;XP_021745442.1;XP_021749835.1;XP_021725495.1;XP_021739192.1;XP_021769395.1	2	2	12.9276	0.000703022	0.000751145	1.81043	0.981882	roots_control	mature_control	10.202	40S ribosomal protein S11-3-like isoform X5 [Chenopodium quinoa]	16524.3	13587.2	11155.4	14464	12592.9	13766.7	12686.1	10772.6	14477.8	10852.4	11255.2	10458.4	8350.5	26345.7	12259.1	7600.04	12680.2	12062	11664.3	9941.45	8452.8	10842.8	6506.93	8591.96	8646.15	6698.48	6728.36	6224.62	6104.25	10941.4	8313.49	7865.65	7911.14	6309.27	10549.7	9559.92
XP_021731214.1;XP_021732237.1;XP_021756489.1;XP_021766051.1	1	1	3.53591	0.000758697	0.000808226	2.39507	0.980684	young_control	mature_Zn	25.948	60S ribosomal protein L10-like [Chenopodium quinoa]	11034.2	14483.5	11733.9	13296.5	8071.32	18837.2	9895.06	17429.8	16130.3	14423.5	13534.7	10959.1	12984.3	17270.5	17234.3	12901.2	13861.1	14385.9	10792.6	9464.12	10653.7	7327.58	8182.91	9444.94	11344	7808.24	7406.28	5230.7	8562.79	7279.14	4141.27	8000.16	10387.7	7750.99	5921.86	806.25
XP_021768703.1;XP_021770032.1	1	1	0.943354	0.000789942	0.000839021	5.06133	0.980022	roots_control	mature_control	66.605	KH domain-containing protein At4g18375-like [Chenopodium quinoa]	668.521	337.106	630.713	979.583	657.73	624.233	688.11	495.022	1007.11	508.828	484.475	487.145	217.49	199.426	402.688	290.155	329.226	601.91	480.607	755.543	199.315	1048.31	412.626	402.252	216.222	182.588	127.462	136.656	105.941	1.26207	126.248	300.264	161.427	102.146	275.673	227.26
XP_021716290.1;XP_021716291.1;XP_021716805.1;XP_021716806.1;XP_021744751.1;XP_021769666.1	1	1	4.48618	0.00126138	0.0013358	2.53962	0.970808	roots_Zn	mature_control	120.518	ubiquitin-activating enzyme E1 1 isoform X1 [Chenopodium quinoa]	9693.81	11018.4	13504.5	10050.7	10614	13680.8	9549.63	16614.2	17842.4	16535.5	12420.2	10714.7	6259.81	9303.2	8441.27	7124.41	7147.86	7904.05	6800.98	8076.47	6202.1	7356.94	8420.92	8548.98	6997.52	7510.9	5224.74	6414.44	6262.01	538.906	4696.35	6944.12	5359.31	5325.11	7378.93	6401.38
XP_021724307.1;XP_021742609.1;XP_021763223.1;XP_021772826.1	1	1	1.02326	0.00179627	0.00189665	2.62275	0.961648	young_control	mature_Zn	18.715	60S ribosomal protein L19-3-like [Chenopodium quinoa]	760.152	564.633	720.533	797.896	591.14	737.096	898.511	438.601	498.494	517.248	572.572	509.928	962.948	2146.67	773.131	1211.12	1018.23	1047.76	753.739	731.992	767.776	733.98	605.029	561.188	570.876	566.076	357.358	440.132	324.799	1860.19	281.874	452.79	308.224	703.529	382.39	601.094
XP_021725584.1;XP_021768341.1	1	1	2.82805	0.00292026	0.00307441	4.04235	0.945221	young_control	roots_control	33.467	ATP-dependent Clp protease proteolytic subunit 4, chloroplastic-like [Chenopodium quinoa]	317.537	1464.76	1093.39	1342.81	219.186	1516.3	1387.77	1583.94	1164.52	1532.87	1299.32	1129.5	3843.39	4032.44	4417.72	3768.38	3955.35	4050.8	4881.47	4601.91	3846.17	3104.68	3781.56	3599.28	3828.2	3389.99	2582.69	3505.95	2894.89	5824.69	2550.93	2866.95	2778.71	3966.18	3117.95	51.1386
XP_021721611.1	1	1	3.29134	0.00307504	0.00322789	2.51442	0.943177	young_control	mature_Zn	18.596	60S ribosomal protein L21-1 [Chenopodium quinoa]	1635.8	2023.66	1523.13	1801.83	1587.06	2424.68	2295.08	2686.58	2627.94	2353.47	1804.99	1530.51	2873.57	4174.6	3670.43	2868.46	3295.76	3612.24	3566.46	2900.34	3118.42	2358.67	1598.53	2313.65	2431.37	1615.18	1478.07	1508.89	1681.44	1391.43	1241.59	1388.77	1779.23	1968.17	1637.8	135.451
XP_021715259.1;XP_021744051.1;XP_021744052.1	1	1	4.14106	0.00325497	0.00340681	2.16161	0.940854	mature_Zn	roots_Zn	56.36	phosphoethanolamine N-methyltransferase [Chenopodium quinoa]	3868.03	2146.26	4296.68	2887.65	6415.77	3827.25	3556.24	1671.57	2302.05	2022.05	2821.03	1788.2	2861.8	5838.69	3213.28	3338.24	3802.24	4786.26	2702.97	4287.91	5200.71	4106.91	4040.53	6565.56	2805.24	5869.33	5918.37	3477.71	4877.98	3184.29	3468.92	6220.68	7029.78	5607.6	4423.86	3860.01
XP_021717511.1;XP_021717525.1;XP_021748168.1	1	1	2.76902	0.00381637	0.00398278	3.76865	0.933937	mature_Zn	roots_Zn	131.895	K(+) efflux antiporter 2, chloroplastic-like isoform X1 [Chenopodium quinoa]	1276.98	589.052	1320.41	1029.41	2173.41	1387.36	755.108	1176.97	1258.32	1004.53	938.196	599.206	2030.87	2878.82	2953.45	2798.83	3006.2	2742.74	3192.93	2939.13	3475.53	4068.77	3175.8	3619.06	4733.86	4709.26	3274.07	3365.67	3906.88	109.454	2705.76	4215.72	3512.16	2894.21	3676.77	4598.53
XP_021720981.1;XP_021734200.1;XP_021743370.1	1	1	3.33347	0.00423759	0.00440954	1.73425	0.929036	roots_control	young_Zn	23.635	60S ribosomal protein L13a-4 [Chenopodium quinoa]	10143.1	7931.19	11238	10322.9	12845.6	13902.1	9915.74	7090.5	11195.4	5993.06	7859.05	7342.27	6877.14	5820.03	6670.82	5090.49	7168.67	8146.26	5603.09	6693.96	6418.05	8805.96	4834.03	5922.47	5401.37	7743.02	7686.32	8274.54	5340.98	7142.45	8821.55	4423.62	4099.71	8990.73	6084.47	10492.9
XP_021768896.1;XP_021768897.1;XP_021769644.1	1	1	7.44439	0.00513143	0.00532423	2.12486	0.919318	roots_control	mature_control	118.759	protein argonaute 1-like isoform X1 [Chenopodium quinoa]	4306.86	5901.67	5835.42	4045.58	5322.3	4506.34	4544.11	4358.91	5103.63	4403.83	4264.84	4365.02	3099.17	5683.5	6086.83	3164.98	3690.54	4034.47	4134.69	4704.13	6093.22	6528.53	2941.01	4067.09	3760.57	3016.33	1833.05	2698.45	2541.82	229.847	3048.72	3052.67	3277.95	2290.38	3342.88	3028.44
XP_021753174.1;XP_021776217.1	1	1	2.20561	0.00567329	0.00586949	2.1545	0.913809	mature_Zn	young_control	56.264	glutamate decarboxylase [Chenopodium quinoa]	3335.42	2808.86	3805.52	2735.01	1956.43	2645.73	2909.67	2793.72	3216.39	2178.6	3212.64	3629.46	1986.68	1720.71	2308.06	2401.7	1532.53	1615.76	1639.48	2114.38	2369.31	1394.63	2502.12	3852.53	4316.59	3382.32	2520.27	2400.23	3180.27	5377.62	3847.81	3977.11	6036.78	4398.82	5226.28	1431
XP_021751472.1;XP_021774139.1	1	1	1.83675	0.00806793	0.00832295	2.44503	0.892076	roots_Zn	mature_Zn	134.534	cullin-associated NEDD8-dissociated protein 1-like [Chenopodium quinoa]	66.2947	588.03	342.567	531.869	245.266	752.205	500.543	892.258	786.759	892.731	652.329	335.736	470.575	822.068	614.595	544.043	395.071	496.296	501.906	652.5	547.082	430.927	547.543	563.18	509.078	311.76	371.127	127.632	300.836	107.613	153.437	323.228	402.293	187.596	436.857	157.248
XP_021757355.1	1	1	5.89644	0.00839111	0.00863154	3.18819	0.889408	roots_Zn	young_Zn	42.43	phosphoglycerate kinase 3, cytosolic [Chenopodium quinoa]	9718.52	21577.9	19809.5	16336.5	5136.22	18262.4	16986.9	48362.8	52914.7	34263.6	25016.3	27083.8	16997.3	9008.09	14512	17558.4	10938.8	14640.9	11148.2	11104.3	12103.3	5265.59	11236.2	13325.5	15564	17175.9	16905.4	10834.4	18555.1	15632.6	12430.7	17792.4	20670.5	19057.6	13810	2009.42
XP_021722335.1;XP_021761620.1;XP_021763920.1;XP_021733853.1	2	1	5.98806	0.0151787	0.0155246	1.59742	0.842587	mature_control	young_Zn	43.113	malate dehydrogenase, chloroplastic-like [Chenopodium quinoa]	4872.17	3201.07	4396.49	2883.29	3923.14	3292.89	3395.55	2473.53	3587.37	3631	3241.93	3279.09	2603.88	2740.78	3010.82	2408.03	2248.95	2394.03	2111.72	2580.76	2603.01	2571.47	2511.84	2868.93	4173.93	3931.68	2879.38	4115.52	3718.89	5537.55	3642.03	3652.33	3727.89	3863.63	3623.26	1103.38
XP_021715126.1;XP_021747108.1	1	1	3.03088	0.0165149	0.0168433	1.77708	0.834864	young_control	mature_Zn	50.729	WD-40 repeat-containing protein MSI4-like [Chenopodium quinoa]	874.721	1018.25	896.792	711.617	297.877	572.122	626.269	691.082	687.576	526.223	735.146	783.519	1137.29	1644.91	912.766	1216.67	933.905	1220.77	1335.85	745.996	1156.6	787.536	936.119	758.195	728.669	718.82	693.226	873.619	603.256	1070.78	842.709	638.05	929.588	876.836	443.207	245.981
XP_021749616.1;XP_021765315.1	1	1	3.46178	0.0176364	0.0179362	2.3271	0.828657	roots_Zn	mature_Zn	65.084	ruBisCO large subunit-binding protein subunit beta, chloroplastic-like [Chenopodium quinoa]	6375.95	2469.38	4334.41	2550.17	2771.6	1504.39	6219.35	1841.95	2672.57	2016.52	6028.7	7311.13	3879.46	3800.38	3484.49	3565.97	3306.52	3676.65	3089.19	2888.37	2922.42	2475.85	2101.77	1685.9	2866.28	1842	1938.2	2054.1	1928.27	3928.87	1609.94	1758.82	2505.66	2231.67	1758.31	1347.09
XP_021731972.1;XP_021736828.1	1	1	3.73522	0.0177425	0.0179931	1.87152	0.828082	young_control	mature_control	93.12	heat shock 70 kDa protein 14-like [Chenopodium quinoa]	3169.8	7952.01	8474.5	8673.39	1302.95	7256.47	7556.28	8331.49	10419.6	7988.97	8713.96	5944.6	7230.27	11816.5	7231.16	7702.14	6741.42	8862.19	7797.1	6678.19	9376	6570.68	5395.67	5137.09	4989.03	4584.17	3188.81	4454.8	4155.33	5121.68	4762.57	4717.62	5279.63	6032.41	4765.35	1711.12
XP_021760842.1;XP_021775295.1	1	1	5.61542	0.020168	0.0203952	2.41207	0.815453	roots_Zn	mature_control	58.371	eukaryotic peptide chain release factor GTP-binding subunit ERF3A-like [Chenopodium quinoa]	2991.64	299.021	3134.45	1939.19	2034.7	2024.75	992.787	2509.47	3463.93	1926.31	2180.17	1548.31	1617.44	2571.29	1200.38	1712.55	1261.67	1338.99	1174.82	1237.88	1284.71	1261.46	1097.99	1080.42	921.643	819.04	992.144	813.419	670.111	1016.06	1178.35	974.063	1319.58	1191.73	888.934	939.422
XP_021763767.1;XP_021774967.1	1	1	2.74561	0.0369746	0.0372862	2.20325	0.746476	roots_Zn	mature_Zn	96.049	importin subunit beta-1-like [Chenopodium quinoa]	6321.77	8623.69	8233.58	7718.45	725.551	8861.7	7581.41	8258.43	8470.38	7613.28	8193.31	8451.12	3902.59	4021.88	4332.29	4984.31	3252.95	3753.01	5548.28	4135.3	4646.36	3129.44	3960.3	4664.52	4930.71	4641.45	3586.31	4104.15	4318.94	4231.95	3429.71	3616.91	4010.94	4961.19	4005.59	2019.38

## Sheet: Table S3-2
Table S3-2 List of the proteins, identified as differentially expressed in samples of control amaranth (A. caudatus) plants
												Roots Control						Young leaves Control						Mature leaves Control
Accession	Peptide count	Unique peptides	Confidence score	Anova (p)	q	Fold change	Power	Highest mean condition	Lowest mean condition	Mass, kDa	Description	13	14	15	16	17	18	1	2	3	4	5	6	7	8	9	10	11	12
XP_021717755.1	3	2	13.0374	0	0	95.8978	1	mature_control	roots_control	48.104	glyceraldehyde-3-phosphate dehydrogenase B, chloroplastic [Chenopodium quinoa]	1760.21	1787.18	2085.26	2079.17	2051.57	2133.04	120036	83586.5	109116	92741.7	91911.2	76364.4	164814	190838	178972	195309	186371	224539
XP_021729370.1;XP_021729371.1	1	1	3.0764	0	0	Infinity	1	mature_control	roots_control	25.589	probable glutathione S-transferase parC isoform X1 [Chenopodium quinoa]	0	0	0	0	0	0	1167.41	461.158	1060.69	1661.75	833.308	568.334	3142.16	3864.36	2130.36	2924.04	3029.63	4119.94
XP_021741469.1;XP_021741470.1	1	1	2.62285	0	0	Infinity	1	mature_control	roots_control	111.06	uncharacterized protein LOC110707738 isoform X1 [Chenopodium quinoa]	0	0	0	0	0	0	2454.01	1676.86	1938.44	1806.01	1958.23	1701.48	2179.63	1910.58	2235	1303.58	1908.24	3791.67
XP_021754640.1;XP_021722559.1;XP_021714790.1;XP_021714791.1;XP_021714792.1	13	13	39.0272	6.66e-16	6.08e-14	39.2004	1	mature_control	roots_control	103.978	pyruvate, phosphate dikinase, chloroplastic [Chenopodium quinoa]	4216.83	3731.62	4215.27	3831.35	5514.29	3915.11	99252.5	62937.2	79901.3	82387.3	67685.2	55777.9	145061	175593	154074	155024	150466	216430
YP_009380137.1	9	8	30.4484	1.22e-15	8.92e-14	37.9818	1	mature_control	roots_control	53.698	AtpB (chloroplast) [Chenopodium quinoa]	8674.25	6118.32	9671.36	5416.84	7715.43	6523.56	126201	115264	167754	107398	126576	98356.1	285910	314746	235726	276883	274302	288181
XP_021734020.1;XP_021745284.1	3	2	10.7633	2.78e-15	1.17e-13	17.8002	1	mature_control	roots_control	42.879	glyceraldehyde-3-phosphate dehydrogenase A, chloroplastic-like [Chenopodium quinoa]	4124.51	2991.56	3867.22	3573.66	4672.31	3138.84	36653.1	29171.3	34808.4	30403.9	32258.9	27610.7	56570.7	66910.3	54319.4	73396.3	66273.3	80687.3
XP_021766874.1;XP_021719708.1;XP_021755747.1;XP_021758931.1	3	3	9.69265	2.66e-15	1.17e-13	30.1448	1	mature_control	roots_control	39.837	ATP synthase gamma chain, chloroplastic [Chenopodium quinoa]	2913.93	2895.56	2483.07	3036.6	2848.79	3630.31	40783.5	35037.8	42276.1	25819.6	41452.3	31146.5	78105.7	101085	72597.5	89282.5	79290.9	116465
YP_009380136.1	4	4	17.8138	2.89e-15	1.17e-13	102.43	1	mature_control	roots_control	52.592	ribulose-1,5-bisphosphate carboxylase/oxygenase large subunit (chloroplast) [Chenopodium quinoa]	4965.6	3033.19	6933.19	3565.85	4674.22	5770.32	282963	223458	244239	210792	229578	190372	362947	437420	470546	457097	465748	770798
YP_009380115.1	7	7	25.4573	2.89e-15	1.17e-13	32.6096	1	mature_control	roots_control	55.497	AtpA (chloroplast) [Chenopodium quinoa]	11566.1	7413.76	7302.66	5587.51	6869.1	6295.78	132252	95721	126763	91264.1	118393	92147.6	235109	274676	232428	237273	239685	249400
XP_021729527.1	1	1	1.69818	1.83e-14	6.3e-13	155.405	1	mature_control	roots_control	106.625	putative pentatricopeptide repeat-containing protein At1g19290 [Chenopodium quinoa]	1436.83	1098.41	2167.47	2587.68	1252.81	1905.96	181636	74152.9	143715	175752	131105	91221.9	246443	345247	281888	215586	295270	239413
XP_021748405.1;XP_021760373.1	2	2	4.73383	1.9e-14	6.3e-13	62.8039	1	mature_control	roots_control	18.224	protein CURVATURE THYLAKOID 1A, chloroplastic-like [Chenopodium quinoa]	359.563	220.672	450.39	273.803	303.026	351.581	9258.93	8203.65	9471.58	7085.75	9430.41	7128	13027.4	25795	16481.3	26119.7	16223.7	25388.1
XP_021743337.1;XP_021764798.1	2	2	7.82535	5.47e-14	1.66e-12	8.35115	1	roots_control	mature_control	38.434	fructose-bisphosphate aldolase, cytoplasmic isozyme-like [Chenopodium quinoa]	55887	58188.3	70030.5	50357.5	70902.9	49595.8	8053.86	6300.4	6754.15	9233.74	7236.26	8562.17	6128.72	7187.79	8022.51	7274.11	6054.69	7836.74
XP_021772452.1	3	3	8.62308	5.95e-14	1.67e-12	6.89837	1	mature_control	roots_control	41.784	chloroplast stem-loop binding protein of 41 kDa b, chloroplastic-like [Chenopodium quinoa]	2235.71	2128.45	2434.86	2277.37	2906.7	2341.04	9211.93	8435.46	10709.8	8247.2	9092.78	7498.51	16565.9	19133.2	14238.2	17791.6	16887.9	14196.3
YP_009380110.1	2	2	9.14306	8.29e-14	1.86e-12	115.128	1	mature_control	roots_control	38.925	PsbA (chloroplast) [Chenopodium quinoa]	2046.31	1380.44	1844.49	1140.7	2022.06	1799.83	87694.7	88835.7	103085	31296.1	92200.8	71902	164037	219418	169450	193067	173982	258244
XP_021722807.1;XP_021757354.1;XP_021756143.1	2	2	14.7269	7.88e-14	1.86e-12	49.1563	1	mature_control	roots_control	50.832	phosphoglycerate kinase, chloroplastic-like [Chenopodium quinoa]	635.831	891.807	951.127	960.679	1253.22	959.257	20904.7	13048.6	20655.8	22647.4	17643.5	13545.1	28882.9	43947.5	45222.8	49270.3	42168.6	68335.3
XP_021773823.1	9	4	33.2598	7.84e-14	1.86e-12	17.2972	1	mature_control	roots_control	110.052	phosphoenolpyruvate carboxylase 2 [Chenopodium quinoa]	13969.2	14824.4	15996.1	15669.1	16277.6	14032.5	173194	91378.2	146907	172279	138254	97234.2	242042	317983	268799	228578	274779	237871
XP_021743768.1;XP_021743769.1;XP_021759797.1;XP_021716156.1;XP_021720871.1;XP_021744491.1;XP_021749538.1	2	2	6.89529	8.66e-14	1.86e-12	7.13117	1	roots_control	mature_control	41.713	actin-7-like [Chenopodium quinoa]	36000.6	35014.4	45487.5	30207.2	46110.5	29053.3	5502.97	5636.02	5547.59	6123.05	5498.95	7010.98	5069.34	5867.7	4968.14	4814.29	5340.29	5053.45
XP_021750181.1;XP_021756725.1	4	4	16.7788	9.83e-14	1.99e-12	6.55471	1	roots_control	mature_control	92.751	sucrose synthase-like [Chenopodium quinoa]	18587.2	17974.6	15419.8	15295	15918.8	14972.5	2908.59	3286.26	2571.51	2884.91	3060.95	3058.92	2174.47	2435.92	2155.68	2702.7	2109.35	3398.58
XP_021727571.1;XP_021759854.1	1	1	2.50725	1.1e-13	2.11e-12	57.0231	1	mature_control	roots_control	40.974	ferredoxin--NADP reductase, chloroplastic-like [Chenopodium quinoa]	894.557	537.709	1109.87	602.773	1195.4	777.479	26349.8	18586.5	29510.9	16818.8	20304.1	20873.4	43318.8	47630.6	41726.4	50209.4	35025.8	73921.2
XP_021716268.1;XP_021722909.1;XP_021735184.1;XP_021749603.1;XP_021763948.1	1	1	3.33474	1.16e-13	2.11e-12	203.471	1	mature_control	roots_control	28.308	chlorophyll a-b binding protein, chloroplastic [Chenopodium quinoa]	5292.89	2374.63	6199.82	2835.38	4195.16	5552.38	444926	523766	575350	172430	459488	387137	787655	1.06669e+06	649165	967035	790477	1.12085e+06
XP_021728917.1;XP_021772004.1	2	2	11.1434	1.79e-13	3.1e-12	66.0194	1	mature_control	roots_control	103.315	linoleate 13S-lipoxygenase 2-1, chloroplastic-like [Chenopodium quinoa]	494.377	916.181	948.182	913.783	800.887	1260.38	50439.3	22307.4	39654.5	43028.8	39157.3	27613.8	63642.8	63764.7	59961.8	52150.9	77332.9	35280.5
XP_021727743.1;XP_021728964.1	1	1	2.8074	2.09e-13	3.46e-12	19.0773	1	mature_control	roots_control	47.389	glutamine synthetase, chloroplastic [Chenopodium quinoa]	489.757	358.431	539.223	505.595	698.998	514.562	8212.84	5097.19	8512.81	5053.58	7981.47	6700.84	10117	9060.57	8473.64	9355.51	8887.01	13371.2
XP_021738786.1	2	2	11.5793	3.16e-13	5.01e-12	29.0722	1	mature_control	roots_control	23.696	ATP synthase subunit b', chloroplastic-like [Chenopodium quinoa]	2173.43	3640.86	3449.02	3039.05	1951.33	3512.09	38743.7	31982.4	42160.9	22849.5	40334.7	32363.8	69490.2	105145	71038.4	94273.6	72876.6	103667
XP_021754442.1	1	1	3.78102	3.46e-13	5.26e-12	72.9066	1	roots_control	mature_control	33.664	germin-like protein [Chenopodium quinoa]	27684.5	29787.8	21571.3	24540.3	21440.1	15664.3	369.401	182.698	252.805	546.598	341.542	513.088	251.397	233.441	276.099	378.448	265.004	525.317
XP_021764333.1;XP_021770281.1	1	1	4.0955	4.66e-13	6.8e-12	23.1663	1	mature_control	roots_control	38.822	2-methyl-6-phytyl-1,4-hydroquinone methyltransferase, chloroplastic-like [Chenopodium quinoa]	433.028	372.703	305.754	457.986	686.352	438.71	11029.1	5584.12	7284.3	6962.62	7950.97	6970.08	7619.24	10414.1	12048.9	9499.95	8936.95	13903.2
XP_021733533.1;XP_021762826.1	1	1	2.41356	7.28e-13	1.02e-11	62.1475	1	mature_control	roots_control	53.387	elongation factor TuB, chloroplastic-like [Chenopodium quinoa]	97.0131	77.4266	80.7121	234.287	90.2811	188.534	6566.21	7609.86	9545.06	6468.76	6092.81	4852.81	10277.6	7321.49	7117.1	5088.29	9162.78	8777.76
XP_021736304.1;XP_021739312.1	1	1	3.11909	8.07e-13	1.09e-11	11.1437	1	mature_control	roots_control	39.188	50S ribosomal protein L1, chloroplastic [Chenopodium quinoa]	467.06	423.646	345.242	340.427	530.397	314.186	4611.18	3032.09	3525.5	3353.88	3597.91	3784.81	3905.65	3794.5	5101.96	3599.63	4289.76	6286.85
XP_021737384.1;XP_021741810.1	6	5	20.1679	9.03e-13	1.15e-11	3.39528	1	mature_control	roots_control	102.056	ATP-dependent Clp protease ATP-binding subunit ClpA homolog CD4B, chloroplastic [Chenopodium quinoa]	3303.64	3883.9	3321.19	3927	4008.69	3011.88	12419.2	11669.8	10797.1	11098.4	11576	11804.5	11432.8	12075	11721.4	11917.4	10717.2	14986.4
XP_021728002.1;XP_021713810.1	2	2	7.22088	9.16e-13	1.15e-11	51.981	1	mature_control	roots_control	29.271	oxygen-evolving enhancer protein 2, chloroplastic [Chenopodium quinoa]	1503.36	812.688	2090.3	1092.71	1513.35	1439.66	20793.1	23180.2	29619.1	15656.6	41035	26042.2	60009.8	68142.9	73429.2	95412.4	88093.4	54259.4
XP_021752880.1;XP_021762392.1	2	2	6.11069	1.02e-12	1.22e-11	18.456	1	young_control	roots_control	39.034	porphobilinogen deaminase, chloroplastic-like [Chenopodium quinoa]	692.545	448.007	739.539	420.411	802.492	493.92	11449.9	14786.7	12241.5	6774.15	10603.4	10528.9	9676.44	8645.94	8558.43	10291.8	9317.78	13185.3
XP_021732344.1;XP_021766478.1	2	1	4.34735	1.04e-12	1.22e-11	8.70349	1	young_control	roots_control	61.75	ruBisCO large subunit-binding protein subunit alpha [Chenopodium quinoa]	755.461	407.342	572.224	657.499	623.679	563.417	5215.26	5950.83	4603.51	5039.67	4968.64	5377.29	2854.73	2419.29	2678.44	2391.35	2770.15	3777.67
XP_021727029.1;XP_021727030.1;XP_021742596.1;XP_021742604.1	1	1	3.20044	1.18e-12	1.34e-11	20.4999	1	mature_control	roots_control	31.508	carbonic anhydrase 2-like isoform X1 [Chenopodium quinoa]	6617.27	5067.86	6356.74	3833.49	5752.09	3630.66	52357.8	39102.7	56763	47837.3	39728.7	32651.6	79529.1	128161	91227.1	108178	94912.2	138780
XP_021717516.1;XP_021717519.1;XP_021760277.1	1	1	2.25862	1.25e-12	1.39e-11	17.0045	1	mature_control	roots_control	40.387	NAD-dependent malic enzyme 59 kDa isoform, mitochondrial-like [Chenopodium quinoa]	2636.41	1859.54	1815.41	1591.3	2301.89	1681.95	15649.7	10212.8	16557.9	11171.4	13468.5	9436.28	29824.6	37673.7	24454.4	30789	36129.9	43252.3
XP_021772984.1	1	1	3.04608	1.3e-12	1.4e-11	1461.78	1	mature_control	roots_control	31.313	LOW QUALITY PROTEIN: UPF0603 protein At1g54780, chloroplastic-like [Chenopodium quinoa]	4.6923	7.86784	3.7843	5.50663	0	3.9733	2825.97	2080.72	2781.33	1544.39	2130.63	1761.99	6062.87	6682.58	5934.31	4615.59	5860.7	8593.61
XP_021737115.1;XP_021752616.1;XP_021755016.1;XP_021730181.1;XP_021765218.1	2	1	4.38838	1.74e-12	1.81e-11	31.7347	1	roots_control	mature_control	42.424	probable fructokinase-6, chloroplastic [Chenopodium quinoa]	9521.99	7834.59	9723.56	6313.31	8904.76	5733.05	431.263	898.249	395.922	643.728	436.084	365.921	210.977	227.319	241.844	223.375	218.153	391.86
XP_021718527.1;XP_021723764.1	9	4	41.262	1.86e-12	1.88e-11	13.6155	1	mature_control	roots_control	110.825	phosphoenolpyruvate carboxylase 1-like [Chenopodium quinoa]	13756.6	18058.4	16516.1	14604.9	12180.8	13585.9	133338	68297.8	112528	130336	96581.2	71608.7	180805	243022	204855	164891	210181	203980
XP_021750653.1	1	1	1.98031	2.6e-12	2.57e-11	17.3732	1	roots_control	mature_control	35.923	annexin-like protein RJ4 [Chenopodium quinoa]	6250.89	5584.4	4603.06	3813.96	6033.89	4732.98	322.627	388.102	341.131	368.094	410.525	569.743	244.865	330.2	251.258	211.351	243.696	504.091
YP_009380130.1	3	3	7.49648	2.81e-12	2.7e-11	244.778	1	mature_control	roots_control	83.136	PsaA (chloroplast) [Chenopodium quinoa]	856.006	662.701	924.533	736.177	699.331	917.889	77428.9	66378.8	89683.9	12790.1	77059.8	61188	159453	231487	150864	202884	180216	249209
XP_021730555.1;XP_021757374.1;XP_021757375.1	1	1	3.55507	3.06e-12	2.86e-11	22.7908	1	roots_control	mature_control	45.297	glyceraldehyde-3-phosphate dehydrogenase GAPCP2, chloroplastic-like [Chenopodium quinoa]	16826.1	11402.7	14656.1	14557.4	19195	14989.3	1516.69	3022	2126.66	1701.53	2032.55	2469.03	858.872	799.122	843.025	447.024	458.284	613.997
XP_021735444.1;XP_021750560.1	1	1	3.01517	3.96e-12	3.62e-11	3.01239	1	roots_control	mature_control	78.582	threonine--tRNA ligase, mitochondrial 1-like [Chenopodium quinoa]	1669.07	1732.12	1669.94	1816.74	2201.88	1522.74	1119.13	1155.6	997.666	1105.91	999.337	1008.8	600.31	619.855	563.331	544.696	614.103	580.652
YP_009380129.1	4	4	16.4637	5.04e-12	4.49e-11	185.483	1	mature_control	roots_control	82.266	PsaB (chloroplast) [Chenopodium quinoa]	838.063	602.604	1056.87	727.934	797.019	924.049	70503.2	58453.8	73980.5	11284.8	68414.3	53893	125153	185276	132012	159459	142583	173015
XP_021748847.1;XP_021767142.1	2	2	9.8387	7.28e-12	6.33e-11	17.1584	1	mature_control	roots_control	30.932	chlorophyll a-b binding protein CP26, chloroplastic-like [Chenopodium quinoa]	7732.88	4822.04	7375.67	7178.88	8602.66	4383.53	64417.4	38758.2	59708.7	34254.8	57554	43341.1	84342.7	120576	108652	127660	105742	141006
XP_021765707.1;XP_021765715.1;XP_021766570.1	1	1	2.73829	8.93e-12	7.58e-11	9.83355	1	mature_control	roots_control	33.182	2-Cys peroxiredoxin BAS1, chloroplastic-like isoform X1 [Chenopodium quinoa]	1741	1240.77	1219.63	1273.67	2260.27	1132.73	14343.3	10930.2	11608	11006.7	10988.5	10173.9	11455.9	10989.5	16526.6	18625.2	13021.8	16585.6
XP_021737782.1;XP_021737783.1;XP_021726687.1;XP_021743161.1;XP_021765071.1	2	2	7.73086	1.06e-11	8.78e-11	4.97603	1	roots_control	mature_control	58.942	pyruvate kinase 1, cytosolic-like isoform X1 [Chenopodium quinoa]	16576.1	15822.8	19069.9	13337.6	14076	14992.1	4432.03	5768	5111.15	5151.2	4442.82	5652.59	3347.44	3749.41	2790.84	3139.5	3495.11	2343.04
XP_021731060.1;XP_021747831.1;XP_021759390.1;XP_021775935.1	2	2	5.00674	1.13e-11	9.18e-11	17.3849	1	roots_control	mature_control	62.601	beta-glucosidase 24-like [Chenopodium quinoa]	40055.5	22517.3	31871.2	27413.4	31483.5	22561	2103.49	2169.5	3708.68	2892.51	2138.3	3236.66	1412.23	1336.38	1299.99	1370.63	1830.51	2868.35
YP_009380147.1	1	1	2.23213	1.18e-11	9.37e-11	162.858	1	mature_control	roots_control	9.381	PsbE (chloroplast) [Chenopodium quinoa]	1029.99	191.725	885.634	510.886	912.434	517.607	60977.9	41143.7	51847.1	15980	58929.6	41653.2	89469.8	122862	101526	110199	94405.6	140834
XP_021734627.1;XP_021734628.1;XP_021771726.1	1	1	1.22597	2.18e-11	1.63e-10	42.6319	1	mature_control	roots_control	94.785	beta-galactosidase 10 isoform X1 [Chenopodium quinoa]	261.497	209.436	198.387	207.94	253.103	193.602	4879.42	2253.31	3623.56	1104.1	3373.24	2310.99	6942.94	11600.6	8692.39	8803.2	7573.43	12830.6
XP_021732930.1;XP_021753726.1	1	1	6.45671	2.13e-11	1.63e-10	11.3743	1	mature_control	roots_control	47.884	aspartate aminotransferase, mitochondrial-like [Chenopodium quinoa]	6839.65	5077.38	7390.83	5496.38	11121.8	5343.31	45231.7	23911.7	38990.6	36306.5	36039.8	27747.6	66470.1	78124.1	77078.3	81696.4	82406.8	83634
XP_021732594.1;XP_021732595.1;XP_021732596.1;XP_021732597.1;XP_021769297.1;XP_021769298.1;XP_021769299.1	1	1	2.48049	2.19e-11	1.63e-10	18.3825	1	roots_control	young_control	34.486	peroxidase 4-like [Chenopodium quinoa]	10856.8	6644.85	10362.2	7061.43	19797.5	6251.66	518.705	644.688	514.762	601.534	502.082	535.218	590.762	480.67	556.14	837.004	501.14	698.047
XP_021764684.1;XP_021773955.1	1	1	2.74236	2.74e-11	2e-10	36.6367	1	mature_control	roots_control	19.704	50S ribosomal protein L12, chloroplastic-like [Chenopodium quinoa]	307.829	295.882	670.96	581.783	284.351	321.511	10676	12623	12704	7242.44	14670.2	13054	11319.8	12165.1	9993.75	22363.4	8969.66	25399.3
XP_021748636.1;XP_021760410.1	1	1	2.27521	2.97e-11	2.12e-10	18.4241	1	roots_control	young_control	67.373	patellin-3-like [Chenopodium quinoa]	85268.9	102403	166994	119883	161749	78560.5	8644.23	6299.6	8046.28	4432.25	5402.57	5975.19	4642.58	10528.5	5569.62	9751.56	7555.13	6393.01
XP_021726359.1;XP_021740467.1	1	1	2.18849	3.15e-11	2.19e-10	62.4471	1	roots_control	mature_control	35.844	peroxidase 3-like [Chenopodium quinoa]	21967	16988.3	21623.4	9206.79	14723.8	7465.51	368.083	200.153	263.028	314.812	272.332	321.45	227.56	236.793	151.255	398.851	93.5697	364.817
XP_021740084.1;XP_021740085.1;XP_021740086.1;XP_021740087.1;XP_021740088.1;XP_021740089.1;XP_021740090.1	1	1	1.74997	3.18e-11	2.19e-10	40.9045	1	young_control	roots_control	130.598	formin-like protein 13 isoform X1 [Chenopodium quinoa]	78.4392	52.9938	62.4208	50.3581	153.105	45.786	2327.48	4028.29	3314.2	3484.11	2365.49	2605.35	971.797	380.775	543.949	572.295	492.904	425.076
XP_021733873.1;XP_021761594.1	1	1	9.78651	3.43e-11	2.32e-10	13.5678	1	mature_control	roots_control	30.408	ribulose-phosphate 3-epimerase, chloroplastic-like [Chenopodium quinoa]	1684.59	1404.37	1681.85	1334.96	1656.09	1042.2	10851.5	11566.3	9466.75	7070.65	7685.31	5906.58	15947.7	16304.8	23393.5	21937.3	13929.1	27939.3
YP_009380125.1	4	4	12.7199	4.66e-11	3.09e-10	24.0708	1	mature_control	roots_control	39.512	PsbD (chloroplast) [Chenopodium quinoa]	5684.04	6051.4	6864.19	5236.5	5118.82	5506.83	66422.6	48502	70907	20538.3	78288.4	51234.6	115397	178818	114329	147695	138436	134849
XP_021760944.1;XP_021771670.1	1	1	2.43149	4.85e-11	3.16e-10	103.282	1	mature_control	roots_control	19.941	thioredoxin M-type, chloroplastic-like [Chenopodium quinoa]	147.882	253.784	296.378	307.836	102.691	295.299	8640.95	9447.75	9661.1	4249.01	12287.5	9723.92	12480.8	21555.6	13875.3	37227.6	15607.4	44248.1
XP_021765540.1;XP_021768299.1	2	2	10.2887	5.13e-11	3.28e-10	8.79621	1	mature_control	roots_control	45.219	phosphoribulokinase, chloroplastic [Chenopodium quinoa]	4145.53	2650.39	4520.73	3950.5	5651.46	2695.08	19475.3	14311.1	16611.7	15274.7	17215.9	13093	27932.5	35066	31274.7	40637.6	31677.3	41122.9
XP_021752910.1;XP_021774448.1	1	1	2.91394	5.31e-11	3.34e-10	6.80488	1	roots_control	mature_control	47.56	aspartyl protease AED3-like [Chenopodium quinoa]	18327	14926.4	22672.4	18196.6	24981.1	12706.2	6194.79	5484.94	7974.97	6745.23	6088.54	6626.61	2653.45	3011.09	2112.34	2832.38	2833.57	2987.97
XP_021748287.1;XP_021767090.1	2	2	8.30448	5.53e-11	3.37e-10	31.8627	1	mature_control	roots_control	14.437	photosystem II 10 kDa polypeptide, chloroplastic [Chenopodium quinoa]	2499.27	1535.46	2086.38	1596.2	2603.22	1525.23	27389.1	16263.5	25118.6	8012.35	26279.3	19459	43182.3	79788	52360.8	75483.8	58072.9	68549.9
XP_021714165.1;XP_021751685.1	2	1	5.63303	5.54e-11	3.37e-10	19.2013	1	roots_control	mature_control	36.149	annexin D2-like [Chenopodium quinoa]	8674.97	7186.61	8568.47	6591.43	9011.28	5793.96	750.377	2029.59	959.527	1344.53	1073.14	1445.01	430.834	423.354	308.299	541.518	235.918	446.719
XP_021738721.1;XP_021753491.1	2	2	8.09825	6.78e-11	4.06e-10	83.2419	1	mature_control	roots_control	42.643	fructose-bisphosphate aldolase 1, chloroplastic [Chenopodium quinoa]	1631.24	943.251	1256.12	1633.09	2293.2	1463.46	36958.7	35455	32108.2	10664.1	40505.1	36136.6	83665.1	91076.9	89366.2	129206	97000.8	277205
XP_021715572.1;XP_021720646.1;XP_021732493.1;XP_021769207.1	3	3	8.50577	7.21e-11	4.25e-10	2.99755	1	roots_control	mature_control	192.711	clathrin heavy chain 1-like [Chenopodium quinoa]	8829.49	9410.23	11308.6	9030.43	11368.5	8365.69	5345.22	5052.89	4296.12	5025.15	4784.41	5504.06	2825.24	3455.77	3214.39	3044.46	3202.38	3711.32
YP_009380132.1	2	2	5.23067	1.04e-10	6.03e-10	9.10487	1	mature_control	roots_control	23.434	ribosomal protein S4 (chloroplast) [Chenopodium quinoa]	315.786	198.365	189.297	245.584	412.57	317.85	2397.8	2294.5	2023.18	1278.48	2013.6	2070.83	2278.76	2377.17	2182.65	2370.51	2467.65	3614.45
XP_021726693.1;XP_021765064.1	2	2	5.84103	1.12e-10	6.27e-10	8.37882	1	young_control	roots_control	51.11	BAHD acyltransferase DCR-like [Chenopodium quinoa]	1619.36	1292.39	1857.66	1288.23	1127.93	1379.16	13231.9	11942.4	14446.7	9172.44	12418.4	10550.5	5575.36	3580.5	4748.96	3732.73	3065.37	6199.76
XP_021722112.1	1	1	1.69108	1.11e-10	6.27e-10	24.7958	1	mature_control	roots_control	18.935	uncharacterized protein LOC110689655 [Chenopodium quinoa]	745.567	799.966	1493.95	862.608	1038.66	363.01	8257.22	7208.63	13244.3	6982.11	9864.12	8024.81	17043.5	21450.6	25891.6	30254.6	21376	15494.5
XP_021731867.1;XP_021736738.1;XP_021751527.1;XP_021772157.1	1	1	1.50841	1.14e-10	6.31e-10	7.15225	1	roots_control	young_control	52.539	citrate synthase, mitochondrial-like [Chenopodium quinoa]	2988.64	2872.23	3570.27	1942.51	3120.4	2054.7	393.9	385.507	344.893	593.285	264.461	331.734	357.382	369.782	397.922	409.116	354.082	514.125
XP_021743720.1;XP_021759743.1	2	2	7.50004	1.24e-10	6.76e-10	10.7354	1	mature_control	roots_control	28.994	photosystem II 22 kDa protein, chloroplastic-like [Chenopodium quinoa]	18642.8	10533.3	16972.7	10668.3	25505.3	11239.7	97717.1	88265.4	112744	76219.9	93942.2	88880.9	158563	224451	139195	181921	173338	126958
XP_021743047.1;XP_021775339.1	2	2	8.22536	1.39e-10	7.42e-10	3.76161	1	mature_control	roots_control	41.982	glycerate dehydrogenase HPR, peroxisomal-like [Chenopodium quinoa]	5420.98	4334.94	4568.55	4623.34	5809.77	4348.25	10198	8551.3	10802	9890.54	10173.9	8402.42	17000.1	19908.8	15067.7	16399.6	17133.8	23974.9
YP_009380146.1	1	1	1.35866	1.4e-10	7.42e-10	57.1841	1	mature_control	roots_control	4.435	PsbF (chloroplast) [Chenopodium quinoa]	676.922	335.495	238.55	482.288	557.076	409.847	9791.77	6944.04	13975.9	2775.09	12900.7	9733.4	28581	28393.2	20230.7	26547.6	17699.3	32955.3
XP_021718341.1;XP_021756188.1	1	1	4.90027	1.5e-10	7.84e-10	52.3532	1	mature_control	roots_control	22.986	photosystem I reaction center subunit II, chloroplastic [Chenopodium quinoa]	3503.6	2529.17	3256.91	3498.54	4556.44	2573.44	74404.7	40824.9	59265.4	12337.4	60055.1	37897.1	127237	198595	202038	188993	148609	177305
XP_021752282.1;XP_021774711.1	1	1	3.56323	1.63e-10	8.39e-10	11.9444	1	mature_control	roots_control	18.433	50S ribosomal protein L18, chloroplastic-like [Chenopodium quinoa]	564.557	660.938	248.936	517.639	934.252	426.816	5402.07	5509.07	5739.13	3806.96	5662.4	4547.26	6312.36	6135.73	6051.15	6730.28	6035.37	8786.2
XP_021774923.1;XP_021751776.1;XP_021765273.1;XP_021719918.1;XP_021736941.1	3	2	8.39836	1.73e-10	8.66e-10	6.42925	1	roots_control	young_control	36.08	probable fructokinase-4 [Chenopodium quinoa]	22023.7	18759.4	23006.5	19086.5	23614.6	14552.9	3827.21	2279.44	2962.06	3496.29	3582.12	2679.86	5129.71	6302.46	4891.89	4482.68	3811.87	6727.64
XP_021774618.1	1	1	2.30622	1.76e-10	8.66e-10	43.3362	1	roots_control	young_control	24.482	endochitinase At2g43590-like [Chenopodium quinoa]	22665.8	16144.9	9578.03	11565.1	28630.3	7370.65	402.777	534.544	211.822	275.738	311.926	477.388	348.421	487.196	458.103	753.826	735.374	822.211
XP_021727103.1;XP_021747433.1	5	4	22.5997	1.73e-10	8.66e-10	3.55752	1	mature_control	roots_control	59.127	ATP synthase subunit beta, mitochondrial-like [Chenopodium quinoa]	66202.8	50849.2	63117.7	49670.7	55297.8	49233.2	106570	95009.3	108089	75645.7	98008.9	90341.4	173190	232643	164330	208772	195171	215428
XP_021719138.1;XP_021743068.1	4	3	12.8109	1.88e-10	9.14e-10	3.7576	1	young_control	roots_control	76.105	stromal 70 kDa heat shock-related protein, chloroplastic-like [Chenopodium quinoa]	6526.56	9829.25	8566.18	11669	7865.75	9922.48	33594.4	37127.7	32748.1	33894.2	33752.5	33218.3	28628.4	32457	24559.1	36530	28149	24518.9
XP_021757275.1;XP_021757276.1;XP_021769039.1;XP_021769040.1	2	2	4.62908	2.24e-10	1.07e-09	6.12065	1	mature_control	roots_control	51.721	ribulose bisphosphate carboxylase/oxygenase activase, chloroplastic isoform X1 [Chenopodium quinoa]	2850.93	1670.2	3280.51	2707.54	2318.82	2451.17	8412.11	6863.89	8783.08	6751.62	7825.03	5630.48	13060	16187.7	12692.9	18305.9	14321.4	18950.5
XP_021732191.1;XP_021754470.1	2	2	5.83064	2.26e-10	1.07e-09	32.374	1	mature_control	roots_control	29.46	photosystem I chlorophyll a/b-binding protein 3-1, chloroplastic-like [Chenopodium quinoa]	2273.8	1748.15	3238.55	1948.86	2309.33	1458.88	34085.7	21103.1	33609.1	7920.26	31400.8	25311.2	53731.3	81132.7	59270	75475.1	65038.4	85489
YP_009380156.1	3	3	12.8175	2.39e-10	1.12e-09	23.5864	1	mature_control	roots_control	56.069	PsbB (chloroplast) [Chenopodium quinoa]	4491.89	5421.13	5652.39	4319.71	2333.47	5511.99	51168.8	28757	57523.7	18128.3	53526.7	37433.1	103947	141189	95504.4	114399	117831	81194.9
XP_021716317.1;XP_021716785.1	1	1	2.17114	2.65e-10	1.22e-09	6.4318	1	mature_control	roots_control	111.856	LOW QUALITY PROTEIN: protein TIC110, chloroplastic-like [Chenopodium quinoa]	634.446	339.166	402.435	666.884	640.27	458.02	3540.76	3319.89	3387.41	2808.02	2975.6	2833.8	3004.27	3047.14	3219.45	2648.62	2959.97	5324.24
XP_021718440.1;XP_021757305.1	1	1	4.60401	2.7e-10	1.23e-09	4.16158	1	roots_control	mature_control	37.849	malate dehydrogenase, glyoxysomal [Chenopodium quinoa]	10693.9	6507.41	9838.87	7296.64	8866.67	6645.39	2952.57	2991.66	2619.1	2803.31	2807.38	3333.45	1968.92	1616.05	1946.22	2174.43	1810.66	2462.07
XP_021714947.1;XP_021757321.1;XP_021733809.1;XP_021721585.1;XP_021738296.1	5	5	14.377	2.89e-10	1.3e-09	3.96427	1	roots_control	mature_control	49.709	tubulin alpha-3 chain [Chenopodium quinoa]	36032.1	39365.1	36875.9	35299.5	48268.4	34821.5	29330	33492.6	23231.9	22296.4	25415.6	31930.6	8064.07	10411.2	10893.8	9099.81	7943.06	11773.5
XP_021728942.1;XP_021772034.1	1	1	4.13965	3.36e-10	1.48e-09	56.0597	1	mature_control	roots_control	35.103	oxygen-evolving enhancer protein 1, chloroplastic-like [Chenopodium quinoa]	960.064	444.856	816.467	651.994	782.348	254.993	15105.1	20146.7	14670.8	5480.36	20115.8	14664.5	23346.6	35424	26494	65893.8	26090.5	41984.9
XP_021732232.1;XP_021745144.1	2	2	6.74933	3.36e-10	1.48e-09	9.63298	1	mature_control	roots_control	75.484	ATP-dependent zinc metalloprotease FTSH, chloroplastic-like [Chenopodium quinoa]	335.602	729.465	383.803	732.009	740.543	759.758	3034.23	2848.97	3552.13	2782.65	2991.28	2725.56	5799.97	6985.56	5487.98	7064.01	6115.73	4007.47
XP_021739841.1;XP_021759261.1;XP_021715449.1;XP_021715450.1;XP_021720759.1;XP_021720760.1	3	3	5.36694	3.49e-10	1.52e-09	8.74861	1	mature_control	roots_control	32.457	mitochondrial uncoupling protein 1-like [Chenopodium quinoa]	1104.78	708.13	651.518	601.577	1032.58	669.83	2743.19	1905.85	2655.86	1604.36	2785.24	1920.4	5807.49	8236.56	5071.91	7320.25	6539.64	8741.14
XP_021755426.1	1	1	1.83714	3.57e-10	1.53e-09	9.22141	1	young_control	roots_control	34.099	uncharacterized protein LOC110720680 [Chenopodium quinoa]	1166.44	754.606	1382.44	923.672	1538.79	844.263	11168.3	15456.2	8215.97	8933.01	7087.16	10094.8	4102.24	3966.38	3505.73	4502.68	4365.76	5417.92
XP_021743835.1;XP_021746770.1	1	1	2.3264	3.74e-10	1.59e-09	14.2465	1	roots_control	mature_control	29.276	proteasome subunit beta type-7-A-like [Chenopodium quinoa]	4479.01	2702.29	4111.35	2955.53	5444.61	2888.91	630.867	560.655	664.476	974.738	740.855	879.148	433.452	206.025	334.044	253.713	187.656	170.182
XP_021740718.1;XP_021740719.1	1	1	3.30458	4.04e-10	1.7e-09	5.6996	1	young_control	roots_control	80.242	poly(A)-specific ribonuclease PARN-like isoform X1 [Chenopodium quinoa]	16470.7	11506	12829.3	11135.9	18798.7	11441.1	79618.4	113062	74643.6	69691.5	56703.3	74684.2	37534.7	36502.4	31452.7	41235.7	39246.6	34396.2
XP_021743994.1	1	1	2.26892	4.63e-10	1.92e-09	25.089	1	mature_control	roots_control	97.639	uncharacterized protein LOC110710041 [Chenopodium quinoa]	1608.6	1112.26	926.896	1419.56	2431.55	1201.25	19032.2	8522.72	13917.8	4850.88	12683.3	9719.46	25234.4	39008.3	40432.3	35611.7	29653.1	48337.9
XP_021753092.1;XP_021775586.1	2	2	4.79609	6.25e-10	2.56e-09	28.1123	1	mature_control	roots_control	25.699	photosystem I reaction center subunit III, chloroplastic-like [Chenopodium quinoa]	5483.45	7171.54	7868.89	4742.54	5466.98	5214.92	75682.1	75996.8	87412.9	18268.2	75539.3	61096.2	138004	207613	119137	174542	150948	220346
XP_021742662.1;XP_021772768.1	1	1	2.67322	8.16e-10	3.31e-09	7.03662	1	roots_control	mature_control	39.353	protein disulfide-isomerase like 2-1-like [Chenopodium quinoa]	9987.69	5406.49	7782.15	5376.55	8867.39	5505.98	2192.1	2681.03	2063.27	2079.7	2444.63	3063.99	1166.92	959.665	722.295	1164.26	847.496	1239.78
XP_021750238.1;XP_021736095.1;XP_021741515.1;XP_021741517.1;XP_021762493.1	2	2	5.42753	8.64e-10	3.47e-09	9.28099	1	roots_control	young_control	17.642	MLP-like protein 34 [Chenopodium quinoa]	21829	15830.1	18637.6	14601.1	20118.4	11265.9	2760.65	1886.27	1593.45	1653.39	1413.51	1713.34	2076.62	2736.95	3883.88	4295.46	3245.43	4791.36
XP_021723984.1	1	1	2.26529	9.32e-10	3.7e-09	50.0597	1	roots_control	mature_control	17.349	MLP-like protein 31 [Chenopodium quinoa]	15373.7	12832.9	14047.5	5360.52	17436.4	5269.78	322.259	408.598	482.893	371.1	472.529	737.655	174.838	126.532	234.526	324.406	99.3192	445.118
XP_021739525.1;XP_021743431.1	1	1	2.15148	1.04e-09	4.1e-09	19.7298	1	roots_control	young_control	34.693	peroxidase 57-like [Chenopodium quinoa]	8004.86	5947.14	10586.1	8623.58	16557.5	7982.51	320.144	843.856	473.508	324.822	359.193	603.07	558.552	456.884	452.311	546.302	541.621	1381.64
YP_009380143.1	3	3	12.7873	1.09e-09	4.22e-09	35.2505	1	mature_control	roots_control	35.238	PetA (chloroplast) [Chenopodium quinoa]	3816.49	3238.1	4422.11	2522.56	3366.02	2792.51	63857.7	38171	61894.1	16496.8	72518.1	55011.5	103362	159224	131143	134123	136423	46296.7
XP_021723175.1	1	1	2.01267	1.16e-09	4.45e-09	64.5726	1	mature_control	roots_control	36.334	cationic peroxidase 1-like [Chenopodium quinoa]	71.0543	68.2234	68.9491	40.7905	67.1967	32.7547	1389.26	172.738	803.256	1259.84	1074.66	849.705	2546.44	3445.84	3818.57	4268.48	4111.51	4342.98
XP_021722480.1;XP_021731615.1;XP_021738590.1;XP_021745208.1;XP_021764176.1;XP_021769916.1	1	1	4.01892	1.24e-09	4.7e-09	3.13657	1	roots_control	mature_control	139.111	ABC transporter B family member 9-like [Chenopodium quinoa]	16666.3	11925	11468.5	12357	15832.7	15497.1	5153.75	5730.49	6022.79	4781.44	6040.67	5224.45	4172.35	5595.46	4568.74	4216.02	4688.25	3459.22
XP_021730180.1;XP_021765219.1	1	1	3.30619	1.26e-09	4.73e-09	27.5465	1	mature_control	roots_control	69.008	phosphoglucomutase, chloroplastic-like [Chenopodium quinoa]	356.587	325.922	80.0943	193.329	247.736	392.894	3525.25	1806.81	3300.72	3648.21	2578.51	1890.96	5591.03	8499.21	4909.13	7617.92	7681.1	9681.25
YP_009380160.1	1	1	4.01784	1.78e-09	6.63e-09	90.8546	1	mature_control	roots_control	24.123	PetB (chloroplast) [Chenopodium quinoa]	2679.77	698.96	4194.42	1190.82	2012.81	1958.63	89996.3	99668.5	105441	21006.2	110508	79802.8	202351	252455	212655	192718	231029	65863.6
XP_021730226.1;XP_021748830.1;XP_021756286.1;XP_021774127.1	4	4	11.4921	1.87e-09	6.88e-09	5.03253	1	mature_control	roots_control	79.811	transketolase, chloroplastic [Chenopodium quinoa]	6846.25	5304.1	8146.81	5998.32	7954.4	5287.73	19885.7	12578.5	16044.6	13539.3	17126.6	15490	23792.4	29836.8	29439.9	34513.7	34653.9	46737.6
XP_021755225.1;XP_021756410.1	2	2	11.6257	2.67e-09	9.73e-09	4.12846	1	roots_control	mature_control	16.308	nucleoside diphosphate kinase 1-like [Chenopodium quinoa]	15873.1	14065.3	24704.9	18914.7	21067.1	15526	6706.88	7644.93	8160.79	10687	6470.28	7942.85	4362.58	4308.93	4748.88	4885.11	3508.62	4866.75
XP_021758464.1	1	1	3.76505	3.15e-09	1.14e-08	31.3697	1	roots_control	young_control	31.441	hypersensitive-induced response protein-like protein 1 [Chenopodium quinoa]	1675.03	2650.93	2918.48	2233.34	3671.92	5553.83	52.884	124.917	118.907	112.789	153.982	32.7493	74.2599	213.824	113.114	122.207	155.019	197.569
XP_021737441.1;XP_021743987.1;XP_021775819.1	3	3	9.6744	3.35e-09	1.19e-08	4.3188	1	young_control	roots_control	50.919	glutamate-1-semialdehyde 2,1-aminomutase, chloroplastic-like [Chenopodium quinoa]	5583.98	2675.48	3956	2836.16	4893.64	2446.03	17531.9	18355.9	15843.4	13787.4	15454.9	15730.1	14342.3	14207.9	14724.9	16717.6	14124.3	18888.7
XP_021771044.1;XP_021775107.1	1	1	3.86601	3.32e-09	1.19e-08	10.3823	1	mature_control	roots_control	26.295	chlorophyll a-b binding protein 6A, chloroplastic-like [Chenopodium quinoa]	15630.7	9480.3	12139	7219.31	10700.8	8606.31	74879.3	58828.9	68597.3	27094	78212	51626	127443	89650.6	142374	108501	75667.2	118512
XP_021723492.1;XP_021725019.1	2	2	8.97881	3.41e-09	1.2e-08	3.00495	1	roots_control	mature_control	54.764	mitochondrial-processing peptidase subunit alpha-like [Chenopodium quinoa]	17193.8	12642.6	10714.6	13996.8	15587.5	14282.5	5330.34	4594.96	3967.23	5095.36	4590.56	4631.22	5474.83	5021.33	5135.82	4747.28	4578.84	3134.81
XP_021725393.1;XP_021758918.1	2	2	8.1418	3.59e-09	1.25e-08	33.083	1	mature_control	roots_control	34.047	mitochondrial uncoupling protein 4-like [Chenopodium quinoa]	398.293	353.443	270.706	429.97	425.368	453.567	5467.62	2022.19	6469.87	4796.83	6016.85	3014.94	14331.1	17122.9	16123.3	9970.08	15902.8	3677.88
XP_021729298.1;XP_021759547.1	1	1	2.41047	4.05e-09	1.4e-08	8.49062	1	mature_control	roots_control	24.366	outer envelope pore protein 24, chloroplastic-like [Chenopodium quinoa]	775.001	259.466	521.74	504.119	762.333	418.996	2039.42	1410.98	2159.67	1958.3	1898.52	1696.64	3742.91	5389.14	3747.67	5058.33	3623.78	5961.83
XP_021728631.1;XP_021730553.1;XP_021765576.1;XP_021773485.1	2	2	9.10601	4.13e-09	1.41e-08	2.60185	1	roots_control	mature_control	16.092	40S ribosomal protein S17-like [Chenopodium quinoa]	17642.7	11297.3	13185.6	13834.5	15559.6	13618.8	11216.2	10171.7	9191.58	10460.3	10090.9	11976.8	5880.51	4944.74	5771.41	4980.32	4678.18	6467.1
XP_021722280.1;XP_021763231.1	1	1	4.52365	4.68e-09	1.58e-08	4.42056	1	roots_control	mature_control	53.537	fumarate hydratase 1, mitochondrial-like [Chenopodium quinoa]	23067.2	19792.8	24710.5	17195.6	13522.9	17766.9	5524.61	7700.8	4265.35	5529.03	5449.95	5077.24	4059.02	5693.19	3434.58	5358.84	4117.74	3590.34
XP_021716952.1;XP_021747497.1;XP_021771047.1;XP_021775104.1	1	1	1.80385	5.34e-09	1.76e-08	4.15024	1	roots_control	mature_control	23.207	proteasome subunit beta type-2-A-like [Chenopodium quinoa]	9010.72	6410.45	8920.31	5828.34	7518.01	5672.58	2273.19	2310.71	2492.27	2567.25	2483.64	3180.62	1817.45	1463.56	1599.06	1739.11	1281.88	2546.62
XP_021775119.1;XP_021771015.1;XP_021743887.1;XP_021759538.1	4	4	24.8853	5.34e-09	1.76e-08	3.33041	1	roots_control	young_control	46.156	isocitrate dehydrogenase [NADP] [Chenopodium quinoa]	21706.4	20230.3	29318.9	21146.8	25826.3	21612.9	6186.47	6347.09	8335.76	7997.72	6370.9	6751.39	8444.46	10076.6	7662.52	9490.29	8965.8	5409.36
XP_021771043.1;XP_021775106.1	1	1	5.09647	5.32e-09	1.76e-08	4.56669	1	roots_control	mature_control	58.593	probable mitochondrial-processing peptidase subunit beta, mitochondrial [Chenopodium quinoa]	10827.5	7671.15	5750.27	8306.36	7999.65	8859.94	2524.69	2729.01	1920.15	1948.05	2044.4	2491.67	1786.38	1705.62	1823.12	1434.84	1272.54	2798.22
XP_021771712.1;XP_021774578.1;XP_021774583.1	8	8	30.4517	5.49e-09	1.79e-08	2.83113	1	roots_control	mature_control	108.572	putative aconitate hydratase, cytoplasmic [Chenopodium quinoa]	29326.1	22991.3	29613.3	18825.7	24000.3	19426.4	8219.52	10823.1	8104.5	7731.11	7297.18	9072.19	8190.57	8600.39	7231.57	10534.2	8410.77	7960.25
XP_021733862.1;XP_021761611.1	1	1	3.94825	5.89e-09	1.9e-08	14.558	1	mature_control	roots_control	27.948	chlorophyll a-b binding protein 4, chloroplastic-like [Chenopodium quinoa]	4877.72	3862.46	5400.53	3900.67	5081.62	3598.63	27659.1	33267	43463.4	8513.02	31485.3	20203.1	77147.3	76682.6	60999.3	64048.7	52164.9	57971.3
XP_021737722.1;XP_021755864.1;XP_021771547.1;XP_021771549.1	1	1	2.28437	6.28e-09	1.99e-08	10.0155	1	roots_control	mature_control	38.344	peroxidase 12-like [Chenopodium quinoa]	45699.2	17666.6	34172.6	23954.4	23369.8	20722.5	4706.91	4480.05	4940.12	2678.51	3289.11	4795.2	2845.35	2583.62	1653.88	3443.85	1816.73	4189.42
XP_021739084.1;XP_021776401.1	1	1	6.62658	6.23e-09	1.99e-08	11.9359	1	mature_control	roots_control	29.079	chlorophyll a-b binding protein, chloroplastic-like [Chenopodium quinoa]	7748.17	7169.28	9868.72	8125.47	10665.5	6580.74	57788.1	31848.1	51224.2	13912.7	47009.1	33791.5	97278.2	94031.2	114409	117039	75732.9	100190
XP_021765502.1	1	1	1.80614	6.43e-09	2.02e-08	2.71996	1	young_control	roots_control	111.694	glutamate receptor 2.1-like [Chenopodium quinoa]	2759.85	2344.55	2396.53	2161.51	2103.23	3093.81	7540.06	6747.88	6835.82	7407.41	5554.43	6331.63	6269.84	7064.96	6232.57	5607.87	5403.81	9001.3
XP_021723344.1;XP_021767606.1	3	3	12.6504	6.7e-09	2.09e-08	2.52045	1	roots_control	mature_control	61.55	2,3-bisphosphoglycerate-independent phosphoglycerate mutase-like [Chenopodium quinoa]	22116	26805.6	28696	24957.7	35634.5	25073.6	13062.4	12802	11673.8	16164.1	12874.7	14476.8	10976.8	10451.9	11979.6	10748.5	11541.1	9085.46
XP_021748015.1;XP_021756222.1;XP_021756223.1	1	1	2.6671	6.89e-09	2.13e-08	3.60751	1	roots_control	mature_control	59.844	dihydrolipoyllysine-residue acetyltransferase component 2 of pyruvate dehydrogenase complex, mitochondrial-like [Chenopodium quinoa]	6996.71	4693.89	5692.25	3519.92	6467.99	3869.38	1499.99	1450.05	1294.41	1599.91	1497.37	1555.47	1627.48	1256.75	1168.11	1593.71	1280.54	1733.17
YP_009380175.1	2	2	5.55129	7.19e-09	2.21e-08	3.57207	1	young_control	roots_control	17.345	ribosomal protein S7 (chloroplast) [Chenopodium quinoa]	1863.84	1722.71	1722.79	1055.69	1995.94	1061.43	5533.83	5500	6536.55	4408.91	5476.33	6201.85	5176.67	5478.84	4698.92	5811.68	5217.23	7082.66
XP_021714146.1;XP_021751794.1	1	1	1.69161	8.06e-09	2.43e-08	3.55277	1	roots_control	mature_control	56.591	inositol-3-phosphate synthase-like [Chenopodium quinoa]	35515.7	35825.6	45438.9	38531.6	48047	31046.3	16940.3	26980.4	18466	15727	18909.8	20916.2	12242.6	11927.2	9361.02	9798.36	9266.73	13382.3
XP_021737719.1;XP_021771548.1	1	1	2.08561	8.06e-09	2.43e-08	16.4032	1	roots_control	mature_control	37.624	peroxidase 12-like [Chenopodium quinoa]	5002.23	6435.38	13650.7	6283.2	14664.9	7355.2	1573.2	576.794	1032.53	745.948	714.374	1445.09	747.606	330.306	612.406	667.959	467.578	429.105
XP_021757719.1;XP_021767877.1	1	1	2.26934	8.4e-09	2.51e-08	7.33139	1	roots_control	mature_control	79.684	ABC transporter F family member 3-like [Chenopodium quinoa]	4404.51	4993.02	8577.09	4350.51	8751.47	4650.32	1027.52	1598.39	1530.23	1327.92	1565.87	1428.45	1226.38	956.204	593.675	580.713	868.93	647.241
XP_021726130.1;XP_021754875.1	1	1	2.76503	9.08e-09	2.7e-08	3.26005	1	roots_control	mature_control	67.321	ferredoxin--nitrite reductase, chloroplastic [Chenopodium quinoa]	12277.6	10794.2	16373.1	10614.4	16957	11566.6	4574.53	4812.9	3493.77	3485.24	4227.21	4028.26	3459.89	3877.4	3638.27	3786.52	3489.37	5853.36
XP_021730134.1;XP_021765167.1	1	1	3.32559	9.84e-09	2.89e-08	5.03473	1	young_control	roots_control	43.817	oxygen-dependent coproporphyrinogen-III oxidase, chloroplastic-like [Chenopodium quinoa]	759.554	533.527	825.973	631.316	677.685	785.8	4163.47	4691.82	3062.45	3639.43	2754.24	2904.2	2356.96	2849.71	3644.26	2230.4	2479.11	5202.63
XP_021716079.1;XP_021737396.1;XP_021738375.1;XP_021769316.1	2	2	10.1575	9.9e-09	2.89e-08	3.56746	1	roots_control	mature_control	27.441	proteasome subunit alpha type-4-like [Chenopodium quinoa]	8473.62	7205.45	6432.26	7814.62	10631.3	8345	1661.22	2930.59	1759.16	2415.08	2691.57	2860.35	2214.67	1815.72	2777.41	2116.25	2070.16	2713.66
XP_021776500.1	4	4	8.99428	1.08e-08	3.12e-08	5.16503	1	young_control	mature_control	101.834	protein argonaute 4B-like [Chenopodium quinoa]	2445.4	3177.73	2799.57	2453.25	2904.78	1968.96	3347.84	4982.19	2860	3564.89	3261.4	4439.26	915.021	523.765	571.698	705.764	506.959	1124.41
XP_021746262.1;XP_021766357.1	1	1	4.3691	1.14e-08	3.28e-08	13.2681	1	roots_control	mature_control	41.375	acetyl-CoA acetyltransferase, cytosolic 1 [Chenopodium quinoa]	8443.17	5462.4	8737.19	7779.76	7710.67	11076	904.815	2649.88	1592.54	1384.99	771.004	1785.22	444.444	447.297	698.974	533.888	418.984	1165.25
XP_021728681.1;XP_021764754.1	1	1	1.91788	1.23e-08	3.48e-08	59.1229	1	roots_control	young_control	49.056	purple acid phosphatase 22-like [Chenopodium quinoa]	16178.1	4018.73	11728.9	9030.91	16153.6	8999.01	259.051	308.307	206.224	43.6501	73.9758	226.958	147.742	478.36	305.214	92.9943	302.674	255.384
XP_021716338.1;XP_021716762.1;XP_021716763.1;XP_021730506.1;XP_021730507.1	1	1	3.2098	1.23e-08	3.48e-08	6.97974	1	mature_control	roots_control	36.082	cationic peroxidase 2-like [Chenopodium quinoa]	2291.52	3472.99	2292.82	2404.36	3388.65	2174.53	7833.2	4222.94	6295.52	7075.95	7063.35	7456.03	14981.1	12303.4	17855.2	20531.3	14194	31984.3
XP_021762479.1;XP_021756032.1	2	2	5.76936	1.43e-08	3.97e-08	4.82688	1	mature_control	roots_control	39.238	mitochondrial phosphate carrier protein 3, mitochondrial-like [Chenopodium quinoa]	4227.91	2622.93	2504.83	3131.29	3990.43	3696.41	6252.55	3917.45	8472.6	6459.62	6302.33	4939.9	14720.7	20019.4	11850.4	15774.7	16506.3	18505.2
YP_009380152.1	1	1	2.83477	1.42e-08	3.97e-08	18.9344	1	mature_control	roots_control	11.985	ribosomal protein S18 (chloroplast) [Chenopodium quinoa]	1267.35	477.717	1267.08	519.521	240.756	586.086	10447.8	8980.72	13203	6199.31	9645.71	8699.41	12808.1	10578.6	9312.94	9636.95	10906.4	29282.9
XP_021770834.1	1	1	2.47908	1.61e-08	4.45e-08	2.91371	1	roots_control	young_control	78.902	peroxisomal fatty acid beta-oxidation multifunctional protein MFP2-like [Chenopodium quinoa]	63497.6	43064	50725.8	40800.7	62448.4	39136.5	18099.1	19613.4	15481.9	17315.4	15017.4	17322	16425.4	17911.4	15074.6	18772.5	15564.2	24368.1
XP_021722825.1;XP_021773683.1;XP_021773684.1	1	1	4.52326	1.7e-08	4.67e-08	10.2939	1	roots_control	young_control	23.263	germin-like protein subfamily 2 member 2 [Chenopodium quinoa]	12167.3	14898.8	9573.98	7767.98	5845.58	5308.35	929.568	1539.23	406.41	703.311	732.813	1086.2	753.842	775.779	853.202	1292.63	805.613	1213.06
XP_021715810.1;XP_021728599.1	1	1	3.5157	1.75e-08	4.77e-08	27.7981	1	roots_control	mature_control	17.006	40S ribosomal protein S13 [Chenopodium quinoa]	8239.57	10637.9	6226.79	13170.8	7787.06	9538.73	1194.04	591.923	1047.47	1802.72	1803.3	3488.42	210.39	326.427	475.112	153.304	618.061	216.877
XP_021745722.1;XP_021749000.1	5	5	17.8874	1.81e-08	4.9e-08	2.25962	1	roots_control	mature_control	53.464	adenosylhomocysteinase-like [Chenopodium quinoa]	72739.5	65350.9	73543.3	73291.9	55129.4	67581.6	50447.7	54091.1	40071.2	51633.8	46978.9	55098.6	34338.9	29691.5	35328.5	27176.5	26855.8	27009.4
XP_021748807.1	1	1	2.04287	1.96e-08	5.26e-08	3.22899	1	roots_control	mature_control	49.323	dihydrolipoyllysine-residue acetyltransferase component 5 of pyruvate dehydrogenase complex, chloroplastic-like [Chenopodium quinoa]	5933.8	4804.14	4885.43	4575.86	8112.33	4114.7	3202.91	4244.51	3454.05	3180.6	3256.26	3663.77	1698.9	1600.51	1745.54	1381.52	1657.3	1958.47
XP_021730109.1;XP_021735902.1;XP_021754139.1;XP_021765145.1	1	1	1.46908	2.11e-08	5.61e-08	2.83894	1	roots_control	mature_control	18.213	60S ribosomal protein L24 [Chenopodium quinoa]	4832.09	3579.89	3602.01	5312.87	5644.47	5055.52	3977.91	4014	3932.14	3392.23	3776.65	4619.91	2199.65	1458.58	1518.57	1510.67	1385.55	1799.27
XP_021726966.1;XP_021736429.1	2	2	6.7137	2.36e-08	6.24e-08	2.32557	1	roots_control	mature_control	35.899	guanine nucleotide-binding protein subunit beta-like protein [Chenopodium quinoa]	10874.7	9631.25	12710.8	11316.6	15071.8	12217.4	8365.65	9526.38	8152.95	7687.73	8885.92	9837.7	5879.72	4519.82	4762.91	4958.38	4783.95	5979.05
XP_021761101.1;XP_021761102.1;XP_021761103.1;XP_021716908.1	3	3	10.6677	2.55e-08	6.69e-08	3.24488	1	mature_control	roots_control	57.52	glucose-1-phosphate adenylyltransferase large subunit 3, chloroplastic/amyloplastic-like isoform X1 [Chenopodium quinoa]	3767.85	2638.08	3977.05	2504.85	2570.57	2154.69	5835.1	4590.92	6351.59	5399.28	4808.3	4568.22	8363.73	10741.6	8053.72	9590.97	10356	10046.2
XP_021750115.1;XP_021756712.1	1	1	1.53945	2.66e-08	6.93e-08	7.15089	1	mature_control	roots_control	28.818	photosystem I chlorophyll a/b-binding protein 6, chloroplastic-like [Chenopodium quinoa]	638.73	785.069	969.724	936.42	866.049	1225.75	3261.17	1498.63	2952.07	1395.55	3400.99	2755.99	4793.57	7576.19	5590.44	6682.48	5648.96	8478.62
XP_021722983.1;XP_021746066.1	2	1	5.33732	3.05e-08	7.88e-08	3.003	1	roots_control	mature_control	48.125	uncharacterized protein LOC110690455 [Chenopodium quinoa]	13508.3	11461.4	16307.3	9643.07	13232.9	10395.6	4674.28	5869.99	3953.18	4160.33	3600.53	3881.94	3269.71	5054.58	3825.05	4079.8	3518.14	5077.42
XP_021735437.1;XP_021750564.1	2	2	5.52136	3.12e-08	7.97e-08	3.0368	1	roots_control	mature_control	35.311	succinate--CoA ligase [ADP-forming] subunit alpha-2, mitochondrial-like [Chenopodium quinoa]	8275.01	8608.28	10342.6	6852.46	8241.94	6488.99	3109.71	2564.89	2236.04	3998	2312.29	2788.31	2158.35	2503.34	3047.99	3232.17	2189.77	2940.99
XP_021760124.1;XP_021774530.1;XP_021733577.1	5	2	11.5576	3.11e-08	7.97e-08	2.25407	1	roots_control	mature_control	89.498	cell division cycle protein 48 homolog [Chenopodium quinoa]	6873.36	6470.27	7263.37	7764.95	6844.99	7483.39	4362.54	5868.81	4714.31	5540.8	4806.58	6522.17	3496.92	3479.36	3351.53	3100.79	3067.39	2447.67
XP_021731965.1;XP_021731966.1	1	1	1.92119	3.19e-08	8.08e-08	2.82156	1	roots_control	mature_control	84.933	MAR-binding filament-like protein 1-1 isoform X1 [Chenopodium quinoa]	232379	173921	206707	147983	200379	159096	67682.4	79027.7	74235.9	72401.6	76644.8	85248.5	75737.3	78704.6	52943.2	80414.2	61684.7	47623.7
XP_021761022.1;XP_021771598.1	2	2	9.03312	3.4e-08	8.57e-08	5.53273	1	mature_control	roots_control	37.078	fructose-1,6-bisphosphatase, cytosolic [Chenopodium quinoa]	2598.35	2859.93	4984.41	4390.16	4064.37	1649.66	8748.98	6034.36	7753.28	6943.58	8038.9	7068.85	14485.3	21066.8	17481.6	20184.5	18291.2	22171.2
XP_021723515.1;XP_021739098.1;XP_021739099.1;XP_021741382.1;XP_021776416.1;XP_021776417.1	1	1	3.51397	3.56e-08	8.91e-08	3.48794	1	roots_control	young_control	14.447	profilin-1-like [Chenopodium quinoa]	25625.3	18365.3	29595.1	25865	30759.7	18219.3	6667.2	7084.68	6578.56	6892.42	7245.52	8086.84	6329.34	8718.81	6628.03	10629.3	6386.76	10997.2
XP_021739824.1;XP_021743033.1	1	1	2.02502	3.67e-08	9.11e-08	3.13945	1	roots_control	mature_control	37.441	adenosine kinase 2-like [Chenopodium quinoa]	41603	35986	48178.3	47442.4	47887.6	36857.5	27218.2	23913	17253.4	21060.3	26610.8	32798.9	13089.9	13048.3	15198.9	15452.2	10488.4	14887.9
XP_021718686.1;XP_021745322.1	2	2	7.03841	4.36e-08	1.07e-07	2.71605	1	roots_control	mature_control	29.892	proteasome subunit alpha type-1-B-like [Chenopodium quinoa]	5387.98	5215.83	6408.42	4583.51	5510.34	4833.56	2667.62	3507.86	3138.24	2924.19	2935.28	3540.05	2084.95	1895.21	1436.83	2001.41	1650.94	2690.26
XP_021763137.1;XP_021775399.1	1	1	2.02027	4.43e-08	1.09e-07	7.99142	1	roots_control	mature_control	22.428	CBS domain-containing protein CBSX3, mitochondrial-like [Chenopodium quinoa]	6296.94	2961.89	6119.15	3870.44	3748.28	2246.21	528.537	544.434	596.603	548.554	494.138	822.939	382.795	524.34	335.477	916.428	315.738	683.976
XP_021751075.1	3	1	15.6235	5e-08	1.22e-07	1.965	1	roots_control	mature_control	46.249	eukaryotic initiation factor 4A-3 [Chenopodium quinoa]	4433.65	3416.89	4686.84	4241.09	5426.94	4118.45	3974.67	3987.12	3315.74	3663.55	3543.29	3713.61	2239.96	2292.94	2438.7	1975.78	2080.03	2368.94
XP_021751496.1;XP_021772148.1	1	1	3.03013	8.28e-08	2e-07	12.3131	1	mature_control	roots_control	43.958	serine--glyoxylate aminotransferase-like [Chenopodium quinoa]	445.005	407.953	137.916	112.004	505.517	208.763	2253.73	948.68	2005.8	1613.7	1632.21	1101.48	4002.72	3904.64	2666.14	3583.3	3662.78	4555.29
XP_021744583.1;XP_021746989.1	1	1	2.32762	8.75e-08	2.1e-07	2.88597	1	roots_control	young_control	28.58	pyrroline-5-carboxylate reductase-like [Chenopodium quinoa]	80778.1	75035.8	109542	59985	99293	66632.5	27935.3	31134.7	27784.1	23998.9	27703.9	31668.5	24103.9	37318.5	24775.4	32114.3	32287.4	20666.2
XP_021740032.1;XP_021743786.1;XP_021747689.1;XP_021759815.1	2	2	4.90253	9.42e-08	2.25e-07	4.43473	1	mature_control	roots_control	56.886	serine hydroxymethyltransferase, mitochondrial [Chenopodium quinoa]	1090.24	725.345	758.452	885.572	1227.04	1037.89	1097.32	1062.89	1451.32	1533.43	1281.29	1379.44	3923.39	2855.38	3438.06	3526.54	3937.17	7706.18
XP_021719660.1;XP_021755823.1;XP_021758842.1	1	1	3.1588	9.63e-08	2.28e-07	2.47373	1	roots_control	mature_control	42.812	glucose-6-phosphate/phosphate translocator 2, chloroplastic-like [Chenopodium quinoa]	14580	14180	14246.3	17757.3	19601.8	16310.4	14842.3	18700	12188.8	10651.2	12798.7	14342	7575.3	6957.37	6187.82	5635.65	5457.18	7267.65
XP_021740740.1;XP_021745077.1;XP_021726736.1;XP_021757552.1;XP_021765025.1	6	6	25.5642	1.02e-07	2.39e-07	2.13716	1	roots_control	mature_control	79.828	heat shock cognate protein 80-like [Chenopodium quinoa]	26655	23817.6	27165.6	30966.8	35713	29052.3	25185.2	27960.8	20475.6	24734.5	24138.8	27839.2	12332	13357.3	13846.6	12200.7	11985.8	17399.5
XP_021745851.1;XP_021749158.1	1	1	4.37935	1.03e-07	2.42e-07	1.96244	1	roots_control	mature_control	59.021	serine hydroxymethyltransferase 4 [Chenopodium quinoa]	32339.1	35704.9	31862.6	40188.7	33739.6	41923.1	27610.2	20723.7	21971.9	26604.9	22734.9	24645.5	17556.5	20435.9	20575.9	18689.4	16244.8	16441.1
XP_021732916.1;XP_021753712.1;XP_021738989.1;XP_021742006.1;XP_021745223.1;XP_021749539.1;XP_021760061.1;XP_021763716.1	7	7	32.8085	1.05e-07	2.44e-07	4.28657	1	mature_control	roots_control	73.749	ATP-dependent zinc metalloprotease FTSH 2, chloroplastic [Chenopodium quinoa]	6910.57	3630.83	5089.35	5607.46	9095.66	4967.77	16868.4	9853.74	18858.8	12263.2	13530.2	11739.1	26836.7	30643.4	22831.1	26713.2	24420	19878.5
XP_021739675.1;XP_021732700.1	5	5	18.1279	1.08e-07	2.49e-07	2.85691	1	mature_control	roots_control	68.706	V-type proton ATPase catalytic subunit A [Chenopodium quinoa]	30502.7	21951.5	33092	23325.9	33420.3	21019.1	39282.5	26831.1	35214.4	30820.4	33339.9	30525.6	59400.7	79423.9	65874.1	80213.1	77024.4	104631
XP_021744739.1;XP_021749331.1;XP_021753882.1;XP_021766053.1	1	1	1.70808	1.25e-07	2.87e-07	14.075	1	roots_control	young_control	65.288	pyruvate decarboxylase 2-like [Chenopodium quinoa]	1227.04	996.224	625.7	823.576	1224.38	1796.05	30.2943	94.6016	80.5426	96.5739	106.182	67.3282	127.171	156.619	86.9206	45.1593	141.469	36.2454
XP_021728965.1;XP_021772050.1;XP_021767752.1;XP_021775645.1	4	3	12.4249	1.28e-07	2.92e-07	2.61949	1	roots_control	mature_control	41.71	ADP,ATP carrier protein 1, mitochondrial-like [Chenopodium quinoa]	40163.3	24762	24945.9	22663.2	36539.2	25874.8	13049.3	12405.6	10554.1	12718.8	11580.1	14128.7	10508.2	11315	9664.93	11560.5	9480.56	14258.1
XP_021723631.1;XP_021735457.1;XP_021739210.1;XP_021741506.1;XP_021741508.1;XP_021721931.1;XP_021744866.1	3	2	9.59174	1.29e-07	2.92e-07	4.27984	1	mature_control	roots_control	44.374	aspartate aminotransferase, cytoplasmic [Chenopodium quinoa]	5084.36	4212.22	2282.07	4354.59	5987.1	5102.11	6356.65	4344.56	6778.08	6225.75	5353.41	4269.52	17697.5	16743.7	17088	16949.2	17287.1	29886.3
XP_021752706.1;XP_021757006.1	1	1	1.8672	1.3e-07	2.93e-07	3.25143	1	roots_control	young_control	53.865	dihydrolipoyl dehydrogenase, mitochondrial [Chenopodium quinoa]	2764.32	2487.02	2591.62	1646.77	3084.58	1722.86	704.451	861.285	681.755	788.084	643.984	717.629	828.651	981.006	810.677	1198.01	1146.73	1291.16
XP_021727043.1;XP_021714373.1;XP_021734501.1;XP_021735052.1;XP_021752801.1;XP_021768675.1;XP_021769990.1	2	2	5.55457	1.34e-07	3e-07	2.57327	1	roots_control	mature_control	20.695	ADP-ribosylation factor 2 [Chenopodium quinoa]	19187.1	14505.5	16843.7	12650.2	19882.2	13154.5	9184.68	13395.9	11172.1	10832	9370.51	10186.5	6571.99	6779.69	5801.82	5785.92	5117.87	7336.08
XP_021754439.1	1	1	2.89419	1.38e-07	3.07e-07	3.40599	1	roots_control	mature_control	26.812	proteasome subunit alpha type-7 [Chenopodium quinoa]	5528.26	3220.06	4888.94	3321.62	5625	3270.33	1684.21	1870.78	1658.91	2068.09	1979.59	2192.25	1277.34	1053.54	1068.23	1489.05	1049.46	1653.2
XP_021763734.1;XP_021738963.1;XP_021763731.1	6	4	20.4866	1.42e-07	3.15e-07	1.8829	1	roots_control	mature_control	46.756	eukaryotic initiation factor 4A-9 [Chenopodium quinoa]	15707.6	12893.3	16645.6	15350.2	20697.4	14924.6	13187	11269.2	11647.8	12272.7	12190.3	13299.4	8457.57	8619.88	8823.61	7581.22	8375.06	9243.93
XP_021738011.1;XP_021758140.1	2	2	5.83471	1.48e-07	3.25e-07	4.65299	1	roots_control	young_control	14.835	cytochrome b-c1 complex subunit 7-2-like [Chenopodium quinoa]	10461.5	5728.72	4442.09	5428.18	8561.16	5990.36	1374.05	1488.53	1456.13	1439.48	1491.07	1478.88	1790.84	1809.79	1631.51	2123.47	1308.85	3500.04
XP_021721885.1;XP_021752306.1	1	1	2.5618	1.51e-07	3.31e-07	2.66497	1	roots_control	mature_control	15.173	60S ribosomal protein L14-2-like [Chenopodium quinoa]	19884.7	13232	17563	17040.8	21135.8	15995.6	13729.8	10674.9	9200.98	10246.3	10607.2	13252.3	5620.43	6140.47	6559.77	5762.93	6228.4	9032.53
XP_021729296.1;XP_021744471.1	1	1	2.34947	1.64e-07	3.56e-07	2.6771	1	roots_control	mature_control	49.283	elongation factor Tu, mitochondrial-like [Chenopodium quinoa]	7952.9	6986.52	8016.84	6869.36	10818.9	6252.68	3976.3	2812.02	2396.03	3908.74	3090.66	3388.42	2887.79	2473.11	2451.04	3001.2	2996.49	3708.3
XP_021720919.1;XP_021771259.1	2	2	6.49366	1.81e-07	3.9e-07	1.89826	1	young_control	mature_control	14.823	40S ribosomal protein S15a-1-like [Chenopodium quinoa]	12429.5	11892.3	9674.72	11628.8	10470.3	12057.6	12451.6	14243.2	11338.1	13107.5	11022.7	11466.9	7055.67	5624.55	8372.93	6183.08	5843.61	5708.28
XP_021723430.1	6	1	36.9341	1.9e-07	4.07e-07	4.29798	1	mature_control	roots_control	104.612	plasma membrane ATPase 4-like isoform X1 [Chenopodium quinoa]	11314.1	11511.3	9216.37	10477.8	13136.7	9072.5	28290.2	20363	24290.4	9625.29	22985	18900.5	35588.6	53679.4	45974.7	51130.8	41517.9	50312
YP_009380184.1	1	1	3.21626	1.92e-07	4.09e-07	6.05797	1	mature_control	roots_control	19.473	NdhI (chloroplast) [Chenopodium quinoa]	1215.07	1410.71	1374.14	1606.17	1417.93	692.961	5268.94	3215.72	3923.73	1566.18	3631.19	2770.42	6491.69	10049.8	7449.6	7843.07	6229.5	8685.53
XP_021726990.1;XP_021742290.1	1	1	1.73824	1.96e-07	4.15e-07	2.69699	1	roots_control	mature_control	38.091	spermidine synthase 1 [Chenopodium quinoa]	10339.7	6454.7	6998.74	8496.86	9185.68	7599.22	5719.41	6830.25	5145.82	6460.64	6157.99	7522.02	3489.41	2785.53	2717.44	2905.69	2209.13	4088.98
XP_021718921.1;XP_021733611.1;XP_021742403.1;XP_021773019.1	1	1	2.55155	2.03e-07	4.29e-07	8.20721	1	mature_control	roots_control	45.894	triose phosphate/phosphate translocator, non-green plastid, chloroplastic-like [Chenopodium quinoa]	2774.65	1079.87	909.048	1012.42	1748.35	951.333	3315.77	5156.41	6177.54	4133.93	3636.73	3440.78	10261.1	9934.18	9862.69	9027.03	7766.47	22710.2
XP_021730909.1;XP_021737037.1;XP_021739410.1;XP_021757183.1	1	1	3.05101	2.69e-07	5.64e-07	5.2018	1	roots_control	mature_control	40.286	UDP-arabinopyranose mutase 1 [Chenopodium quinoa]	9796.66	5942.74	7136.2	6424.79	8546.35	6712.25	3857.77	4431.41	2604.78	5558.32	3915.46	5705.31	1182.44	1015.85	1484.97	1212.46	892.407	2777.95
XP_021736772.1;XP_021764331.1;XP_021719590.1;XP_021720918.1;XP_021725957.1;XP_021726258.1;XP_021730868.1;XP_021742413.1;XP_021742547.1;XP_021743893.1;XP_021743941.1;XP_021755847.1;XP_021758780.1;XP_021772899.1;XP_021773014.1	2	2	8.53382	2.74e-07	5.72e-07	3.57598	1	roots_control	mature_control	14.182	probable histone H2A variant 3 [Chenopodium quinoa]	64119.6	49295.4	39528.9	47631.4	64862.5	30046.1	32769.9	40400.2	27905.4	22779.6	32743.2	38851.6	14131.8	12503.8	12052.1	14110.8	12481.2	17350.6
XP_021750253.1	1	1	1.17172	2.81e-07	5.83e-07	3.12196	1	roots_control	mature_control	56.94	cytochrome P450 71D9-like [Chenopodium quinoa]	8746.03	10157.1	8778.85	9321.58	10258.8	7399.87	6140.1	4864.26	5013.74	3546.58	3931	3775.19	2969.58	3272.24	3607.64	3329.54	1767.31	2562.65
XP_021739367.1;XP_021769415.1	2	1	6.31758	3.15e-07	6.5e-07	4.24642	1	mature_control	roots_control	50.74	aspartate aminotransferase, chloroplastic-like [Chenopodium quinoa]	1248.17	758.094	1156.07	1061.27	2295.16	1201.94	2587.29	2033.32	2721.58	2902.82	2262.85	2314.59	4844.31	4880.24	4914.36	4570.43	4887.01	8688.97
XP_021726772.1;XP_021745966.1	1	1	3.27901	3.23e-07	6.59e-07	6.63501	1	mature_control	roots_control	24.162	cytochrome b6-f complex iron-sulfur subunit, chloroplastic [Chenopodium quinoa]	9792.6	3222.52	4539.96	5249.95	4247.9	3655.87	16866.7	15846.3	14392.4	7063.82	16061.2	13779.9	23162.8	35331.3	26685.7	53146.8	27178.7	38248
XP_021723592.1;XP_021741465.1	1	1	3.14067	3.23e-07	6.59e-07	8.45686	1	mature_control	roots_control	39.548	probable lactoylglutathione lyase, chloroplastic [Chenopodium quinoa]	143.211	519.808	413.289	516.258	561.028	529.696	3017.55	1340.41	3216.59	3526.78	2999.83	2303.38	3919.9	3715.7	4243.36	4555.43	4443.3	1814.53
XP_021720780.1	1	1	2.93396	3.33e-07	6.74e-07	2.9852	1	roots_control	young_control	17.837	universal stress protein PHOS34-like [Chenopodium quinoa]	4639.67	4512.12	3861.47	2827.6	4652.39	4146.09	963.461	1187	1642.05	1489.72	1518.59	1453.01	2284.81	2304.6	1978.59	2640.39	2156.93	3448.55
XP_021763183.1;XP_021775360.1	1	1	4.06807	3.6e-07	7.26e-07	10.8033	1	young_control	roots_control	161.813	translocase of chloroplast 159, chloroplastic-like [Chenopodium quinoa]	309.31	205.761	114.204	318.646	481.769	469.472	2864.76	6371.72	3598.28	2517.41	2682.68	2482.29	2613.36	1870.75	1932.38	1177.3	1669.84	812.141
XP_021749276.1;XP_021745919.1	4	4	14.6063	3.72e-07	7.47e-07	2.02917	1	young_control	roots_control	64.563	ruBisCO large subunit-binding protein subunit beta, chloroplastic [Chenopodium quinoa]	14462	11637.8	15464.5	16695.3	16428.4	13915.3	33531.3	30346.8	27427.3	28456.2	29008.9	31020.7	22969.8	19747.8	21407.5	23955.4	26484.7	31939.2
XP_021752208.1;XP_021774730.1	1	1	2.67542	4.15e-07	8.28e-07	8.60044	1	roots_control	young_control	23.765	6,7-dimethyl-8-ribityllumazine synthase, chloroplastic [Chenopodium quinoa]	12114.7	18995.3	14011.2	6801	12634.3	4177.36	1220.93	1745.66	1132.78	1101.98	1338.33	1452.24	1735.34	1973.1	2055.75	2791.05	1905.63	4163.35
XP_021749286.1;XP_021766048.1	2	2	5.93632	4.35e-07	8.63e-07	6.45237	1	young_control	roots_control	46.391	magnesium-chelatase subunit ChlI, chloroplastic-like [Chenopodium quinoa]	601.469	660.414	1452.37	709.814	1347.93	710.635	6117.01	7902.93	5624.09	3402.29	6306.2	6023.42	3423.94	2793.14	2570.59	2588.01	2533.72	6825.38
XP_021764638.1;XP_021764639.1	2	2	7.84123	4.58e-07	9.04e-07	10.5291	1	mature_control	roots_control	40.367	peroxisomal (S)-2-hydroxy-acid oxidase isoform X1 [Chenopodium quinoa]	1443.63	1741.05	1238.95	2219.68	2182.47	4014.33	13835.2	7858.95	11458.3	14684.2	14606.4	11467.6	25877.6	32762.2	23136.8	20598.9	26706.5	6112.39
XP_021774723.1	1	1	2.93583	4.67e-07	9.16e-07	2.84957	1	young_control	mature_control	6.868	40S ribosomal protein S30 [Chenopodium quinoa]	7128.89	5134.01	5575.85	5130.57	7159.74	5936.09	4645.93	10151.8	5569.52	5103.93	4929.69	6306.24	2560.64	2022.84	2462.61	1625.82	1778.36	2431.36
XP_021736468.1;XP_021763851.1	1	1	4.65497	4.84e-07	9.45e-07	3.70939	1	roots_control	mature_control	15.061	40S ribosomal protein S12-like [Chenopodium quinoa]	38211.6	27543.5	33800.2	56264.6	35042.6	28447.7	21385.5	21261.8	12550.8	15399.6	17415.6	21395	8575.01	8950.1	13738.2	11362.4	6903.34	9593.79
XP_021764769.1;XP_021728701.1	3	2	7.90797	4.93e-07	9.58e-07	2.53261	1	roots_control	mature_control	47.137	monodehydroascorbate reductase-like [Chenopodium quinoa]	13115.4	12225.5	14026.7	11228.9	15743.7	9479.87	4364.41	6440.24	4522.3	6141.91	4324.95	5234.38	4697.73	4006.08	4206.9	5925.05	4136.38	6965.3
XP_021735009.1	1	1	2.2182	5.26e-07	1.02e-06	3.23707	1	roots_control	mature_control	17.844	60S ribosomal protein L12-1 [Chenopodium quinoa]	15737.2	9902.6	11602.6	14916.1	19506.5	11451.6	8211.12	13068.7	7683.69	7273.05	8740.88	10600	3920.95	3856.35	4621.4	3873.13	3622.06	5782.61
XP_021716210.1;XP_021716698.1;XP_021720924.1;XP_021732771.1;XP_021745500.1;XP_021747116.1;XP_021751153.1;XP_021755223.1;XP_021765814.1;XP_021768021.1;XP_021774209.1;XP_021714174.1;XP_021723650.1;XP_021741522.1;XP_021752283.1;XP_021765726.1;XP_021768103.1	2	2	5.5602	5.43e-07	1.04e-06	3.16128	1	mature_control	roots_control	23.773	ras-related protein RAB1BV-like [Chenopodium quinoa]	18687.1	10970.8	15049.8	11443.5	19276.4	11853.5	26234.2	14972.7	24987.4	19495.9	21605.6	18596.5	57047.8	45019.8	45036.5	43223.8	53108.8	32484
XP_021713965.1;XP_021728138.1	1	1	3.23712	5.58e-07	1.07e-06	2.20074	1	roots_control	mature_control	44.497	60S ribosomal protein L3 [Chenopodium quinoa]	7638.63	10241.8	8658.14	11588.9	11889.5	10500.2	9655.61	13443.5	7991.22	8105.23	9285.23	10724.1	4724.12	4408.45	4168.43	4097.85	4414.3	5685.33
XP_021725179.1;XP_021762624.1	5	5	15.3202	5.64e-07	1.07e-06	2.13014	1	roots_control	mature_control	61.501	chaperonin CPN60, mitochondrial-like [Chenopodium quinoa]	13054.5	7733.7	11337.6	10024	12124.4	10777.8	6360.48	6989.89	6502.6	5609.21	5699.63	6404.92	6214.75	5006.89	4397.22	4696.27	4401.26	5822.56
XP_021726442.1;XP_021740578.1	1	1	1.83658	5.78e-07	1.09e-06	3.02523	1	roots_control	young_control	58.551	pentatricopeptide repeat-containing protein At4g21705, mitochondrial-like [Chenopodium quinoa]	10645.9	6768.56	5807.34	5183.62	9591.24	6316.04	2525.85	1768.76	2537.74	2413.77	2715.69	2685.89	2760.83	2760.71	1807.3	2630.98	1866.59	3154.19
XP_021732410.1;XP_021769134.1	2	1	7.37663	5.93e-07	1.1e-06	2.93695	1	mature_control	roots_control	42.196	sedoheptulose-1,7-bisphosphatase, chloroplastic-like [Chenopodium quinoa]	23591.9	15504.3	24392.3	19323.1	24132.5	14253.5	35275.3	39887.5	48885.9	37995.7	38025.2	27060.8	58948.1	74333.5	47509.9	59950.5	66796.1	48413.7
XP_021718246.1	1	1	3.55099	5.88e-07	1.1e-06	12.0751	1	roots_control	mature_control	43.786	F-box/FBD/LRR-repeat protein At1g13570-like isoform X3 [Chenopodium quinoa]	152128	173226	156475	160809	30270.1	184333	13950.1	19207.2	14836.5	20911.5	15434.1	16713.4	14271.8	15669.4	11149.6	12156.4	12995	4750.47
XP_021771368.1	1	1	2.50713	5.9e-07	1.1e-06	21.4983	1	mature_control	roots_control	28.568	60S ribosomal protein L7-1-like [Chenopodium quinoa]	963.866	6852.16	2007.79	5272.64	1555.58	7744.42	44088	22435.4	66912.6	46234.2	55981.2	29553.6	136255	100395	80520.4	56662.3	119729	30918.9
XP_021747316.1	1	1	2.53197	8.7e-07	1.61e-06	2.81075	1	roots_control	mature_control	14.068	60S ribosomal protein L22-3 [Chenopodium quinoa]	16747.2	9271.41	14059.2	16511.3	17603.1	13442.6	10660.4	9735.58	7371.61	7902.57	8713.18	12305.1	4289.66	5134.5	5531.45	4795.91	4750.41	6676.54
XP_021763135.1;XP_021775401.1;XP_021731541.1;XP_021738382.1;XP_021738659.1;XP_021741631.1;XP_021741742.1;XP_021742576.1;XP_021746276.1;XP_021760790.1;XP_021763566.1;XP_021764520.1;XP_021767786.1;XP_021772865.1;XP_021775002.1	3	3	15.0934	9.52e-07	1.76e-06	2.74784	1	roots_control	mature_control	46.738	26S proteasome regulatory subunit 6B homolog [Chenopodium quinoa]	12786.8	9431.81	14386.9	11958.4	12805.8	9304.72	6324.85	7484.1	7868.76	6006.62	6666.23	7988.7	4640.33	5274.23	3375.15	5125.05	4626.42	2678.79
XP_021732872.1;XP_021769974.1	1	1	2.64528	1.03e-06	1.88e-06	3.67229	1	roots_control	mature_control	17.705	ubiquitin-40S ribosomal protein S27a [Chenopodium quinoa]	10847.5	5232.94	9723.5	7318.76	8567.57	7159.87	4504.45	8668.49	5705.27	5415.07	4320.1	6507.77	2815.67	2067.28	1855	1558.87	1815.44	3190.11
XP_021748727.1;XP_021760299.1	1	1	4.05823	1.07e-06	1.96e-06	3.65328	1	roots_control	mature_control	68.145	dynamin-related protein 5A-like [Chenopodium quinoa]	156.096	292.797	221.505	219.203	182.179	301.725	217.273	283.751	171.26	201.143	129.46	221.847	71.9404	84.0461	64.1126	62.2658	60.5278	33.0715
XP_021753136.1;XP_021775937.1;XP_021716140.1;XP_021720847.1;XP_021749558.1;XP_021768991.1	3	3	14.7416	1.09e-06	1.98e-06	2.90326	1	mature_control	roots_control	34.434	triosephosphate isomerase, chloroplastic-like [Chenopodium quinoa]	7146.1	5690.59	8868.83	6370.67	7024.32	5189.83	10878	8109.46	10877.8	10603.3	10061.3	9103.2	13473.8	18348.5	16343.9	25371.8	15957.5	27477.5
XP_021716201.1;XP_021716204.1;XP_021730030.1;XP_021731455.1;XP_021741744.1	1	1	2.06036	1.12e-06	2.02e-06	3.40646	1	roots_control	mature_control	16.202	histone H2B [Chenopodium quinoa]	127644	89397.7	100710	111487	140240	67792.5	78631.4	73640.6	55554.2	42255.3	58299.9	88294.8	23767.4	28123.8	30906.4	30998	33843.8	39437.6
XP_021747468.1;XP_021767428.1	1	1	4.70399	1.17e-06	2.11e-06	4.44821	1	roots_control	mature_control	67.764	D-3-phosphoglycerate dehydrogenase 1, chloroplastic-like [Chenopodium quinoa]	1961.67	1255.23	2011.82	1404.32	1858.99	1706.34	1083.86	2168.41	863.02	2148.82	1318.33	2424.66	299.697	410.737	447.263	265.162	248.755	621.076
XP_021724692.1;XP_021735415.1	1	1	3.1547	1.19e-06	2.13e-06	4.90002	1	mature_control	roots_control	44.059	photosystem II stability/assembly factor HCF136, chloroplastic-like [Chenopodium quinoa]	600.038	1152.7	1204.86	727.34	1419.65	313.708	3594	3841.85	3719.14	2278.84	3265.2	2513.09	4249.62	5017.43	3797.18	4730.49	4343.69	4411.3
XP_021725690.1;XP_021762818.1	1	1	3.24655	1.21e-06	2.16e-06	2.39895	1	roots_control	young_control	39.731	caffeic acid 3-O-methyltransferase-like [Chenopodium quinoa]	13017.3	13691.9	14010.7	9590.98	10888	11947.4	4809.47	3680.97	5541	6909.07	5131.74	4418.68	8049.7	11227.3	7614.11	7338.95	9757.78	9275.54
XP_021774521.1;XP_021775557.1	5	5	10.8481	1.23e-06	2.18e-06	1.95336	1	roots_control	mature_control	93.63	elongation factor 2-like [Chenopodium quinoa]	20781.8	22774.4	33661.6	28245	21538.5	29556.5	18668.4	17280.1	20121.1	19180.8	20656.3	22702.9	12887.8	14265.1	13583.7	12754	14249.4	12407.8
XP_021723435.1;XP_021724963.1	1	1	1.35064	1.24e-06	2.18e-06	5.25907	1	roots_control	mature_control	36.051	putative glucose-6-phosphate 1-epimerase [Chenopodium quinoa]	329.741	263.119	444.715	155.539	210.801	258.85	101.106	157.867	113.287	140.881	78.6634	104.848	46.1054	85.5012	38.7167	60.8583	54.4774	30.512
XP_021718294.1;XP_021755814.1	2	2	7.98804	1.38e-06	2.42e-06	4.14603	1	roots_control	young_control	53.123	6-phosphogluconate dehydrogenase, decarboxylating 1 [Chenopodium quinoa]	6196.09	10035.4	6623.83	7029.87	9756.63	11220.6	1328.01	1969.62	1461.36	3626.72	1943.98	1938.03	2112.25	2049.61	2763.71	1276.97	1867.08	3588.7
XP_021758514.1;XP_021725433.1;XP_021758510.1;XP_021721200.1;XP_021725612.1;XP_021740256.1;XP_021743577.1;XP_021743646.1;XP_021754406.1	5	3	17.0377	1.54e-06	2.68e-06	2.21119	1	roots_control	mature_control	29.309	14-3-3-like protein isoform X2 [Chenopodium quinoa]	17786.6	28247.6	25388.8	25442.5	19577.9	23912.1	14802.8	16314.8	14564.2	14258	14039.8	17171.7	9388.83	10616.2	8514.18	12013.1	8761.96	14180.9
XP_021739265.1;XP_021751141.1;XP_021751150.1	1	1	4.40191	1.75e-06	3.05e-06	3.27815	1	roots_control	young_control	27.367	ATP synthase subunit O, mitochondrial-like [Chenopodium quinoa]	11867.1	11634	7691.31	7254.03	15482.1	13465.6	2758.96	4088.82	3367.59	4540.57	3194.28	2608.38	4548.33	2921.58	4953.77	2847.09	3567.18	4792.42
XP_021772933.1	1	1	3.01592	1.88e-06	3.23e-06	6.50752	1	roots_control	young_control	106.373	probable linoleate 9S-lipoxygenase 5 [Chenopodium quinoa]	15288.5	10834.7	13800	11272.6	12534.4	7848.7	2079.91	3088.91	1131.95	1735.48	1304.33	1658.83	3480.35	2342.24	1894.68	3633.87	2174.39	676.409
XP_021766528.1	1	1	3.92286	1.89e-06	3.23e-06	2.11021	1	young_control	mature_control	16.24	40S ribosomal protein S14-2 [Chenopodium quinoa]	5412.78	3241.47	3039.25	4259.76	4541.48	4127.86	4267.05	5583.71	4545.31	4067.46	4591.44	4420.87	2479.13	2186.94	2528.16	1804.7	1783.13	2238.38
XP_021775689.1;XP_021718313.1	2	2	6.26269	1.89e-06	3.23e-06	1.69339	1	young_control	mature_control	63.962	ketol-acid reductoisomerase, chloroplastic [Chenopodium quinoa]	10999.1	7463.93	9191.83	9482.37	10161.6	7624.63	12039.1	13544	12457.4	10933	12768.4	13205	6727.19	7968.2	7879.2	7401.23	6775.6	7506.96
XP_021744734.1	1	1	2.22407	1.98e-06	3.38e-06	3.45197	1	roots_control	mature_control	29.548	proteasome subunit beta type-5 [Chenopodium quinoa]	26759.4	15664	20523.7	20572.3	26029.2	17772	8701.46	8273.93	7240.02	9184.76	8022.92	9821.91	6104.92	4444.25	9790.24	3994.48	3820.23	8729.32
XP_021732579.1;XP_021769275.1	2	2	6.98433	1.99e-06	3.38e-06	2.59039	1	mature_control	roots_control	44.258	aminomethyltransferase, mitochondrial-like [Chenopodium quinoa]	2066.2	2496.12	1314.15	1762.51	2509.82	1961.66	4549.21	2872.52	4156.39	5026.41	3283.57	2855.49	5516.13	5181.84	5594.92	5446.07	4989.28	4642.57
XP_021767870.1	4	4	12.1474	2.16e-06	3.64e-06	3.46147	1	roots_control	mature_control	11.402	histone H4 [Chenopodium quinoa]	72554.8	59143.8	41797.5	49911.2	69578.6	29437.7	26815.7	24805.5	27162.1	21673.7	29988.4	37439.6	17027.5	13522.5	11777.3	15997.7	14421.6	20399.8
XP_021714917.1;XP_021714916.1;XP_021714919.1;XP_021716175.1;XP_021720890.1;XP_021771039.1;XP_021771057.1;XP_021750234.1;XP_021756776.1	5	5	17.5042	2.17e-06	3.64e-06	1.89579	1	roots_control	mature_control	70.865	heat shock cognate 70 kDa protein 2 [Chenopodium quinoa]	26215.9	20621.7	25477.4	23934.5	28330.2	21916.3	19668.7	18881.9	14147	16585.5	15952	20072.7	11208.3	13098.4	13145.7	12788.1	10873.6	16160.5
XP_021750259.1	1	1	3.12343	2.55e-06	4.27e-06	4.58791	1	roots_control	young_control	21.328	probable peroxygenase 5 [Chenopodium quinoa]	2359.92	2330.02	1377.62	1752.55	3243.95	2267.27	392.495	871.388	442.639	452.144	363.848	383.239	380.871	529.386	423.095	334.331	304.609	1115.79
XP_021719771.1	1	1	2.41948	2.62e-06	4.37e-06	4.24983	1	mature_control	roots_control	12.068	mitochondrial pyruvate carrier 4 [Chenopodium quinoa]	1229.47	754.186	655.352	669.652	333.523	696.759	1399.34	845.574	1218.7	1442.11	1086.61	993.55	2141.4	3265.59	2424.29	3144.7	2664.7	4799.07
XP_021724826.1;XP_021734411.1	1	1	8.58569	2.64e-06	4.37e-06	2.15111	1	roots_control	mature_control	29.867	40S ribosomal protein S3a-like [Chenopodium quinoa]	29283.1	30781.8	26895.8	28000	40883.2	29570.2	30876.2	20795	21033.1	25677	24307.4	30229.4	11784.6	13899.7	16572.5	14735.1	11308.9	17894
XP_021738901.1;XP_021744134.1	2	2	3.95206	2.69e-06	4.43e-06	1.96395	1	young_control	mature_control	28.428	60S ribosomal protein L7-2 [Chenopodium quinoa]	6395.78	7260.4	5114.55	7459.5	7367.12	7920.34	6602.83	8301.86	8416.48	6744.47	7385.77	7921.22	4875.04	3520.14	3200.25	3114.42	3671.63	4721.31
XP_021723473.1;XP_021725001.1;XP_021733446.1;XP_021762754.1	1	1	3.07673	2.69e-06	4.43e-06	2.21054	1	roots_control	mature_control	34.34	60S ribosomal protein L5-like [Chenopodium quinoa]	8293.64	8591.83	8955.14	11106	10769.8	11388.7	7717.13	11113.4	10486.1	8111.23	9121.2	9802.51	5873.6	4345.02	3150.57	3765.51	3620.42	5982.67
XP_021714590.1;XP_021718077.1	2	2	11.1894	3.01e-06	4.93e-06	10.7103	1	roots_control	mature_control	36.553	peroxidase 72-like [Chenopodium quinoa]	103231	134001	141057	81127.1	64912.4	69553.5	14285	12333.8	18839.4	16375.7	16754.2	16596.7	10800.8	11292.2	10858.2	10061.4	11190	1246.95
XP_021717151.1	1	1	2.6473	3.17e-06	5.16e-06	1.8361	1	roots_control	mature_control	28.237	60S ribosomal protein L8-1 [Chenopodium quinoa]	8903.19	10817.1	9131.16	10184.3	12045.3	10074.7	8351.06	10167.9	7156.88	7756.98	8425.02	8357.11	5492.28	5222.6	4735.17	5421.88	4896.7	7538.69
XP_021726053.1;XP_021726054.1;XP_021758764.1;XP_021758766.1	1	1	2.6831	3.34e-06	5.41e-06	4.35027	1	mature_control	roots_control	49.823	peptidyl-prolyl cis-trans isomerase CYP37, chloroplastic-like isoform X1 [Chenopodium quinoa]	434.22	625.86	438.305	396.426	203.564	714.295	1647.27	2081.02	1729.7	1728.68	1635.89	1302.67	2860	1979.62	1961.43	2072.85	2445.15	916.833
XP_021713818.1;XP_021728012.1;XP_021728013.1	1	1	3.51478	3.46e-06	5.58e-06	2.07247	0.999999	roots_control	mature_control	55.485	gamma aminobutyrate transaminase 3, chloroplastic-like [Chenopodium quinoa]	6293.21	4909.55	6601.05	3813.73	4070.56	4140.9	2775.68	1847.88	2329.76	2627.91	2901.26	2690.79	2245.55	2382.97	2389.48	2287.69	2683.62	2403.68
XP_021745669.1;XP_021749259.1;XP_021754747.1;XP_021776507.1	3	3	12.3288	4.12e-06	6.62e-06	2.48619	0.999999	roots_control	mature_control	47.608	esterase CG5412-like [Chenopodium quinoa]	39695.1	34741.1	44599.5	57574.5	47685	34697.4	28976.1	23793.7	19138.3	21665.3	21791.7	31234.3	14319.1	19820.4	13414.4	20301.9	14364.2	21952.6
XP_021723060.1;XP_021723061.1;XP_021745420.1;XP_021745428.1	1	1	2.04246	4.41e-06	7.06e-06	7.85815	0.999999	roots_control	mature_control	67.725	glucose-6-phosphate 1-dehydrogenase, chloroplastic-like isoform X1 [Chenopodium quinoa]	861.708	2250.79	1312.84	1806.28	1795.94	2393.47	195.578	57.8458	272.252	433.635	202.361	211.34	367.706	259.511	229.006	159.775	228.331	81.8127
XP_021719205.1;XP_021773798.1	2	1	5.65216	4.46e-06	7.11e-06	2.03058	0.999999	mature_control	roots_control	36.202	malate dehydrogenase, mitochondrial-like [Chenopodium quinoa]	14800.6	12095.8	15774.4	12128.7	14570	12701.3	18062.4	11569.6	18297.6	16731.9	14617.4	14608.1	27327.5	26465	21494.4	29324.6	24254.5	37785.3
XP_021763741.1;XP_021774970.1;XP_021748678.1	5	4	15.7924	4.57e-06	7.26e-06	2.65632	0.999999	roots_control	mature_control	73.535	luminal-binding protein-like [Chenopodium quinoa]	11363.6	5661.25	7328.64	6529.09	7831.08	6851.87	5070.03	6316.28	4476.49	5876.8	5424.4	7581.43	3077	2378.05	2540.72	2732.78	2151.73	4273.32
XP_021722341.1;XP_021732173.1;XP_021742595.1;XP_021772839.1	1	1	3.57404	4.66e-06	7.37e-06	1.85951	0.999999	roots_control	mature_control	20.816	60S ribosomal protein L18-3-like [Chenopodium quinoa]	25164.1	23188.7	26680.9	30813.1	39349.1	28405.4	29704.5	32572	25388.3	22774.1	27778.7	29520.4	15982	15739.8	14546.2	13538.3	13804.7	19747.4
XP_021717796.1;XP_021753678.1	1	1	2.90813	4.79e-06	7.53e-06	3.56233	0.999999	roots_control	mature_control	67.572	pyrophosphate--fructose 6-phosphate 1-phosphotransferase subunit alpha [Chenopodium quinoa]	3451.8	4332.88	3189.21	8171.57	3628.57	6388.92	3067.94	2918.07	2008.81	2675.77	3121.91	4038.72	1279.66	1492.95	1187.15	1302.26	1147.81	1776.64
XP_021724118.1;XP_021740977.1	2	2	11.2475	4.86e-06	7.61e-06	2.20918	0.999999	young_control	mature_control	29.86	40S ribosomal protein S2-4-like [Chenopodium quinoa]	19739.4	24334.7	15275.1	26038.1	16530.9	28207.5	22224.8	29660.2	25182.8	22185.6	22670.4	24490.4	14397.9	11734.7	11488	10141.7	9877.46	8635.62
XP_021744596.1;XP_021746681.1;XP_021729132.1;XP_021753036.1;XP_021773242.1	2	2	5.10411	4.88e-06	7.61e-06	2.32886	0.999999	mature_control	roots_control	103.137	lipoxygenase 6, chloroplastic-like [Chenopodium quinoa]	40081.8	30033.7	47320.1	26185.8	29136.3	24651	56790.2	37041.3	54315.2	50665.7	49597.6	43591.8	80555.7	81421.9	64574.8	76901.5	91929.6	64354.2
XP_021732193.1;XP_021754463.1	3	2	8.46248	4.99e-06	7.72e-06	6.68216	0.999998	mature_control	roots_control	56.82	catalase-like [Chenopodium quinoa]	5844.67	6303.56	5557.34	2545.94	4469.17	1626.08	12558.7	7897	7871.5	3607.62	11252	10134.3	19809.9	24363.2	24527.2	32539	29389.6	45424.2
XP_021715029.1;XP_021715231.1;XP_021721274.1;XP_021750000.1	3	2	9.22813	5.01e-06	7.72e-06	1.92246	0.999998	young_control	mature_control	27.049	40S ribosomal protein S3-3-like [Chenopodium quinoa]	25457.7	25436.6	25341.9	33006.9	17263	29431.7	27434.7	33971.4	27925.5	25622.4	28587.2	32102.3	17105.3	16948.5	13840.7	14346.4	13381.3	15741.7
XP_021727672.1	1	1	1.80685	5.01e-06	7.72e-06	6.41269	0.999998	young_control	roots_control	38.582	uncharacterized protein LOC110694816 [Chenopodium quinoa]	3548.75	2319.76	4129.11	2817.12	6595.8	2060.97	9555.69	35998.8	29712.9	23576.7	12867	25979.2	6055.68	8417.23	6882.7	9159.09	10643.1	10145.7
XP_021747296.1;XP_021769623.1	1	1	3.13601	5.28e-06	8.09e-06	2.35976	0.999998	roots_control	mature_control	24.961	elongation factor 1-delta [Chenopodium quinoa]	9427.75	7363.32	10047.1	12329.8	12220.3	9060.98	8017.1	7773.87	5616.82	5872.48	7395.87	8797.14	3420.97	4261.71	3785.89	4414.56	3674.77	6058.8
XP_021738895.1;XP_021744343.1;XP_021758477.1;XP_021719940.1;XP_021719941.1;XP_021733769.1;XP_021761683.1;XP_021761848.1	6	4	24.0405	5.44e-06	8.3e-06	2.40034	0.999998	mature_control	roots_control	105.11	plasma membrane ATPase 4-like [Chenopodium quinoa]	15273.6	16242.1	13341.3	16725.4	15994.6	15728.9	24189.6	17430.4	20415.5	9459.42	19649.8	16602.6	28946.1	43162.4	36951.7	41051.4	33383.2	40471.1
XP_021738005.1;XP_021758144.1;XP_021741639.1;XP_021764529.1;XP_021764530.1	2	2	6.33001	5.5e-06	8.36e-06	3.34516	0.999998	roots_control	mature_control	25.165	GTP-binding nuclear protein Ran-3 [Chenopodium quinoa]	17370.1	14239.7	14513.4	14996.5	26484.2	12627.8	5034.89	8760.78	6563.53	5887.99	7190.21	9672.85	4693.22	3809.65	3919.36	5159.89	3670.56	8710.48
XP_021762421.1	1	1	2.99704	5.57e-06	8.44e-06	3.84717	0.999998	roots_control	mature_control	9.594	40S ribosomal protein S27-2 [Chenopodium quinoa]	18625	5421.71	13507	9573.66	13477.3	8306.12	3132.4	4985.09	4796.68	3331.91	3488.77	3904.82	3916.34	2841.43	2526.58	2564.97	2323.55	3739.17
XP_021765597.1	1	1	2.66719	6.3e-06	9.5e-06	6.24585	0.999997	mature_control	roots_control	23.728	homeobox protein 6-like [Chenopodium quinoa]	6597.51	4277.34	13190.2	5808.08	7455.46	4895.14	21765.5	16462.6	34754.6	17235.1	31446.5	14018.6	57182.7	63345.5	37209.5	32941.5	55184.2	17859.5
XP_021721611.1	1	1	3.29134	6.38e-06	9.59e-06	2.02794	0.999997	young_control	mature_control	18.596	60S ribosomal protein L21-1 [Chenopodium quinoa]	1635.8	2023.66	1523.13	1801.83	1587.06	2424.68	2873.57	4174.6	3670.43	2868.46	3295.76	3612.24	2431.37	1615.18	1478.07	1508.89	1681.44	1391.43
XP_021714459.1	1	1	2.4344	6.81e-06	1.02e-05	2.00776	0.999996	roots_control	mature_control	16.614	60S ribosomal protein L26-1 [Chenopodium quinoa]	25204.1	15394.6	22823.5	21067.5	21722.1	17998.3	19659	16951.1	17301.9	13093.1	17310.5	20496.4	11169.3	10689.3	9062.37	9855.97	8222.39	12865.6
XP_021723433.1;XP_021724960.1;XP_021723432.1;XP_021724958.1;XP_021724959.1;XP_021755229.1;XP_021731359.1;XP_021740079.1	7	2	39.8313	6.84e-06	1.02e-05	3.31634	0.999996	mature_control	roots_control	104.983	plasma membrane ATPase 4-like [Chenopodium quinoa]	25133.7	24105.1	15436	17462.6	33365.9	19135.8	44484.6	33619.4	38958.1	15506.1	37282.7	31015.8	57559.4	85639.3	73533.4	82017.7	66676.6	81082.4
XP_021732698.1;XP_021739676.1	1	1	2.18289	7.02e-06	1.04e-05	2.76521	0.999996	roots_control	young_control	45.747	dihydropyrimidine dehydrogenase (NADP(+)), chloroplastic-like [Chenopodium quinoa]	7815.47	4462.77	8912.08	7024.72	11401.8	5232.9	2904.84	2593.45	2336.8	3385.38	2251.76	2747.06	2390.85	2308.3	2201.2	3773.42	2948	3392.64
XP_021727061.1;XP_021742953.1	1	1	3.37658	7.87e-06	1.16e-05	3.50044	0.999995	roots_control	mature_control	46.591	ATP-citrate synthase alpha chain protein 1 [Chenopodium quinoa]	2400.61	4845.09	3675.79	4060.53	3484.11	6326.5	1434.19	2562.05	2236.45	2144.16	1518.01	2287.99	875.699	1453.63	905.105	1392.88	863.056	1592.36
XP_021726767.1;XP_021726835.1;XP_021753822.1;XP_021757579.1;XP_021757580.1;XP_021764986.1	1	1	1.40162	7.85e-06	1.16e-05	7.74531	0.999995	roots_control	mature_control	92.078	calmodulin-interacting protein 111-like [Chenopodium quinoa]	4331.44	5207.13	4970.85	5770.73	3807.78	3563.55	1364.01	1352.79	1386.74	1572.55	1894.09	1686.68	982.447	657.106	558.535	562.428	721.296	88.2826
XP_021722335.1;XP_021761620.1;XP_021763920.1;XP_021733853.1	3	2	14.0979	8.56e-06	1.25e-05	2.14325	0.999994	mature_control	roots_control	43.113	malate dehydrogenase, chloroplastic-like [Chenopodium quinoa]	6948.97	6624.43	6846.54	6234.86	3894.11	6485.84	7733.82	5434.08	9145.37	7599.13	7355.64	6895.24	13715.5	13347.7	10378.6	12012.2	12986	16934.8
XP_021725382.1;XP_021759011.1	1	1	0.899457	9.03e-06	1.32e-05	3.09358	0.999993	roots_control	young_control	27.766	probable ATP synthase 24 kDa subunit, mitochondrial [Chenopodium quinoa]	7075.67	3030.58	3540.27	3024.94	4590.66	2573.12	1026.11	1987.69	1341.19	1149.49	1116.34	1083.92	1603.13	1738.07	1212.66	1501.8	1150.88	1695.57
XP_021734930.1	1	1	2.65474	9.21e-06	1.34e-05	5.35866	0.999992	roots_control	mature_control	27.48	L-ascorbate peroxidase, cytosolic [Chenopodium quinoa]	13192	8598.47	10489.6	7549.8	17217.9	8695.97	3178.02	5403.66	2641.69	1228.02	3384.33	4756.66	1628.9	1604.86	1747.52	3072.69	1311.61	2903.11
XP_021715208.1;XP_021715607.1;XP_021720619.1;XP_021721252.1	3	3	13.2175	1.06e-05	1.54e-05	1.69968	0.999989	roots_control	mature_control	85.358	5-methyltetrahydropteroyltriglutamate--homocysteine methyltransferase [Chenopodium quinoa]	55929.6	50614.7	59184	50161.5	60901.4	47328.9	42487.6	39879.7	33286.2	45225.5	37494.1	40691.1	27544.9	31604.4	35196.4	26717.7	28701.1	40930.7
XP_021730339.1;XP_021774296.1	1	1	3.59062	1.14e-05	1.65e-05	3.98247	0.999987	roots_control	mature_control	65.843	ATP-citrate synthase beta chain protein 1-like [Chenopodium quinoa]	2715.64	2709.08	2509.29	2684.95	5168.92	4401.84	989.493	1408.36	811.637	1459.92	1001.02	1603.69	446.903	775.705	804.711	617.637	727.56	1697.14
XP_021746441.1;XP_021763927.1	2	2	4.74432	1.2e-05	1.72e-05	1.97437	0.999985	roots_control	mature_control	23.014	40S ribosomal protein S9-2-like [Chenopodium quinoa]	11450	7077.56	8157.52	8835.75	12123.9	8487.3	8303.23	9573.4	7494.1	6477.58	8513.07	9491.37	4574.81	5071.14	4206.2	4493.05	3984.9	6100.21
XP_021716433.1	1	1	2.54217	1.24e-05	1.78e-05	1.89149	0.999984	roots_control	mature_control	54.855	DEAD-box ATP-dependent RNA helicase 20-like [Chenopodium quinoa]	15464	15372	18868.1	12486.2	10940.9	12196.1	7570.78	8266.35	8309.53	8837.47	6791.03	7723.12	8889.94	7009.6	5718.26	6421.53	7834.27	9237.65
XP_021714591.1;XP_021718085.1;XP_021763910.1	2	2	5.16547	1.3e-05	1.85e-05	2.07928	0.999982	roots_control	mature_control	17.989	60S ribosomal protein L18a-like [Chenopodium quinoa]	9445.38	6462.67	6243.64	7831.45	9448.76	7204.79	6002.63	7054.28	6595.75	5233.48	6741.49	7601.31	3995.72	3357.14	3068.65	3641.95	2857.7	5508.09
XP_021751679.1;XP_021774819.1	1	1	2.96054	1.43e-05	2.03e-05	13.5053	0.999978	young_control	roots_control	45.53	stearoyl-[acyl-carrier-protein] 9-desaturase, chloroplastic [Chenopodium quinoa]	50.8937	132.368	32.7718	124.743	87.9422	204.792	1241.98	2818.8	1450.15	652.895	1093.8	1298.11	890.799	867.879	547.498	667.45	556.465	108.499
XP_021755203.1;XP_021756434.1;XP_021756433.1	3	3	16.2255	1.47e-05	2.08e-05	1.69854	0.999976	young_control	mature_control	29.071	60S ribosomal protein L7a-2 [Chenopodium quinoa]	12813.3	15397.3	14201.1	18232.8	13279.4	18554.3	14383.2	19168	14783.9	12293.1	15476	18270.4	10201.6	9272.13	8022.41	9439.52	8377.37	10249
XP_021732195.1;XP_021754464.1	2	1	4.88251	1.67e-05	2.36e-05	2.92382	0.999968	mature_control	young_control	56.643	catalase [Chenopodium quinoa]	1007.2	1287.43	979.569	701.551	862.92	739.088	1159.99	855.896	840.358	398.756	1009.42	977.126	1873	2147.5	2165.95	2595.52	2519.74	4023.6
XP_021732924.1	2	2	7.04875	1.86e-05	2.61e-05	2.02836	0.99996	roots_control	mature_control	20.786	60S ribosomal protein L11-1 [Chenopodium quinoa]	44169.8	25507.8	35407	35250.3	44515.3	30938.8	28304.6	33484.7	26910.5	22292.5	27947	32767.1	16669.8	17833.2	15103.6	16846.7	15928.9	24003.6
XP_021713842.1	1	1	2.57663	1.98e-05	2.77e-05	2.35701	0.999954	roots_control	young_control	45.428	succinate--CoA ligase [ADP-forming] subunit beta, mitochondrial [Chenopodium quinoa]	5179.21	3932.35	5872.45	3906.31	5670.2	3154.04	2006.65	2430.08	1879.91	1794.03	1687.32	1960.37	1560.36	1616.73	1481.24	2630.32	1612.82	3105.58
XP_021716284.1;XP_021761195.1	1	1	2.74509	2.03e-05	2.83e-05	2.4827	0.999951	roots_control	mature_control	38.911	eukaryotic translation initiation factor 2 subunit alpha homolog [Chenopodium quinoa]	431.104	275.855	322.018	301.942	403.017	334.989	181.891	317.461	218.521	196.629	198.819	256.884	116.592	118.306	113.192	145.929	102.668	236.649
XP_021720194.1;XP_021749838.1	1	1	3.52745	2.22e-05	3.08e-05	16.0147	0.999941	mature_control	roots_control	31.615	28 kDa ribonucleoprotein, chloroplastic-like [Chenopodium quinoa]	229.174	433.668	217.766	205.292	345.779	560.603	5426.44	3334.99	3881.02	5524.52	7912.48	2478.04	9850.36	5659.31	4785.51	5293.82	5939.82	376.891
XP_021714586.1;XP_021718074.1	1	1	4.49822	2.28e-05	3.16e-05	4.42377	0.999937	roots_control	mature_control	37.103	peroxidase 72-like [Chenopodium quinoa]	17207.6	20338.8	19512.9	7853.93	7516.91	6397.66	6335.41	10146.4	8393.51	6038.45	9051.57	12548.5	2669.13	2695.53	2541.71	2511.62	3435.1	3966.05
XP_021744590.1	1	1	3.64256	2.4e-05	3.3e-05	5.48728	0.99993	mature_control	roots_control	176.57	ferredoxin-dependent glutamate synthase, chloroplastic [Chenopodium quinoa]	2359.5	4623.6	5205.93	4276.77	748.376	4093.5	12113.5	14139.1	13441.2	5823.84	9481.89	10252.2	19396.3	21370.9	13452.8	20351.2	18445.9	23904.1
XP_021714796.1;XP_021714797.1;XP_021729523.1;XP_021729526.1	1	1	3.56199	2.94e-05	4.04e-05	1.78545	0.999893	roots_control	mature_control	47.201	elongation factor 1-gamma 2-like [Chenopodium quinoa]	15026.9	11804.9	16451.4	15185.4	20392	14813	11502.4	11220.6	8911.92	10591.6	9417.33	10140.2	7146.46	8431.31	8183.89	8669.8	8124.4	11909.1
XP_021743700.1;XP_021759719.1	1	1	1.89335	3.33e-05	4.56e-05	3.16238	0.999862	roots_control	mature_control	56.397	protein disulfide-isomerase-like [Chenopodium quinoa]	8330.89	5171.64	6917.56	6270.9	6392.55	5207.93	3475.02	4482.27	2749.01	3291.16	4260.28	6391.82	1685.4	1597.17	1169.39	1541.25	1827.43	4287.79
XP_021737447.1;XP_021775882.1	1	1	0.276669	3.49e-05	4.75e-05	5.28629	0.999849	roots_control	mature_control	47.13	ubiquitin-like modifier-activating enzyme 5 [Chenopodium quinoa]	2547.71	3065.19	3491.27	3364.26	3196.7	3857.81	947.225	987.199	2291.71	2008.83	1486.56	1858.07	980.781	535.531	771.136	491.891	782.788	131
XP_021731895.1;XP_021758366.1	1	1	3.86097	3.9e-05	5.29e-05	2.94197	0.999812	roots_control	mature_control	9.954	probable small nuclear ribonucleoprotein F [Chenopodium quinoa]	4439.28	1897.37	3603.94	2203.19	2804.22	1589.51	1484.41	1154.88	1261.6	1046.51	1475.29	1655.28	696.985	965.812	829.042	1317.02	838.953	973.421
XP_021716085.1;XP_021733349.1	2	2	7.82785	4.14e-05	5.6e-05	3.11075	0.999789	roots_control	mature_control	98.03	26S proteasome non-ATPase regulatory subunit 2 homolog A [Chenopodium quinoa]	1961.19	2727.75	2906.56	2671.56	2195.95	3946.24	1238.81	1923.12	1568.58	1553.64	1252.81	1418.42	1130.92	922.904	1033.82	656.233	1176.15	354.986
XP_021715577.1	1	1	4.53821	4.24e-05	5.71e-05	1.73915	0.999779	roots_control	mature_control	12.367	60S ribosomal protein L30 [Chenopodium quinoa]	13806.7	8420.9	9884.05	11661.6	11926.9	11210.9	8020.28	8446.74	8500.21	8502.9	9875.72	10746.4	6356.54	7152.45	6318.39	5780.35	5033.42	7832.23
XP_021750827.1;XP_021753381.1	2	2	9.07465	4.31e-05	5.78e-05	3.38394	0.999772	roots_control	mature_control	65.241	D-3-phosphoglycerate dehydrogenase 1, chloroplastic-like [Chenopodium quinoa]	12249.3	10592.5	14525.9	13280.4	18326.6	16907.3	5737.29	5615.77	6322.21	6637.38	6284.51	6576.79	6094.34	4149.96	4896.52	3681.42	5297.55	1259.49
XP_021726944.1;XP_021773900.1	1	1	3.20283	4.49e-05	6e-05	2.71714	0.999754	roots_control	mature_control	60.183	T-complex protein 1 subunit eta [Chenopodium quinoa]	5371.67	2438.34	5930.51	5408.39	4443.2	4705.5	3321.09	4749.54	3358.31	3146.46	2841.36	4071.32	1633.71	1668.46	1356.33	1561.06	1217.44	2977.51
XP_021731844.1;XP_021736717.1	1	1	0.870134	4.67e-05	6.23e-05	9.18819	0.999734	roots_control	mature_control	92.17	phospholipase D alpha 1-like [Chenopodium quinoa]	514.816	406.491	458.399	352.243	222.469	322.089	94.2404	124.055	82.6085	127.489	14.2161	50.2379	51.2327	55.7115	9.30738	31.0105	45.5891	54.9133
XP_021768640.1;XP_021769964.1	4	1	19.0171	4.93e-05	6.54e-05	2.45633	0.999706	young_control	mature_control	42.892	S-adenosylmethionine synthase 2-like [Chenopodium quinoa]	3198.7	6382.39	5520.38	5891.24	2878.25	6716.62	4481.04	6140.78	4717.58	5249.66	5215.98	6058.49	1740.03	2342.64	3475.02	1703.65	1934.86	1775.8
XP_021722892.1;XP_021733841.1;XP_021761628.1	1	1	7.07144	5.99e-05	7.93e-05	2.26665	0.999578	young_control	mature_control	13.811	60S ribosomal protein L34 [Chenopodium quinoa]	7163.9	13530.6	9686.06	14763.3	11325.5	14889.7	16410.1	17932.8	10026	11614.2	11472.8	14670.7	5800.62	5695.93	6987.38	4739.26	5235.71	7773.64
XP_021719014.1;XP_021733696.1	2	1	5.37746	6.38e-05	8.4e-05	2.16377	0.999528	roots_control	mature_control	54.669	betaine aldehyde dehydrogenase, chloroplastic-like [Chenopodium quinoa]	2718.2	1787.89	2402.75	1478.32	2691.88	1904.37	838.799	1337.41	1065.1	1216.42	1017.09	1522.29	861.316	945.748	724.076	1165.43	1005.2	1298.59
XP_021746153.1	1	1	5.7837	6.4e-05	8.4e-05	2.25842	0.999525	roots_control	young_control	29.578	mitochondrial outer membrane protein porin of 36 kDa [Chenopodium quinoa]	21777.8	11857.5	13956.5	10241.3	11234.1	10543	6326.4	6247.16	5974.57	6543.62	5278.98	4879.59	8698.38	7723.98	9022.91	8395.75	6023.26	11725.9
XP_021721538.1;XP_021770780.1;XP_021775340.1	1	1	3.70615	6.53e-05	8.53e-05	4.31462	0.999507	roots_control	mature_control	45.097	60S ribosomal protein L4-like [Chenopodium quinoa]	23271.1	19598.3	19888.5	16650.8	34976.2	32880.9	9917.13	6476.15	9537.61	13094.5	8478.62	10579.1	6993.32	3632.59	9865.38	1762.41	8484.03	3394.07
XP_021715657.1;XP_021720572.1	1	1	2.20177	6.54e-05	8.53e-05	3.51503	0.999506	roots_control	mature_control	59.299	T-complex protein 1 subunit zeta 1 [Chenopodium quinoa]	1314.34	1882.56	1405.55	1667.78	2542.94	2912.28	706.887	1330.65	641.021	1156.67	1200.37	964.264	668.424	366.813	552.062	265.361	594.622	888.517
XP_021740008.1	1	1	10.2522	6.58e-05	8.55e-05	2.5525	0.999501	roots_control	mature_control	17.33	eukaryotic translation initiation factor 5A-4-like [Chenopodium quinoa]	21378.7	18144.1	28477.9	25541.6	19471.6	16096.8	10988.6	15488.8	7497.25	8621.34	9972.06	11786.4	5935.46	6063.99	8073.02	10102.1	6244.2	14163.3
XP_021736301.1;XP_021744399.1;XP_021746571.1	3	3	12.0994	6.67e-05	8.63e-05	1.92279	0.999489	roots_control	mature_control	39.06	LOW QUALITY PROTEIN: glyceraldehyde-3-phosphate dehydrogenase-like [Chenopodium quinoa]	244346	208180	285708	183651	303161	214608	126323	146424	143701	145378	138352	129843	141505	144124	115986	138381	137141	71597.3
XP_021750573.1	1	1	3.54105	7.22e-05	9.29e-05	1.57329	0.999412	roots_control	young_control	55.192	pyruvate kinase, cytosolic isozyme [Chenopodium quinoa]	74117.3	77248.8	85767.9	61239.4	72280.6	69396.4	45047.8	55023.9	43060	45996.7	41742.1	48830.1	50534.2	65969.8	40012.1	51522	54388.9	58645.2
XP_021726330.1	1	1	1.86992	7.22e-05	9.29e-05	1.97808	0.999411	roots_control	mature_control	66.066	uncharacterized protein LOC110693520 [Chenopodium quinoa]	15727.4	13208.2	15685.5	13677.8	18721.3	14750.6	10890.5	19656.2	13044.7	9313.59	10769.8	13332.4	7448.28	7266.78	5569.82	9049.08	7696.04	9363.88
XP_021720335.1;XP_021761899.1	1	1	2.30717	7.28e-05	9.29e-05	2.76957	0.999403	roots_control	mature_control	106.014	coatomer subunit beta-1 [Chenopodium quinoa]	5227.03	4644.63	4416.99	4049.04	6083.4	4112.13	2491.02	5829.35	2885.43	2749.91	2094.94	3111.49	1464.02	1582.8	1753.52	1263.29	1162.94	3075.83
XP_021714944.1;XP_021728798.1	2	2	6.67206	7.26e-05	9.29e-05	1.89676	0.999406	mature_control	young_control	31.908	mitochondrial dicarboxylate/tricarboxylate transporter DTC-like [Chenopodium quinoa]	11458.6	7428.28	7924.86	9315.79	11500.7	10952.5	6986.78	6699.1	6564.5	6125.04	6946.71	7495.32	10983.4	13376.7	9624.59	13297	11753.1	18386.3
XP_021740970.1	1	1	1.48281	7.81e-05	9.94e-05	3.0519	0.999325	roots_control	mature_control	31.249	hypersensitive-induced response protein 2-like [Chenopodium quinoa]	6869.9	5779.74	7766.57	8482.12	7537.84	6720.73	2744.16	2351.2	1794.73	2366.9	2036.37	3349.26	1543.82	1344.46	1853.19	1226.11	1398.12	6775.28
XP_021719739.1	1	1	6.5407	8.03e-05	0.000101708	2.28527	0.999293	roots_control	mature_control	24.26	60S ribosomal protein L15-2 [Chenopodium quinoa]	13346.4	13438.8	21902.5	19253.5	28564.1	18848.2	17338.6	25083.8	12142.2	13693.1	14746.7	18457.7	7954.05	8084.65	9257.47	6874.48	7479.71	10826.6
XP_021762306.1;XP_021762314.1	1	1	2.10112	8.38e-05	0.0001058	3.82242	0.999239	roots_control	mature_control	140.053	eukaryotic translation initiation factor 5B-like [Chenopodium quinoa]	995.777	706.821	1122.96	1094.52	1442.85	990.334	440.392	988.357	844.898	593.181	475.25	665.623	396.959	467.909	277.125	251.97	182.709	85.4311
XP_021714170.1;XP_021751733.1	1	1	2.29749	9.32e-05	0.000117341	2.60014	0.999087	mature_control	roots_control	63.114	asparagine synthetase [glutamine-hydrolyzing] 2 [Chenopodium quinoa]	1099.93	620.52	1207.04	1236.77	1070.46	922.137	2119.21	3270.13	2268.48	1683.61	1926	2048.55	2449.43	2660.8	1988.01	2002.25	1981.5	4926.72
XP_021725584.1;XP_021768341.1	1	1	2.82805	9.46e-05	0.000118633	4.04235	0.999065	young_control	roots_control	33.467	ATP-dependent Clp protease proteolytic subunit 4, chloroplastic-like [Chenopodium quinoa]	317.537	1464.76	1093.39	1342.81	219.186	1516.3	3843.39	4032.44	4417.72	3768.38	3955.35	4050.8	3828.2	3389.99	2582.69	3505.95	2894.89	5824.69
XP_021713619.1;XP_021742054.1	1	1	4.9017	0.000100931	0.000126164	1.80749	0.998958	roots_control	mature_control	52.036	UTP--glucose-1-phosphate uridylyltransferase [Chenopodium quinoa]	30575.9	22685.4	29624	29309.4	46988.9	35046.2	21414.9	15568.4	17139.1	25265.5	16089.7	18266.8	18449.5	17176.2	20103.3	16719.2	15928.6	19081.4
XP_021731657.1;XP_021761281.1	3	3	10.3754	0.000103251	0.000128623	2.15673	0.998918	roots_control	mature_control	61.367	calnexin homolog [Chenopodium quinoa]	8824.15	5375.99	5428.77	6385.14	6686.21	5896.78	5006.89	4242.03	3324.55	4704.27	3889.04	5574.7	2286.96	2432.6	3650.92	2849.06	2113.25	4563.3
XP_021731552.1;XP_021738650.1	1	1	1.77188	0.000105381	0.00013083	1.66536	0.998881	young_control	mature_control	54.918	diaminopimelate decarboxylase 2, chloroplastic-like [Chenopodium quinoa]	7275.19	6750.76	9593.39	7927.93	10792.1	7278.74	11734.2	10014	9257.57	9922.8	8826.49	9580.97	5240.48	5611.46	6313.83	5009.82	5639.93	7814.01
XP_021725571.1;XP_021762297.1;XP_021765831.1;XP_021768348.1	2	2	10.031	0.000109971	0.000135606	2.12664	0.9988	roots_control	mature_control	23.806	60S ribosomal protein L13-1-like [Chenopodium quinoa]	7316.87	7131.12	5377.27	8813.4	10707.2	7406.11	5900.6	8861.03	5609.6	6163.6	5753.1	7060.97	3786.72	2872.22	3425.6	2823.57	3003.54	6072.33
XP_021737623.1;XP_021742620.1;XP_021771527.1;XP_021772813.1	1	1	3.20197	0.000109847	0.000135606	2.15765	0.998802	roots_control	mature_control	109.768	eukaryotic translation initiation factor 3 subunit A-like [Chenopodium quinoa]	2124.19	1640.71	1774.99	2331.79	2475.21	2078.4	1705.15	2115.42	1192.04	1525	1769.43	2133.61	754.42	894.482	680.973	937.008	771.823	1719.99
XP_021729710.1;XP_021739624.1;XP_021766203.1;XP_021770974.1	1	1	2.27619	0.000120522	0.000148117	2.97012	0.998608	mature_control	roots_control	23.518	glutathione S-transferase DHAR2-like [Chenopodium quinoa]	1547.15	1269.27	1423.97	1240.63	1993.7	775.888	3379.55	2179.29	2650.24	5952.61	4063.56	4467.79	2951.46	3077.02	3646.34	4351.53	2911.72	7567.22
XP_021730308.1	2	2	4.01528	0.000129327	0.000158404	2.52864	0.998442	roots_control	mature_control	15.003	60S ribosomal protein L23 [Chenopodium quinoa]	12260.7	6216.33	6451.22	7743.93	11141.8	7258.87	4884.99	11035.9	6085.86	4976.92	5796.28	7332.81	3444.89	2873.88	3200.64	2944.71	2531.46	5202.19
XP_021724519.1;XP_021735208.1	1	1	1.36152	0.000135406	0.000165295	2.01327	0.998325	roots_control	mature_control	47.168	26S proteasome non-ATPase regulatory subunit 11 homolog [Chenopodium quinoa]	2206.98	2054.74	1780.61	1503.26	2538.46	1594.58	1043.13	537.508	1029.91	1263.1	1066.44	1223.44	895.212	1005.38	776.281	1084.53	877.394	1162.03
XP_021727634.1;XP_021760055.1	1	1	2.4985	0.000139551	0.000169788	1.87429	0.998244	roots_control	mature_control	55.03	phosphoserine aminotransferase, chloroplastic-like [Chenopodium quinoa]	6298.29	5000.91	7311.51	5716.82	5858.33	6166.5	4935.12	7732.18	5443.91	6005.62	4820.63	6514.37	2919.54	2577.46	2224.6	3663.68	2616.45	5393.54
XP_021770099.1;XP_021774122.1;XP_021742666.1;XP_021730448.1;XP_021774096.1	3	3	14.2202	0.000142828	0.000173197	2.28722	0.998179	roots_control	mature_control	21.967	GTP-binding protein SAR1A-like [Chenopodium quinoa]	13997.3	10406.1	9263.44	8200.72	14113.3	9827.84	4371.11	8732.1	6332.49	4483.11	5447.04	7241.09	4005.84	4415.34	4430.09	4822.99	3423.93	7674.15
XP_021718401.1;XP_021718413.1;XP_021756924.1;XP_021775698.1	2	1	5.09022	0.000156192	0.000188775	2.1996	0.997909	roots_control	young_control	29.24	14-3-3-like protein GF14 iota [Chenopodium quinoa]	3912.08	4572.41	3994.48	3221.77	5259.67	3296.9	1535.57	1974.92	1869.61	1833.24	1790.1	2024.59	1783.63	2098.48	1441.11	2318.65	1687.13	4185.57
XP_021747878.1	1	1	1.31909	0.000157418	0.000189005	5.13902	0.997884	mature_control	young_control	79.639	uncharacterized protein LOC110713738 [Chenopodium quinoa]	59348.4	50187.8	48163.7	14284	16851	18392.1	13841.1	13468.2	17418.6	13460.4	12507.4	8056.83	53599.3	81078.7	31339	80284.1	49056.3	109355
XP_021716118.1	1	1	5.29542	0.000157282	0.000189005	3.21134	0.997886	roots_control	young_control	90.237	sucrose synthase-like [Chenopodium quinoa]	4995.94	17180.1	10258.5	11294.5	9086.78	16934.1	2511.31	3349.58	4730.86	3750.06	4522.68	2855.41	5022.67	4949.65	3956.18	7798.22	7361.67	5385.21
XP_021759994.1;XP_021763533.1	3	1	7.18848	0.000159152	0.00019046	1.74952	0.997848	roots_control	young_control	29.023	14-3-3-like protein [Chenopodium quinoa]	3773.36	3859.84	3844.76	3252.6	4442.54	2963.55	2031.06	2422.16	2010.64	1894.83	2007.17	2287.09	1872.09	2112.09	1566.6	2508.18	1753.48	3415.32
XP_021743660.1	1	1	2.71489	0.000164352	0.00019604	3.60551	0.99774	mature_control	roots_control	120.46	ubiquitin carboxyl-terminal hydrolase 16-like [Chenopodium quinoa]	7106.69	7159.88	8190.07	5312.49	9003.37	8795.34	14464.8	10840.5	23959.2	20996.3	20490.8	17774.8	23604.3	28127.9	41445.1	28147	34137.1	8834.07
XP_021754356.1;XP_021757474.1	1	1	5.20839	0.000220521	0.000262183	1.91014	0.996507	mature_control	young_control	54.171	uncharacterized protein LOC110719686 [Chenopodium quinoa]	15757.8	10172.3	13911.3	9360.22	17197.1	10644.6	9789.98	5134.75	8161.01	10405.5	9388.77	6930.02	15015.5	15617.7	16173.8	16567.7	15915	15854.7
XP_021732667.1	1	1	3.48024	0.00023698	0.000280837	2.19464	0.996127	roots_control	mature_control	88.229	pentatricopeptide repeat-containing protein At1g11290, chloroplastic-like [Chenopodium quinoa]	8303.88	11996	6788.02	11606.5	14270.1	10169.8	8851.81	6059.94	7168.43	7453.61	8287.04	10090.9	4496.89	3681.62	4608.58	3812.47	3904.48	8263.53
XP_021765646.1;XP_021768197.1	1	1	3.08109	0.000254156	0.000300216	3.40011	0.995724	mature_control	roots_control	31.389	bifunctional protein FolD 2-like [Chenopodium quinoa]	2579.23	1219.33	2251	875.526	1944.36	1238.5	2841.44	4232.39	4503.7	3292.77	2758.99	3091.19	5882.54	4009	3911.09	3974.12	4066.89	12524.4
XP_021740253.1;XP_021743575.1	2	2	6.69649	0.000304309	0.0003583	1.6541	0.994516	young_control	mature_control	28.599	40S ribosomal protein S6 [Chenopodium quinoa]	27284.3	24429	30114.7	30138.1	43631.5	28838.6	36297.7	43144.8	29417.6	29239.4	32909	39495.3	18678.8	21080.2	18467.5	24860.2	19317.8	24857.3
XP_021738270.1;XP_021741242.1	2	2	6.20675	0.000334348	0.000392402	3.59699	0.993774	roots_control	young_control	44.639	glutamate dehydrogenase B-like [Chenopodium quinoa]	14556.5	26023.8	24443.4	22899.4	4808.33	18426.4	5565.63	4466.58	6087.87	5420.03	4821.93	4540.98	5287.89	7258.09	8093.35	7753.89	7816.05	7844.78
XP_021725471.1;XP_021754200.1	1	1	3.01105	0.000361485	0.000422892	3.24163	0.993095	roots_control	mature_control	99.443	beta-adaptin-like protein C [Chenopodium quinoa]	3444.98	4903.68	4128.24	4205.37	5982.39	5591.01	2258.57	1644.91	2523.52	3053.73	3223.89	3365.73	1899.39	2221.44	1761.49	1195.95	1267.65	370.582
XP_021720981.1;XP_021734200.1;XP_021743370.1	1	1	3.33347	0.00039126	0.000456261	1.66903	0.992342	roots_control	young_control	23.635	60S ribosomal protein L13a-4 [Chenopodium quinoa]	10143.1	7931.19	11238	10322.9	12845.6	13902.1	6877.14	5820.03	6670.82	5090.49	7168.67	8146.26	5401.37	7743.02	7686.32	8274.54	5340.98	7142.45
XP_021745960.1;XP_021776463.1;XP_021753391.1	2	2	6.79207	0.000422604	0.000491244	1.63459	0.991542	roots_control	mature_control	21.88	60S ribosomal protein L9-like [Chenopodium quinoa]	11805.4	6184.08	7892.66	8165.03	8796.78	7880.33	6935.32	8822.39	8188.72	6709.13	7661.97	9077.46	5626.67	4895.57	4007.07	5069.18	4544.12	6889.26
XP_021743695.1;XP_021743696.1	1	1	3.28359	0.000488098	0.000565574	1.70738	0.989855	mature_control	young_control	46.558	probable L-ascorbate peroxidase 6, chloroplastic isoform X1 [Chenopodium quinoa]	20621.8	14777.9	27883.6	16167.6	20618.5	13943.7	16402.5	15753.7	19316.2	14367.9	15622.6	15672	26767.5	33455.8	21063.5	27129.6	26562.1	30867.8
XP_021720217.1;XP_021762040.1	1	1	1.62395	0.00057487	0.000664012	2.93557	0.987601	young_control	roots_control	218.372	callose synthase 10-like [Chenopodium quinoa]	2555.81	888.099	1162.6	2005.13	1599.57	1186.02	4214.75	5494.31	3823.14	2977.3	5455.2	5621.49	1480.39	1372.42	3064.43	1018.67	1065.18	3670.7
XP_021765533.1;XP_021768314.1	3	3	9.85993	0.000580843	0.000668794	1.65973	0.987446	roots_control	mature_control	53.733	V-type proton ATPase subunit B 2 [Chenopodium quinoa]	19925.6	11509.8	17534.7	13320.9	19645.2	11452.9	9240.63	10326.5	9626.1	8938.43	9873.53	10416.3	8481.04	10418.2	7301.41	9884.41	8151.44	12031.1
XP_021732138.1	1	1	1.70271	0.000653141	0.000749674	4.39432	0.985562	roots_control	mature_control	38.849	caffeine synthase 1-like [Chenopodium quinoa]	2922.15	9793.61	4729.66	6517.49	3686.93	9906.48	1592.4	987.283	1736.79	2239.93	2030.5	2171.09	1446.82	1948.42	1438.21	1517.25	1938.6	257.252
XP_021731214.1;XP_021732237.1;XP_021756489.1;XP_021766051.1	1	1	3.53591	0.000677158	0.000774804	1.86091	0.984937	young_control	mature_control	25.948	60S ribosomal protein L10-like [Chenopodium quinoa]	11034.2	14483.5	11733.9	13296.5	8071.32	18837.2	12984.3	17270.5	17234.3	12901.2	13861.1	14385.9	11344	7808.24	7406.28	5230.7	8562.79	7279.14
XP_021750034.1;XP_021756683.1	2	2	5.17966	0.000717939	0.000818899	1.86547	0.983876	roots_control	young_control	27.13	proteasome subunit alpha type-6-like [Chenopodium quinoa]	5075.29	3436.25	4588.94	3724.45	5684.59	3412.97	2277.19	2639.83	2080.82	2113.85	2253.46	2530.83	2042.14	2520.76	2066.78	2485.45	2365.55	4775.13
XP_021731605.1;XP_021738599.1	1	1	3.10504	0.000786115	0.000893869	1.86331	0.982107	young_control	mature_control	98.426	LOW QUALITY PROTEIN: coatomer subunit gamma-like [Chenopodium quinoa]	3482.22	6009.88	4246.51	4707.72	7069.51	6015.73	7499.87	7621.32	7544.36	6877.01	7127.85	7650.58	4834.68	5024.46	3732.95	4181.76	3839.46	2172.81
XP_021760951.1;XP_021763424.1;XP_021767455.1;XP_021771663.1	1	1	3.1569	0.00094999	0.00107685	2.18276	0.977895	roots_control	mature_control	41.245	alcohol dehydrogenase 1 [Chenopodium quinoa]	11414.6	6121.63	5998.92	7639.94	8810.8	19740.5	4993.08	4368.93	4494.89	6003.88	4186.83	5455.63	4445.6	4846.46	4157.05	4403.37	4904.7	4605.54
XP_021739734.1;XP_021768888.1	1	1	2.47674	0.00104125	0.00117664	10.6162	0.975578	mature_control	roots_control	115.502	protein translocase subunit SecA, chloroplastic-like [Chenopodium quinoa]	137.243	356.798	682.012	556.844	1052.22	487.956	4052.07	2293.72	4548.37	4726.02	4364.35	3059.2	6641.2	5517.94	9844.51	4300.82	8179.04	264.101
XP_021744872.1;XP_021759408.1	2	2	8.8781	0.00118751	0.00133778	2.08629	0.971916	roots_control	mature_control	19.532	60S ribosomal protein L17-1-like [Chenopodium quinoa]	7074.08	4625.34	3823.61	5351.47	8216.35	5290.16	3325.19	5787.64	3533.53	3448.08	4260.04	4884.06	2626.69	1973.15	2415.63	2417.77	2067.7	4978.54
XP_021727589.1;XP_021759758.1	1	1	4.32047	0.00126773	0.00142376	1.65267	0.969936	roots_control	mature_control	42.845	26S proteasome non-ATPase regulatory subunit 4 homolog [Chenopodium quinoa]	23305.2	17191.2	23652.3	17788.9	25925.5	15422.4	15243.1	14328.1	12900	17538.5	15057.8	17825.8	10075.3	16849.9	10284.1	11776.4	15030	10581.9
XP_021757603.1;XP_021754297.1	2	2	4.97893	0.00149176	0.00167022	1.69103	0.964512	roots_control	young_control	53.704	6-phosphogluconate dehydrogenase, decarboxylating 2, chloroplastic [Chenopodium quinoa]	28149.2	20002	27976.1	17500.5	21267.6	19493.1	11824.5	16215.4	13879.6	11691.6	12621.6	13238.9	15113.8	18883.2	11332.7	16724.7	14697.8	23732.9
XP_021729836.1;XP_021730626.1;XP_021757157.1	2	2	6.27258	0.00150122	0.00167567	1.98423	0.964287	roots_control	mature_control	15.686	60S ribosomal protein L27-1-like [Chenopodium quinoa]	8888.1	7203.41	6462.1	7978.71	11900.6	7173.47	5686.16	9972.65	5719.35	5295.15	5661.07	7191.5	3915.98	3152.43	3549.77	3214.81	3033.87	8133.5
XP_021738951.1;XP_021738952.1;XP_021738953.1;XP_021763737.1;XP_021763738.1;XP_021763739.1	1	1	3.19507	0.00181531	0.00202009	2.33487	0.956957	roots_control	mature_control	84.687	U-box domain-containing protein 52-like isoform X1 [Chenopodium quinoa]	59775.4	24574.1	34358.9	24267.1	56186.7	24202.8	21766.7	37148	28193.7	22622.5	24902.1	33793.9	15527.6	16210.3	10239.6	15115.4	13210.8	25361
XP_021773967.1;XP_021773968.1	1	1	2.10022	0.00190643	0.00211503	2.70772	0.954887	roots_control	mature_control	64.389	phosphoglucan phosphatase LSF1, chloroplastic-like isoform X1 [Chenopodium quinoa]	2483.56	2027.83	3272.93	3930.17	8043.27	3330.67	1965.55	1129.21	1149.08	2057.87	1610.48	2193.36	1087	1178.43	1146.08	1041.4	1053.5	3020.47
XP_021768906.1;XP_021769735.1	5	2	15.1862	0.00192469	0.00212882	2.16233	0.954475	roots_control	mature_control	89.369	cell division cycle protein 48 homolog [Chenopodium quinoa]	5161.14	3622.36	2925.64	4299.04	5617.67	3496.57	1827.53	3541.5	1762.96	2038.28	1990.65	3060.74	1521.97	1292.74	2050.99	1498.79	1242.76	4010.97
XP_021719197.1;XP_021739577.1	1	1	3.15485	0.00197003	0.00217239	1.68485	0.953457	young_control	mature_control	24.619	40S ribosomal protein S8 [Chenopodium quinoa]	14797.5	8915.42	13853.3	12094.6	18273.4	10274.8	13164.7	20586.8	13107.3	10993	12692.4	14394.8	9913.78	7569.43	6957.23	7598.49	7923.18	10451.2
XP_021755538.1;XP_021755540.1;XP_021762173.1;XP_021762174.1	1	1	4.06786	0.00220068	0.00241942	1.50597	0.948367	roots_control	mature_control	55.246	leucine aminopeptidase 1-like [Chenopodium quinoa]	7482.87	5458.52	7979.69	6403.74	9616.54	5517.11	5985.4	5935.94	4694.82	4862.34	5519.8	6369.75	4726.57	4112.09	4642.35	5055.59	4325.51	5331.32
XP_021754234.1;XP_021757554.1	5	4	16.2276	0.00238082	0.00260179	1.50826	0.944494	roots_control	young_control	53.959	monodehydroascorbate reductase 5, mitochondrial-like [Chenopodium quinoa]	8928.98	7303.34	9125.79	7077.57	10139.2	7227.74	4909.17	7293.55	5702.97	5845.27	4606.24	4662.61	7120.12	6671.39	6085.15	7505.86	6848.08	10440.2
XP_021721912.1;XP_021752847.1	2	2	10.234	0.00269469	0.002936	1.88217	0.937948	roots_control	mature_control	35.342	malate dehydrogenase, cytoplasmic [Chenopodium quinoa]	19770	14457.2	22556.5	13391.2	28696.2	14660.7	17906.8	14167.2	9876.82	14325.8	14599.1	16151.7	9623.58	6953.9	11276	10794.4	7829.76	13842.1
XP_021764738.1;XP_021760876.1	3	3	12.8765	0.00279725	0.00303869	1.63368	0.935862	roots_control	mature_control	24.603	60S ribosomal protein L10a [Chenopodium quinoa]	17040.6	18999.8	17939.4	21221.4	21650.2	19557.4	18952.3	16277.9	13570.2	15475.4	14999.9	17878.2	8237.32	9918.99	11647.4	10567.9	8415.63	22468.3
XP_021753150.1;XP_021776049.1;XP_021776057.1	1	1	3.21127	0.00287776	0.00311686	3.58195	0.934242	roots_control	mature_control	28.143	5'-methylthioadenosine/S-adenosylhomocysteine nucleosidase 1-like [Chenopodium quinoa]	2093	1832.54	2628.99	1815.67	3583.1	2554.25	635.185	1419.39	831.065	868.839	809.302	1421.71	903.742	750.775	688.858	993.23	641.096	72.4792
XP_021753174.1;XP_021776217.1	1	1	2.20561	0.00325831	0.00350821	1.83108	0.926782	mature_control	young_control	56.264	glutamate decarboxylase [Chenopodium quinoa]	3335.42	2808.86	3805.52	2735.01	1956.43	2645.73	1986.68	1720.71	2308.06	2401.7	1532.53	1615.76	4316.59	3382.32	2520.27	2400.23	3180.27	5377.62
XP_021729976.1;XP_021733978.1	1	1	2.39452	0.00325675	0.00350821	4.35297	0.926812	roots_control	mature_control	21.962	nascent polypeptide-associated complex subunit alpha-like protein 1 [Chenopodium quinoa]	14791.1	8687.81	16243.7	12526.8	19044.4	8312.82	3557.55	9937.33	6604.67	4599.92	4771.98	7231.22	3841.55	4155.24	2225.27	4870.97	2978.74	216.092
XP_021769938.1;XP_021774403.1	1	1	3.4625	0.00361521	0.00388103	1.8599	0.920063	young_control	mature_control	14.431	small nuclear ribonucleoprotein SmD3b-like [Chenopodium quinoa]	341.282	435.01	218.053	397.6	288.79	324.604	352.492	618.652	438.343	423.487	412.824	445.516	240.554	170.148	189.33	222.591	157.884	466.517
XP_021734441.1;XP_021772391.1	1	1	10.7464	0.00399317	0.00427421	2.11227	0.913216	roots_control	mature_control	25.049	vesicle-associated membrane protein 721-like [Chenopodium quinoa]	7414.45	8136.52	7318.16	5727.98	5584.86	7089.01	3003.27	11867.7	5829.61	3763.2	4124.55	5581.85	3050.27	3197.83	2850.17	2916.46	2180.83	5343.1
XP_021732432.1;XP_021769151.1	1	1	2.49509	0.00444396	0.00474283	4.3745	0.905377	roots_control	mature_control	30.648	probable aquaporin PIP1-4 [Chenopodium quinoa]	11270.6	21284.7	14052.5	13880.5	13876.9	16450.2	3481.56	3236.73	3732.24	3370.77	4607.25	3701.81	3215.38	5510.14	3490.54	3150.11	5276.29	117.744
XP_021764126.1;XP_021764128.1	1	1	1.75985	0.00532072	0.00566199	1.89135	0.891036	roots_control	mature_control	12.448	60S ribosomal protein L35 isoform X2 [Chenopodium quinoa]	2868.2	3126.35	2738.04	4036.19	6354.1	3468.88	3364.29	2617.45	2393.36	2281.85	3771.3	4828.41	1788.69	1648.63	1726.92	2009.35	1560.91	3210.26
XP_021743149.1;XP_021764833.1	1	1	3.11982	0.00538911	0.0057181	2.07684	0.889963	mature_control	roots_control	23.968	peroxiredoxin-2E-1, chloroplastic-like [Chenopodium quinoa]	1560.14	992.571	1839.32	1903.55	2247.93	887.567	2549.95	2084.88	2125.17	1950.77	2543.43	2001.02	2180.79	2633.86	2337.96	5046.91	2382.37	5004.94
XP_021725497.1;XP_021741865.1;XP_021745442.1;XP_021749835.1;XP_021725495.1;XP_021739192.1;XP_021769395.1	2	2	9.52544	0.00645811	0.00681274	1.81043	0.873942	roots_control	mature_control	10.202	40S ribosomal protein S11-3-like isoform X5 [Chenopodium quinoa]	16524.3	13587.2	11155.4	14464	12592.9	13766.7	8350.5	26345.7	12259.1	7600.04	12680.2	12062	8646.15	6698.48	6728.36	6224.62	6104.25	10941.4
XP_021752231.1;XP_021774668.1;XP_021774776.1	1	1	4.52884	0.0065374	0.00687651	1.59528	0.872806	mature_control	roots_control	28.192	peptidyl-prolyl cis-trans isomerase-like [Chenopodium quinoa]	7469.97	6195.22	7631.11	7427.2	9025.03	7206.02	11641.5	10932.5	11955.2	12565.8	12754.7	10463.4	10354.2	12759.9	10763.2	19108.3	12618.9	6110.58
XP_021734528.1;XP_021772490.1	4	1	19.7287	0.00675901	0.00708919	1.77769	0.869666	young_control	mature_control	43.146	S-adenosylmethionine synthase 4 [Chenopodium quinoa]	21727.7	36241.4	26514.2	33455.9	16827.6	32938.4	38381.6	38617.4	32363.6	47548.8	38169.4	46200.9	15484.6	25820.9	37725.3	14336.3	16223.8	26136.5
XP_021755293.1;XP_021755954.1	1	1	1.59934	0.00770867	0.00806208	2.10498	0.856764	young_control	mature_control	93.058	endoplasmin homolog [Chenopodium quinoa]	1336.53	482.097	744.81	792.439	1327.25	703.992	630.208	1146.65	738.848	1084.88	831.128	1318.79	478.41	281.917	430.959	466.122	171.486	902.958
XP_021738648.1;XP_021769338.1	1	1	3.80022	0.0083761	0.00873508	2.09889	0.848181	roots_control	young_control	94.652	phospholipase D alpha 1-like [Chenopodium quinoa]	490.593	405.477	523.216	315.395	138.622	388.566	211.372	246.138	180.135	177.152	119.748	143.107	205.302	253.455	170.571	247.41	257.653	200.879
XP_021751681.1;XP_021774724.1	1	1	4.28338	0.0100882	0.0104906	2.31233	0.827729	roots_control	mature_control	49.713	guanosine nucleotide diphosphate dissociation inhibitor 2 [Chenopodium quinoa]	3617.35	9484.86	4877.66	11102.5	2921.09	11994.4	4729.94	8486.84	5798.43	6679.53	5129.3	6273.71	3300.6	3611.7	3234.48	3535.56	2945.11	2400.04
XP_021760583.1	1	1	0.537796	0.0129717	0.0134508	2.5299	0.797362	roots_control	young_control	64.066	heat shock cognate 70 kDa protein-like [Chenopodium quinoa]	2102.23	986.563	3063.8	1854.93	4412.91	2221.44	1150.41	477.339	785.756	817.576	722.38	1834.07	797.424	1027.21	406.695	1325.21	1522.16	1708.28
XP_021768703.1;XP_021770032.1	1	1	0.843319	0.0134934	0.0139521	5.06133	0.792316	roots_control	mature_control	66.605	KH domain-containing protein At4g18375-like [Chenopodium quinoa]	668.521	337.106	630.713	979.583	657.73	624.233	217.49	199.426	402.688	290.155	329.226	601.91	216.222	182.588	127.462	136.656	105.941	1.26207
XP_021772356.1	1	1	1.79615	0.0148246	0.0152422	8.99637	0.779967	mature_control	roots_control	80.931	putative wall-associated receptor kinase-like 16 [Chenopodium quinoa]	1306.83	1221.44	1591.42	1141.23	5040.41	1272.54	11312.8	3162.26	9442.21	13302.2	9735.06	6672.01	18730.8	20083.3	32319.4	11485.1	21100.4	403.852
XP_021715816.1;XP_021715819.1;XP_021744145.1;XP_021744146.1;XP_021744217.1;XP_021744297.1	2	2	6.19173	0.0183074	0.0187702	1.62595	0.75071	roots_control	mature_control	49.339	elongation factor 1-alpha-like [Chenopodium quinoa]	116310	88267.8	84400.5	85044.5	160252	75455.8	52369.3	98885.5	58240.3	59231.7	66408.6	77830.1	52255.4	48351.1	52499.1	59392.8	51446.8	111055
XP_021724090.1;XP_021740952.1	1	1	2.96878	0.0184845	0.0188987	1.52689	0.749324	young_control	roots_control	54.308	adenylosuccinate synthetase 2, chloroplastic-like [Chenopodium quinoa]	17002.2	11097.4	16856.4	13551.8	6352.47	14590.6	17743.1	15969.4	16913.3	30009.9	19400	21276.8	15123.1	13951.5	11979.6	14493.9	14048.4	11518.6
XP_021726746.1;XP_021750322.1;XP_021757074.1;XP_021765012.1	1	1	2.30176	0.0208346	0.021242	2.33734	0.731738	roots_control	mature_control	53.735	DUF21 domain-containing protein At4g14240-like [Chenopodium quinoa]	3474.77	3446.78	3147.34	3411.39	2798.92	3625.27	1295.11	1709.38	1504.38	2268.54	1171.76	1600.66	1920.51	1866.98	1648.6	1492.46	1453.24	134.075
XP_021743148.1;XP_021764830.1	2	1	4.84683	0.0223618	0.0227355	1.6642	0.721034	roots_control	mature_control	48.161	enolase [Chenopodium quinoa]	31423.6	51624.7	57237.6	51559.2	27011.1	57158.9	32200	33388.3	39031.2	36578.9	45319.2	37844.9	30277	32999.1	29685.2	32156.7	27624.4	13112.1
XP_021718152.1;XP_021760924.1	1	1	3.45547	0.0235741	0.0239015	1.90119	0.712897	roots_control	mature_control	58.258	TOM1-like protein 4 [Chenopodium quinoa]	2153.27	1574.69	1903.76	989.127	3255.84	1313.62	806.603	1822.72	1088.34	1368.25	807.076	780.535	1479.89	1150.56	1026.64	755.659	870.004	603.207
XP_021768896.1;XP_021768897.1;XP_021769644.1	1	1	7.44439	0.0294487	0.029775	2.12486	0.677275	roots_control	mature_control	118.759	protein argonaute 1-like isoform X1 [Chenopodium quinoa]	4306.86	5901.67	5835.42	4045.58	5322.3	4506.34	3099.17	5683.5	6086.83	3164.98	3690.54	4034.47	3760.57	3016.33	1833.05	2698.45	2541.82	229.847
XP_021724307.1;XP_021742609.1;XP_021763223.1;XP_021772826.1	1	1	1.02326	0.0329826	0.0332559	1.73807	0.658343	young_control	mature_control	18.715	60S ribosomal protein L19-3-like [Chenopodium quinoa]	760.152	564.633	720.533	797.896	591.14	737.096	962.948	2146.67	773.131	1211.12	1018.23	1047.76	570.876	566.076	357.358	440.132	324.799	1860.19
XP_021716290.1;XP_021716291.1;XP_021716805.1;XP_021716806.1;XP_021744751.1;XP_021769666.1	1	1	1.46914	0.0397097	0.0399285	2.08089	0.626275	roots_control	mature_control	120.518	ubiquitin-activating enzyme E1 1 isoform X1 [Chenopodium quinoa]	9693.81	11018.4	13504.5	10050.7	10614	13680.8	6259.81	9303.2	8441.27	7124.41	7147.86	7904.05	6997.52	7510.9	5224.74	6414.44	6262.01	538.906

## Sheet: Table S3-3
Table S3-3 List of the proteins, identified as differentially expressed in samples of amaranth (A. caudatus) plants exposed to Zn stress
												Roots Control						Young leaves Control						Mature leaves Control
Accession	Peptide count	Unique peptides	Confidence score	Anova (p)	q	Fold change	Power	Highest mean condition	Lowest mean condition	Mass, kDa	Description	31	32	33	34	35	36	19	20	21	22	23	24	25	26	27	28	29	30
YP_009380133.1	1	1	1.56228	0	0	Infinity	1	mature_Zn	roots_Zn	18.617	NdhJ (chloroplast) [Chenopodium quinoa]	0	0	0	0	0	0	271.15	503.628	360.57	734.314	937.461	618.144	1828.73	1692.13	2055.11	1132.74	1571.67	2011.36
XP_021728917.1;XP_021772004.1	1	1	6.36746	1.11e-16	2.2e-14	119.798	1	mature_Zn	roots_Zn	103.315	linoleate 13S-lipoxygenase 2-1, chloroplastic-like [Chenopodium quinoa]	490.184	603.689	297.002	652.146	605.751	534.068	42634.5	40215	47087.5	32724.6	40540	51143	72390.9	50318.2	60388.2	69490.8	75651.8	53056.6
YP_009380137.1	8	7	31.1245	7.77e-16	7.05e-14	29.635	1	mature_Zn	roots_Zn	53.698	AtpB (chloroplast) [Chenopodium quinoa]	7817.09	5758.79	7216.23	7166.94	7738.04	5562.84	77692	99548.7	86750.4	78817.3	136067	116111	191060	210217	216600	200482	200922	203458
XP_021754640.1;XP_021722559.1;XP_021714790.1;XP_021714791.1;XP_021714792.1	9	9	26.657	8.88e-16	7.05e-14	30.5215	1	mature_Zn	roots_Zn	103.978	pyruvate, phosphate dikinase, chloroplastic [Chenopodium quinoa]	5260.07	3441.75	4135.5	3693.73	4193.93	4153.36	58189.4	64603.9	62928.7	45639	88792.4	67800.5	122189	110502	121260	148580	122282	134511
XP_021743720.1;XP_021759743.1	2	2	7.50004	5.55e-16	7.05e-14	13.8443	1	mature_Zn	roots_Zn	28.994	photosystem II 22 kDa protein, chloroplastic-like [Chenopodium quinoa]	11951.6	10376.2	14280.1	10760.1	12384.7	11238.1	83107.7	88270.4	92280	81759.5	103108	102520	152978	156130	144531	146153	175045	207976
XP_021734020.1;XP_021745284.1	3	2	10.7633	2.11e-15	1.4e-13	18.155	1	mature_Zn	roots_Zn	42.879	glyceraldehyde-3-phosphate dehydrogenase A, chloroplastic-like [Chenopodium quinoa]	3822.56	2357.88	2684.86	2666.52	3588.28	2779.62	28423.1	28589.5	29086	21404.8	34602.9	30125.3	53028	51547.4	52286	56676.4	52993.2	58438.5
XP_021717755.1	2	1	8.07832	2.66e-15	1.51e-13	89.3545	1	mature_Zn	roots_Zn	48.104	glyceraldehyde-3-phosphate dehydrogenase B, chloroplastic [Chenopodium quinoa]	3328.73	2130.76	1365.29	3276.19	3384.09	2085.22	127405	129947	125858	99937.9	155278	132243	275475	195074	213555	233822	226077	247271
XP_021752880.1;XP_021762392.1	2	2	6.11069	3.44e-15	1.71e-13	24.5097	1	young_Zn	roots_Zn	39.034	porphobilinogen deaminase, chloroplastic-like [Chenopodium quinoa]	421.294	306.189	448.685	300.283	409.702	336.844	11556.2	8601.45	8681.58	10150.1	7784.78	7710.94	7310.69	6068.97	5870.41	7761.61	7161.47	4765.95
XP_021722807.1;XP_021757354.1;XP_021756143.1	3	3	15.5736	6.44e-15	2.6e-13	44.0266	1	mature_Zn	roots_Zn	50.832	phosphoglycerate kinase, chloroplastic-like [Chenopodium quinoa]	749.818	515.948	478.082	670.703	738.497	569.21	11013.9	13805.7	11305.5	8873.78	18832.7	14512.6	34694	24915.4	22626.4	28588.7	26382.4	26671.5
XP_021766874.1;XP_021719708.1;XP_021755747.1;XP_021758931.1	3	3	9.69265	6.55e-15	2.6e-13	22.687	1	mature_Zn	roots_Zn	39.837	ATP synthase gamma chain, chloroplastic [Chenopodium quinoa]	3352.91	3229.18	2997.51	3061.47	2828.2	2199.3	26720.8	32381.7	31038.9	30048.5	47225.2	40599	77564.8	67387.9	61340.1	68611	72415	53527.7
XP_021724417.1	1	1	1.94105	7.88e-15	2.84e-13	96.0325	1	young_Zn	roots_Zn	22.029	50S ribosomal protein L9, chloroplastic [Chenopodium quinoa]	25.9316	25.8131	43.3465	23.1178	54.5632	23.1626	3763.06	2962.25	3200	2886.54	3224.49	2779.76	2986.46	2918.32	2339.77	3552.16	3638.39	1748.42
XP_021727029.1;XP_021727030.1;XP_021742596.1;XP_021742604.1	2	2	5.51314	1.42e-14	4.7e-13	20.2416	1	mature_Zn	roots_Zn	31.508	carbonic anhydrase 2-like isoform X1 [Chenopodium quinoa]	2509.33	2224.59	2579.32	2529.98	2524.64	2822.61	24649.3	27064.1	23701.1	17236	34474.6	27712.2	54165.9	43528.8	41052.3	50510.7	53015.7	65206.4
XP_021754442.1	1	1	3.78102	2.2e-14	6.71e-13	129.75	1	roots_Zn	mature_Zn	33.664	germin-like protein [Chenopodium quinoa]	47905.2	43675.6	37193.8	55510.4	48333.6	71654.9	478.125	338.378	410.354	434.143	490.046	642.946	161.863	354.678	520.532	449.907	353.499	504.589
XP_021764333.1;XP_021770281.1	1	1	4.0955	3.59e-14	1.02e-12	26.0903	1	mature_Zn	roots_Zn	38.822	2-methyl-6-phytyl-1,4-hydroquinone methyltransferase, chloroplastic-like [Chenopodium quinoa]	392.976	330.553	353.407	251.648	524.597	254.349	7567.77	6884.9	7008.88	6953.96	8904.43	6680.83	11718.6	6855.59	7197.24	10388	9218.4	9608.28
XP_021727743.1;XP_021728964.1	2	2	5.60575	4.01e-14	1.05e-12	28.498	1	mature_Zn	roots_Zn	47.389	glutamine synthetase, chloroplastic [Chenopodium quinoa]	261.107	127.953	175.213	166.57	298.001	141.395	4022.75	3957.42	3679.91	4767.65	3645.55	4022.09	5049.46	5046.3	5729.89	6274.31	4735.64	6513.91
XP_021772452.1	3	3	8.62308	4.22e-14	1.05e-12	5.3777	1	mature_Zn	roots_Zn	41.784	chloroplast stem-loop binding protein of 41 kDa b, chloroplastic-like [Chenopodium quinoa]	2685.93	2580.56	2991.71	2804.61	2288.47	2359.75	7587.78	8881.61	8033.1	6982.89	9494.2	8356.22	12704.9	12843.6	14221.4	15407.9	13873	15438.3
XP_021752282.1;XP_021774711.1	1	1	3.56323	6.17e-14	1.44e-12	12.5196	1	mature_Zn	roots_Zn	18.433	50S ribosomal protein L18, chloroplastic-like [Chenopodium quinoa]	559.279	308.014	354.088	394.238	292.805	418.334	4085.46	4641.3	4281.13	4351.4	4226.5	3959.25	4879.31	4589.21	5813.01	4581.65	5624.55	3642.42
YP_009380147.1	2	2	5.34097	7.39e-14	1.56e-12	140.204	1	mature_Zn	roots_Zn	9.381	PsbE (chloroplast) [Chenopodium quinoa]	513.946	258.385	255.326	422.652	482.882	441.428	13807.5	13160.2	13934.8	27629.4	32022	22370.5	63982.8	44737.2	50463.9	41624.2	61807.3	70316.8
XP_021772984.1	1	1	3.04608	7.45e-14	1.56e-12	214.363	1	mature_Zn	roots_Zn	31.313	LOW QUALITY PROTEIN: UPF0603 protein At1g54780, chloroplastic-like [Chenopodium quinoa]	25.6569	28.2589	17.3047	23.5442	20.6445	10.8136	1384.78	1259.56	1153	876.197	1823.26	1924.2	3730.2	5154.62	8110.75	2864.21	3705.18	3492.6
XP_021765540.1;XP_021768299.1	2	2	10.2887	1.16e-13	2.3e-12	12.5107	1	mature_Zn	roots_Zn	45.219	phosphoribulokinase, chloroplastic [Chenopodium quinoa]	2668.26	2100.43	3466.58	1760.56	2770.83	3080.71	15614.5	17484.4	15347	14231	18360.2	17432.8	34921.8	30416.1	32978	31747.1	30222.5	37977
XP_021774923.1;XP_021751776.1;XP_021765273.1;XP_021719918.1;XP_021736941.1;XP_021737115.1;XP_021752616.1;XP_021755016.1	4	4	9.59607	1.29e-13	2.43e-12	6.57314	1	roots_Zn	young_Zn	36.08	probable fructokinase-4 [Chenopodium quinoa]	16288.5	14351.1	17963.3	16053	15994.1	16774.4	1886.45	2593.25	2283.56	2746.14	2665.68	2646.51	3433.57	3049.51	3020.81	4421.84	3090.29	3634.18
XP_021748847.1;XP_021767142.1	2	2	9.8387	1.48e-13	2.5e-12	14.9182	1	mature_Zn	roots_Zn	30.932	chlorophyll a-b binding protein CP26, chloroplastic-like [Chenopodium quinoa]	8139.95	4672.3	5868.46	5406.43	6784.09	6186.78	36071.1	31929	42093.7	48339.8	51887.5	46248	105329	80095.9	93298.2	78506.7	83629.8	111980
YP_009380136.1	4	4	14.5152	1.56e-13	2.5e-12	84.4983	1	mature_Zn	roots_Zn	52.592	ribulose-1,5-bisphosphate carboxylase/oxygenase large subunit (chloroplast) [Chenopodium quinoa]	5973.62	2710.31	3004.51	4700.76	6180.28	2000.15	180535	201098	175873	152997	225233	235259	453957	241229	315408	325464	329470	410563
XP_021773823.1	10	5	38.1854	1.41e-13	2.5e-12	22.4045	1	mature_Zn	roots_Zn	110.052	phosphoenolpyruvate carboxylase 2 [Chenopodium quinoa]	13775.5	12354.1	11964.2	12566.4	13692.5	10286.1	109657	166344	154157	87741	184475	171911	297762	249636	291740	317561	309904	205646
XP_021727571.1;XP_021759854.1	1	1	2.50725	1.57e-13	2.5e-12	48.4696	1	mature_Zn	roots_Zn	40.974	ferredoxin--NADP reductase, chloroplastic-like [Chenopodium quinoa]	1114.1	548.746	723.504	1285.53	794.886	571.751	22023.9	26161.4	19579.4	19764.4	35541.7	39042.3	45688.5	37381	34352.1	38852.8	42555.7	45384.6
YP_009380115.1	4	4	12.3251	2.02e-13	3.08e-12	41.5728	1	mature_Zn	roots_Zn	55.497	AtpA (chloroplast) [Chenopodium quinoa]	7663.83	2933.16	5230.8	3882.76	6174.86	2954.89	74259.8	92693.3	89767.5	87665.2	124952	116840	217180	182961	190212	188118	201444	219056
XP_021713589.1;XP_021753187.1;XP_021753231.1	1	1	2.77485	2.24e-13	3.29e-12	58.7608	1	roots_Zn	mature_Zn	60.472	bifunctional riboflavin biosynthesis protein RIBA 1, chloroplastic-like [Chenopodium quinoa]	27869.6	22971.5	26328.2	36915.4	24175.6	17764.3	1095.98	665.248	818.079	804.019	430.299	502.415	525.27	419.004	261.863	520.159	531.833	397.121
XP_021739525.1;XP_021743431.1	2	2	4.78546	2.45e-13	3.47e-12	9.36711	1	roots_Zn	young_Zn	34.693	peroxidase 57-like [Chenopodium quinoa]	15007.2	16390.1	22038	14166.1	14595.3	16311.2	1710.62	1569.51	1960.69	2084.39	1731.83	1459.3	2583.1	1626.5	1970.46	2080.3	2572.63	2439.91
XP_021765757.1;XP_021768069.1	2	2	7.0637	4.56e-13	6.24e-12	21.8347	1	mature_Zn	roots_Zn	31.346	chlorophyll a-b binding protein CP29.1, chloroplastic-like [Chenopodium quinoa]	4109.95	6093.61	4876.68	5342.7	4993.32	3954.76	25353.3	37652.8	40476.6	48745.7	64401.3	50571	97226.6	116029	114813	107395	117016	88826.5
XP_021752208.1;XP_021774730.1	3	3	9.66221	1.04e-12	1.37e-11	22.1435	1	roots_Zn	young_Zn	23.765	6,7-dimethyl-8-ribityllumazine synthase, chloroplastic [Chenopodium quinoa]	22726	13125.5	14382.6	16296.1	23517.8	15863.2	1110.3	938.787	661.926	595.784	634.051	842.107	1045.03	810.505	762.425	997.773	587.988	1249.64
XP_021738721.1;XP_021753491.1	2	2	11.128	1.11e-12	1.42e-11	56.867	1	mature_Zn	roots_Zn	42.643	fructose-bisphosphate aldolase 1, chloroplastic [Chenopodium quinoa]	2072.38	1197.48	1198.24	1369.39	1297.89	1146.76	41167.4	51202.3	18055.8	28727.9	37068	33653.5	99397.2	85610.7	60750.2	60621.7	49728	114872
XP_021748405.1;XP_021760373.1	2	2	5.10122	1.23e-12	1.53e-11	13.0816	1	mature_Zn	roots_Zn	18.224	protein CURVATURE THYLAKOID 1A, chloroplastic-like [Chenopodium quinoa]	2543.94	1613.11	1915.51	2292.05	2339.93	2696.78	15225.6	11364.5	12002.5	12139.4	13915	15296.3	33544.9	21485.5	22657.3	30589.3	26971.1	40063.4
XP_021765707.1;XP_021765715.1;XP_021766570.1	2	2	4.95562	1.33e-12	1.6e-11	13.4073	1	mature_Zn	roots_Zn	33.182	2-Cys peroxiredoxin BAS1, chloroplastic-like isoform X1 [Chenopodium quinoa]	748.701	538.788	636.189	629.933	830.392	841.263	10385	6928.59	7022.02	6284.21	7393.34	7949.47	9744.34	7369.03	10151.3	14330.7	6901.11	8152.92
XP_021717516.1;XP_021717519.1;XP_021760277.1	1	1	2.25862	1.38e-12	1.61e-11	15.3997	1	mature_Zn	roots_Zn	40.387	NAD-dependent malic enzyme 59 kDa isoform, mitochondrial-like [Chenopodium quinoa]	1980.57	1947.32	2171.51	1682.24	1793.79	1980.2	11498.6	10123.8	9877.17	7157.25	16185.6	14573.2	28294.2	25957.6	27215.6	25120.7	31489.4	39875.9
XP_021728002.1	1	1	2.34888	1.44e-12	1.63e-11	62.1947	1	mature_Zn	roots_Zn	29.271	oxygen-evolving enhancer protein 2, chloroplastic [Chenopodium quinoa]	715.521	487.614	674.222	927.056	927.175	776.097	20768.3	22701	15988.7	30205.4	22300.4	29100.6	59671.9	37220.8	25331.2	44626.5	29540.6	83963.1
XP_021732930.1;XP_021753726.1	1	1	6.45671	1.56e-12	1.72e-11	13.0984	1	mature_Zn	roots_Zn	47.884	aspartate aminotransferase, mitochondrial-like [Chenopodium quinoa]	5084.3	6370.13	7169.91	5543.69	5996.4	4848.19	37582	41506.9	34358.3	25533.3	49326.8	51118.6	90713.7	71787.6	60687.2	64479.4	79196.5	91744.6
XP_021750181.1;XP_021756725.1	7	7	20.5411	2.12e-12	2.28e-11	15.4164	1	roots_Zn	mature_Zn	92.751	sucrose synthase-like [Chenopodium quinoa]	19908.8	37551.3	43303.3	29183.1	19756.3	20650	2511.05	1937.16	2138.8	2139.74	1722.23	1586.52	2006.64	1547.23	1679.82	1926.58	1796.17	2093.67
XP_021748287.1;XP_021767090.1	2	2	8.30448	2.3e-12	2.4e-11	34.2344	1	mature_Zn	roots_Zn	14.437	photosystem II 10 kDa polypeptide, chloroplastic [Chenopodium quinoa]	1689.26	1153.4	1398.77	1627.8	1558.65	1285.78	10920.5	10235.8	13080.5	20651.4	25571.4	21121.4	56078.9	42298.1	42475.6	37788.5	48838.4	70827.6
YP_009380175.1	3	3	9.94553	2.39e-12	2.43e-11	8.65486	1	young_Zn	roots_Zn	17.345	ribosomal protein S7 (chloroplast) [Chenopodium quinoa]	698.744	503.733	706.023	479.295	655.013	570.608	6760.18	4862.69	5801.21	5759.91	4326.89	3762.72	4871.24	3650.68	3961.79	4274.11	3627.43	5307.77
XP_021732410.1;XP_021769134.1	2	1	6.29877	2.47e-12	2.45e-11	13.5068	1	mature_Zn	roots_Zn	42.196	sedoheptulose-1,7-bisphosphatase, chloroplastic-like [Chenopodium quinoa]	9059.26	9406.78	14305.6	9034	9479.49	9999.27	61611.7	80643.4	77657.3	64799.3	93149.6	90335.1	128440	163261	140278	163049	151946	80780.6
YP_009380125.1	1	1	3.51527	2.65e-12	2.52e-11	50.1863	1	mature_Zn	roots_Zn	39.512	PsbD (chloroplast) [Chenopodium quinoa]	1876.47	1092.36	1393.16	1436.14	1689.48	1215.52	14417.5	14778.3	19923.8	38708.6	33172.6	28918.3	74646.6	60750	80106.1	46868.9	73628	100779
XP_021728942.1;XP_021772034.1	2	2	6.56933	2.66e-12	2.52e-11	50.8231	1	mature_Zn	roots_Zn	35.103	oxygen-evolving enhancer protein 1, chloroplastic-like [Chenopodium quinoa]	1048.45	1109.35	1071.38	972.425	1329.31	387.001	20071.1	22548.9	23122.3	43764.1	31175.8	32044.8	65633.7	52248.5	55324	51303.7	40870.9	35386
XP_021761022.1;XP_021771598.1	2	2	7.43779	2.85e-12	2.63e-11	8.64104	1	mature_Zn	roots_Zn	37.078	fructose-1,6-bisphosphatase, cytosolic [Chenopodium quinoa]	2297.96	1944.24	1813.43	1997.54	2029.5	2380.61	10524.8	10799	8544.7	7956.23	12501.4	12612.8	20179.2	17091.3	12891.5	15514.6	19141.4	22877.7
XP_021771044.1;XP_021775107.1	2	2	6.54047	3.27e-12	2.95e-11	14.8666	1	mature_Zn	roots_Zn	26.295	chlorophyll a-b binding protein 6A, chloroplastic-like [Chenopodium quinoa]	3406.52	3508.52	4055.06	3030.27	3429.81	4291.37	22479	20137.9	23328.1	33900.8	32656.1	26989	73841.5	38997.1	46190	40049.3	51491.3	72357
XP_021760951.1;XP_021771663.1;XP_021763424.1;XP_021767455.1	3	3	8.00681	3.57e-12	3.15e-11	48.5486	1	roots_Zn	mature_Zn	41.245	alcohol dehydrogenase 1 [Chenopodium quinoa]	55729.9	127463	161429	103101	53770.6	41162.8	2068.35	2026.89	2278.84	1554.45	1878.56	2029.03	1862.77	1596.77	2112.45	2277.02	1837.56	1491.01
XP_021726707.1;XP_021726715.1;XP_021765044.1	1	1	3.50225	4.06e-12	3.44e-11	22.1799	1	roots_Zn	mature_Zn	23.206	germin-like protein subfamily 2 member 4 [Chenopodium quinoa]	31993.6	31511.4	33068.2	27071.7	34543.2	34707.9	2398.24	1861.69	2905.69	2712.27	1491.06	1553.44	1950.14	978.776	1789.46	1752.66	1412.65	813.195
XP_021743337.1;XP_021764798.1;XP_021740789.1;XP_021745111.1	4	4	13.6865	4.08e-12	3.44e-11	7.97751	1	roots_Zn	mature_Zn	38.434	fructose-bisphosphate aldolase, cytoplasmic isozyme-like [Chenopodium quinoa]	39494.7	38389.8	47573.9	40589.4	33352.6	37390.9	7451.06	6225.67	6449.57	7325.64	4942.7	5420.4	6200.57	3898.14	4301.9	5417.27	3596.5	6267.97
XP_021732098.1	1	1	3.3912	6.25e-12	5.17e-11	11.2854	1	roots_Zn	mature_Zn	33.171	uncharacterized protein LOC110698903 [Chenopodium quinoa]	210717	285631	354296	300556	233297	229102	42908.3	31042.4	31856.1	38454.6	30958.9	31864.6	25704.7	18067.6	15379.7	32738.8	23472.1	27618.4
XP_021730226.1;XP_021748830.1;XP_021756286.1;XP_021774127.1	4	4	11.4921	7.62e-12	6.17e-11	5.86642	1	mature_Zn	roots_Zn	79.811	transketolase, chloroplastic [Chenopodium quinoa]	5207.82	4832.19	5852.39	4728.63	5010.19	5135.45	16926.1	16435.9	15697.9	15238.8	19612	19458.3	35866.3	25117	21752.6	28597.8	29694.7	39461.9
XP_021753092.1;XP_021775586.1	1	1	2.94728	9.37e-12	7.44e-11	27.2781	1	mature_Zn	roots_Zn	25.699	photosystem I reaction center subunit III, chloroplastic-like [Chenopodium quinoa]	10462.3	6713.81	8149.22	7521.05	10869.9	9027.45	60358.6	47741.2	73465.6	121747	117860	83457.9	233572	219673	273064	154606	224087	333744
XP_021760944.1;XP_021771670.1	1	1	2.43149	9.73e-12	7.58e-11	85.0043	1	mature_Zn	roots_Zn	19.941	thioredoxin M-type, chloroplastic-like [Chenopodium quinoa]	258.377	134.681	178.647	188.769	342.661	135.074	11781.5	9909.7	7352.52	17970.8	15554	14272.3	22619.9	13103.8	6107.42	22092.6	16983.8	24345.5
XP_021716317.1;XP_021716785.1	1	1	2.17114	1.29e-11	9.81e-11	5.65049	1	mature_Zn	roots_Zn	111.856	LOW QUALITY PROTEIN: protein TIC110, chloroplastic-like [Chenopodium quinoa]	488.523	398.761	523.366	467.074	570.697	364.827	3213.82	2432.55	2331.64	2230.06	2216.49	1863.13	2719.85	2221.54	3299.79	2496.52	2273.4	2885.13
XP_021734746.1	1	1	2.25953	1.41e-11	1.06e-10	66.6787	1	mature_Zn	roots_Zn	150.915	probable inactive ATP-dependent zinc metalloprotease FTSHI 5, chloroplastic [Chenopodium quinoa]	284.917	66.9663	75.2762	161.601	93.5695	252.113	3150.43	4751.32	4091.93	4086.55	5765.66	6158.89	10386.4	10619.8	12195.5	11003.3	10486.9	7615.45
YP_009380110.1	2	2	4.96576	1.51e-11	1.11e-10	41.6175	1	mature_Zn	roots_Zn	38.925	PsbA (chloroplast) [Chenopodium quinoa]	2373.49	1729.39	3188.55	1742.86	2913.27	1223.69	18657	26139.2	31799.7	48650	49581.1	42166.8	87504.6	102275	129647	72095.6	91086.8	65545.7
XP_021726654.1	1	1	2.24913	1.86e-11	1.34e-10	10.0136	1	roots_Zn	young_Zn	43.641	probable inactive purple acid phosphatase 29 [Chenopodium quinoa]	3338.23	2760.47	3010.69	2264.4	3226.15	2660.52	307.029	220.432	246.855	313.454	189.079	446.86	475.393	392.919	424.096	376.812	519.657	568.752
XP_021723344.1;XP_021767606.1	4	4	16.551	2.45e-11	1.74e-10	3.76782	1	roots_Zn	mature_Zn	61.55	2,3-bisphosphoglycerate-independent phosphoglycerate mutase-like [Chenopodium quinoa]	36228.3	39674.5	44350.4	43108.3	38057.5	30747.2	13309.4	13528.1	13172.3	9836.82	13126.1	12497.9	10183.2	9503.28	9122.5	12474.5	9012.06	11322.7
XP_021737384.1;XP_021741810.1	7	6	27.1867	3.01e-11	2.09e-10	3.72496	1	young_Zn	roots_Zn	102.056	ATP-dependent Clp protease ATP-binding subunit ClpA homolog CD4B, chloroplastic [Chenopodium quinoa]	3269.5	2647.19	2754.56	2522.81	2995.47	3625.06	12902.6	11632.3	10447.6	10705.3	10755.4	9915.5	12031.5	9205.84	8435.92	12618.3	10507.2	12485.3
XP_021731867.1;XP_021736738.1;XP_021751527.1;XP_021772157.1	1	1	1.50841	3.7e-11	2.53e-10	6.35243	1	roots_Zn	young_Zn	52.539	citrate synthase, mitochondrial-like [Chenopodium quinoa]	3597.33	3843.29	4659.48	3552.3	3762.8	3169.1	665.075	579.019	580.262	366.398	526.525	837.938	587.47	519.294	668.904	583.408	534.567	790.587
XP_021750238.1;XP_021736095.1;XP_021741515.1;XP_021741517.1;XP_021762493.1	2	2	5.42753	3.81e-11	2.56e-10	6.04232	1	roots_Zn	young_Zn	17.642	MLP-like protein 34 [Chenopodium quinoa]	10997.2	9388.86	13136.7	11090	10018.1	14939.2	2008.57	1624.4	2012.18	1527.89	2359.9	1980.9	4043.71	2642.76	3048.11	2613.15	3471.85	3656.58
YP_009380146.1	1	1	1.35866	4.77e-11	3.15e-10	45.4419	1	mature_Zn	roots_Zn	4.435	PsbF (chloroplast) [Chenopodium quinoa]	389.151	494.358	238.151	408.592	325.415	411.501	4713.34	3133.16	3898.87	8097.55	8630.78	7253.37	15259	13711.1	10990	11246.8	21500.3	30317.4
XP_021714590.1;XP_021718077.1	3	3	16.1933	5.65e-11	3.68e-10	8.49681	1	roots_Zn	mature_Zn	36.553	peroxidase 72-like [Chenopodium quinoa]	61073.1	57912.8	43146.9	55520.4	65593.8	102133	12143.5	12964.6	11752.2	14716.7	12638.6	11119	6171.8	9327.06	6264.24	9303.27	8168.03	6121.45
XP_021739841.1;XP_021759261.1;XP_021715449.1;XP_021715450.1;XP_021720759.1;XP_021720760.1	3	3	5.36694	8.38e-11	5.2e-10	9.22581	1	mature_Zn	roots_Zn	32.457	mitochondrial uncoupling protein 1-like [Chenopodium quinoa]	739.557	612.549	800.969	495.044	757.921	582.872	1956.1	2297.32	1958.13	1877.33	3307.14	2926.01	6376.6	6090.31	4994.49	4492.56	6303.47	8543.5
XP_021726130.1;XP_021754875.1	1	1	2.76503	8.31e-11	5.2e-10	4.09461	1	roots_Zn	mature_Zn	67.321	ferredoxin--nitrite reductase, chloroplastic [Chenopodium quinoa]	16939.7	15633.4	18540	15101.9	16665.5	14534.2	5285.01	4105.6	4192.29	4420.34	3671.19	3650.98	4747.91	3022.89	3661.01	3556.36	3434.17	5368.62
XP_021750653.1	1	1	1.98031	8.13e-11	5.2e-10	19.5566	1	roots_Zn	mature_Zn	35.923	annexin-like protein RJ4 [Chenopodium quinoa]	3521.2	6434.23	6812.91	5960.23	3265.39	4080.73	647.817	347.631	502.987	475.329	300.752	313.921	330.584	219.541	148.455	243.452	288.238	307.559
XP_021737441.1;XP_021743987.1;XP_021775819.1	3	3	8.5853	9.06e-11	5.53e-10	4.453	1	young_Zn	roots_Zn	50.919	glutamate-1-semialdehyde 2,1-aminomutase, chloroplastic-like [Chenopodium quinoa]	1451.25	1293.12	1558.58	1267.22	1450.05	1701.4	8938.54	6536.95	6204.99	6048.04	6105.95	5002.9	5320.34	4070.95	4354.29	6142.75	4823.18	5655.3
XP_021722983.1;XP_021746066.1	2	1	5.33732	1.49e-10	8.68e-10	4.19388	1	roots_Zn	young_Zn	48.125	uncharacterized protein LOC110690455 [Chenopodium quinoa]	17766.6	15847.2	20607.3	19389.6	18647.9	13513.1	5506.72	3949.03	4340.13	3630.28	3630.85	4163.49	5159.57	4287.55	4884.88	3460.3	3965.13	5630.39
XP_021736304.1;XP_021739312.1	1	1	3.11909	1.49e-10	8.68e-10	6.47979	1	young_Zn	roots_Zn	39.188	50S ribosomal protein L1, chloroplastic [Chenopodium quinoa]	717.062	383.854	418.292	384.654	647.512	698.142	3549.5	3648.13	3240.14	3526.39	3677.54	3414.48	4527.98	2931.18	2372.09	3875.69	3460.42	3659.34
XP_021718527.1;XP_021723764.1	9	4	41.262	1.46e-10	8.68e-10	13.7856	1	mature_Zn	roots_Zn	110.825	phosphoenolpyruvate carboxylase 1-like [Chenopodium quinoa]	14919.4	16082.5	15157.5	16173.5	15083.2	14221.1	89888.8	131439	125568	63923.1	146917	140296	235325	195038	228545	251526	250097	102746
XP_021723430.1	7	1	41.7444	1.51e-10	8.69e-10	7.64262	1	mature_Zn	roots_Zn	104.612	plasma membrane ATPase 4-like isoform X1 [Chenopodium quinoa]	5209.08	5867.69	6416.58	4706.01	5685.23	5432.3	15398.6	12321.7	13370.7	19916.9	22167.7	18006.6	52035.9	36719.6	42434.8	29597.8	36200.5	57639.9
XP_021737782.1;XP_021737783.1;XP_021726687.1;XP_021743161.1;XP_021765071.1	2	2	7.73086	1.56e-10	8.82e-10	4.74017	1	roots_Zn	mature_Zn	58.942	pyruvate kinase 1, cytosolic-like isoform X1 [Chenopodium quinoa]	16710.3	22772.8	26239.2	20962.3	16197.5	16623.5	7208.5	5379.51	5916.15	5505.75	4734.93	5778.78	4179.09	4016.26	3873.28	5156.8	4681.62	3304.2
XP_021743768.1;XP_021743769.1;XP_021759797.1;XP_021716156.1;XP_021720871.1;XP_021744491.1;XP_021749538.1	3	3	9.6292	1.91e-10	1.07e-09	3.29157	1	roots_Zn	young_Zn	41.713	actin-7-like [Chenopodium quinoa]	17869.5	24620.5	27379.6	20375.9	18416.7	20294.1	6580.13	6583.25	6705.61	6580.02	6579.54	6149.2	7859.41	6391.46	7315.23	8893.31	5675.81	6316.96
XP_021764684.1;XP_021773955.1	1	1	2.74236	1.97e-10	1.09e-09	51.8625	1	young_Zn	roots_Zn	19.704	50S ribosomal protein L12, chloroplastic-like [Chenopodium quinoa]	487.845	247.04	79.941	323.922	538.401	219.351	18099.8	16797.7	11043.7	21348.6	14916	16151.5	14499.3	10334.2	6794.19	14929.4	12544.6	21591.2
XP_021727103.1;XP_021747433.1	5	4	22.5997	2.42e-10	1.31e-09	3.58917	1	mature_Zn	roots_Zn	59.127	ATP synthase subunit beta, mitochondrial-like [Chenopodium quinoa]	53752.9	42677.6	50379.7	42482.1	53937.7	46404.4	90902.9	97668.3	91164.2	90215.6	128236	119047	175734	161063	135389	180114	187720	199528
XP_021775119.1;XP_021771015.1;XP_021743887.1;XP_021759538.1	4	4	24.8853	2.56e-10	1.38e-09	3.17805	1	roots_Zn	young_Zn	46.156	isocitrate dehydrogenase [NADP] [Chenopodium quinoa]	34075.8	25308.4	29270.8	26145.1	26604.2	24835.8	7135.83	9424.32	8695.37	9187.45	7966.89	9898.93	9337.77	11016.9	7994.69	8570.53	12008.6	10691.4
XP_021718341.1;XP_021756188.1	1	1	4.90027	3.03e-10	1.6e-09	47.1153	1	mature_Zn	roots_Zn	22.986	photosystem I reaction center subunit II, chloroplastic [Chenopodium quinoa]	3841.52	1910.06	2525.51	2302.12	3297.64	2293.61	20446.9	19053.7	26051.8	62802.1	66545.8	36128.1	191642	99639.7	96796.2	73649.7	110874	189275
XP_021723433.1;XP_021724960.1;XP_021723432.1;XP_021724958.1;XP_021724959.1;XP_021755229.1;XP_021731359.1;XP_021740079.1	8	2	49.3942	3.17e-10	1.65e-09	6.0082	1	mature_Zn	roots_Zn	104.983	plasma membrane ATPase 4-like [Chenopodium quinoa]	11516.3	11358.1	12500.4	10687.1	10126.6	11594.5	26208.2	21460.6	21646.2	31789.8	35914.7	29174.9	82819.2	59455.9	67837.9	47836.1	57413.4	91891.7
XP_021731656.1;XP_021738543.1;XP_021738545.1	1	1	2.99396	3.29e-10	1.69e-09	47.4688	1	roots_Zn	young_Zn	18.962	non-symbiotic hemoglobin 1-like [Chenopodium quinoa]	45860	113493	127711	89658.9	40256.5	58541.7	2054.5	1679.19	2224.79	1951.74	875.462	1231.87	2331.15	1635.24	2052.02	1478.84	608.548	2921.17
XP_021774618.1	1	1	2.30622	4.21e-10	2.14e-09	55.7853	1	roots_Zn	young_Zn	24.482	endochitinase At2g43590-like [Chenopodium quinoa]	25667.6	11486.9	13140.6	13464.2	21631	30885.2	597.165	458.241	283.846	178.723	254.188	312.176	1230.28	651.867	607.134	508.794	298.797	1279.89
XP_021719138.1;XP_021743068.1	3	2	8.615	4.5e-10	2.26e-09	2.49401	1	young_Zn	roots_Zn	76.105	stromal 70 kDa heat shock-related protein, chloroplastic-like [Chenopodium quinoa]	9764.31	10336.7	9270.89	10822	10155.8	9005.18	27001.6	26068.4	27377.3	25243.2	22813.6	19528.1	24021.9	20323.2	22906.8	29302.6	22292.6	26961.9
XP_021718587.1;XP_021724607.1;XP_021732934.1;XP_021735301.1;XP_021746450.1;XP_021750611.1;XP_021750613.1;XP_021753728.1;XP_021765629.1;XP_021765922.1;XP_021766300.1;XP_021768211.1;XP_021768731.1;XP_021770057.1;XP_021775457.1	1	1	1.9093	4.69e-10	2.33e-09	24.7619	1	roots_Zn	young_Zn	19.705	beta-amyrin 28-oxidase-like [Chenopodium quinoa]	977.445	1776.14	2352.64	557.554	1382.74	1652.32	59.3973	73.6397	63.725	42.0604	43.3872	69.0894	235.076	181.311	139.646	136.329	146.512	202.148
XP_021732344.1;XP_021766478.1	2	1	4.34735	4.94e-10	2.42e-09	7.33899	1	young_Zn	roots_Zn	61.75	ruBisCO large subunit-binding protein subunit alpha [Chenopodium quinoa]	642.695	429.824	428.459	525.948	584.378	383.149	4905.45	3834.5	4300.99	3882.98	2839.32	2213.01	2250.87	1952.42	3036.17	2690.94	1970.19	2153.11
XP_021757275.1;XP_021757276.1;XP_021769039.1;XP_021769040.1	2	2	4.62908	5e-10	2.42e-09	3.58099	1	mature_Zn	roots_Zn	51.721	ribulose bisphosphate carboxylase/oxygenase activase, chloroplastic isoform X1 [Chenopodium quinoa]	2660.64	2876.3	3870.97	3153.58	2803.57	3770.82	7710.27	6901.65	5657.37	6359.23	8505.29	5929.45	11345.8	11219.5	11876.7	12177.7	9326.22	12579.5
XP_021744734.1	1	1	2.22407	5.13e-10	2.45e-09	3.11231	1	roots_Zn	mature_Zn	29.548	proteasome subunit beta type-5 [Chenopodium quinoa]	20486.2	19616.3	21058.5	19287	21351.3	19839.7	7495.33	7705.7	9695.99	9287.86	6760.17	7163.97	5667.12	5265.31	8335.4	7312.25	5644.54	6858.51
XP_021748636.1;XP_021760410.1	1	1	2.27521	5.25e-10	2.48e-09	13.59	1	roots_Zn	young_Zn	67.373	patellin-3-like [Chenopodium quinoa]	61038.7	104548	115865	62123.8	64601.6	74907.3	10073.5	3750.77	6558.35	7074	5039.41	3050.93	11032.1	6650.87	7283.81	6773.64	6578.25	7862.62
XP_021743835.1;XP_021746770.1	1	1	2.3264	5.77e-10	2.7e-09	8.59278	1	roots_Zn	mature_Zn	29.276	proteasome subunit beta type-7-A-like [Chenopodium quinoa]	3576.61	3024.82	3479.37	2723.36	4883.69	3319.48	1450.69	1062.54	979.645	1305.55	760.044	1076.38	307.41	358.326	329.026	611.173	314.054	524.775
XP_021734627.1;XP_021734628.1;XP_021771726.1	1	1	1.22597	7.94e-10	3.67e-09	20.8591	1	mature_Zn	roots_Zn	94.785	beta-galactosidase 10 isoform X1 [Chenopodium quinoa]	295.211	163.688	323.093	162.066	302.491	382.201	1033.44	1614.99	1275.66	2443.12	3472.18	2347.41	6732.5	5358.77	5087.29	4280.71	5136.26	7378.69
XP_021732594.1;XP_021732595.1;XP_021732596.1;XP_021732597.1;XP_021769297.1;XP_021769298.1;XP_021769299.1	1	1	2.48049	8.48e-10	3.87e-09	12.3502	1	roots_Zn	mature_Zn	34.486	peroxidase 4-like [Chenopodium quinoa]	7324.26	5843.95	7312.02	4108.33	6718.66	12076.6	1022.2	755.545	708.833	508.73	563.316	664.444	487.543	547.659	968.863	599.783	326.125	582.825
XP_021714146.1;XP_021751794.1	1	1	1.69161	8.69e-10	3.92e-09	3.2443	1	roots_Zn	mature_Zn	56.591	inositol-3-phosphate synthase-like [Chenopodium quinoa]	34901.3	35430.6	40892.1	36207.8	34930.7	36239.9	18004.9	13895.3	17059.9	17606.2	11795.3	11009.3	10162.7	9958.64	12919.1	12309.2	10736.5	11294.2
XP_021726772.1;XP_021745966.1	1	1	3.27901	9.57e-10	4.27e-09	5.73748	1	mature_Zn	roots_Zn	24.162	cytochrome b6-f complex iron-sulfur subunit, chloroplastic [Chenopodium quinoa]	4370.69	2858.43	3666.66	3070.6	4034.21	3980.05	7973.37	8756.76	8582.65	15128.6	16397.9	11437.6	19639.1	20233.1	22951	20978	20690.3	21621.9
XP_021762479.1;XP_021756032.1	2	2	5.76936	1.03e-09	4.56e-09	5.07127	1	mature_Zn	roots_Zn	39.238	mitochondrial phosphate carrier protein 3, mitochondrial-like [Chenopodium quinoa]	3382.51	3146.08	3734.27	2767.2	3648.02	2370.45	6255.88	7025.44	6247.4	4358.7	8229.83	9226.9	15032.3	15244.1	16694	14069.9	17982.5	17577.3
XP_021737719.1;XP_021737724.1;XP_021771548.1;XP_021771550.1;XP_021771551.1	1	1	2.48857	1.08e-09	4.72e-09	113.505	1	roots_Zn	mature_Zn	37.624	peroxidase 12-like [Chenopodium quinoa]	15033.5	14339.8	19309.7	16849.7	12620.4	26809.1	460.148	403.219	182.754	156.222	135.361	196.903	142.505	20.1182	288.786	156.607	182.547	134.171
XP_021739367.1;XP_021769415.1	2	1	6.31758	1.13e-09	4.88e-09	3.9805	1	mature_Zn	roots_Zn	50.74	aspartate aminotransferase, chloroplastic-like [Chenopodium quinoa]	1417.9	1307.59	1489.95	1384.25	1236.44	1084.57	3617.9	3105.66	2968.15	1902.41	3059.19	3677.4	5394.78	4758.87	5201.73	5440.46	4656.83	6075.64
XP_021718921.1;XP_021733611.1;XP_021742403.1;XP_021773019.1	1	1	5.09619	1.17e-09	4.98e-09	9.59564	1	mature_Zn	roots_Zn	45.894	triose phosphate/phosphate translocator, non-green plastid, chloroplastic-like [Chenopodium quinoa]	1300.59	696.888	690.519	810.036	1149.37	979.269	4264.86	4576.59	3740.62	2258.33	4005.8	4674.78	9159.02	8542.22	13960.7	7013.83	6422.61	8893.18
XP_021726767.1;XP_021726835.1;XP_021753822.1;XP_021757579.1;XP_021757580.1;XP_021764986.1	1	1	2.73644	1.25e-09	5.29e-09	6.08385	1	roots_Zn	mature_Zn	92.078	calmodulin-interacting protein 111-like [Chenopodium quinoa]	4996.71	3470.38	4587.95	4036.63	4665.59	3644.53	1134.03	1980.72	1343.87	1739.95	1189.84	1005.68	600.274	814.846	574.428	643.241	981.911	560.581
XP_021717115.1;XP_021776145.1	1	1	1.70184	1.28e-09	5.34e-09	26.9324	1	mature_Zn	roots_Zn	55.092	photosynthetic NDH subunit of subcomplex B 1, chloroplastic-like [Chenopodium quinoa]	185.15	66.9546	105.367	88.0359	178.778	274.541	840.743	796.779	903.902	1528.57	1855.63	1773.14	4966.4	3541.72	4878.22	2707.36	3596.14	4517.7
XP_021722825.1;XP_021773683.1;XP_021773684.1	1	1	4.52326	1.48e-09	6.11e-09	14.0532	1	roots_Zn	young_Zn	23.263	germin-like protein subfamily 2 member 2 [Chenopodium quinoa]	14718.1	13762.6	14028	12245.5	16755.6	12272	1507.67	1331.27	942.566	865.877	633.231	681.158	1404.02	721.332	1573.94	1311.7	392.416	885.664
YP_009380185.1	1	1	2.91534	1.74e-09	7.13e-09	12.4456	1	mature_Zn	roots_Zn	39.852	NdhA (chloroplast) [Chenopodium quinoa]	226.667	144.113	418.56	153.977	233.796	188.696	840.146	716.063	740.161	1217.09	1304.76	1187.99	2616.72	2654.05	2799.76	1915.28	2685.18	4327.37
XP_021761101.1;XP_021761102.1;XP_021761103.1;XP_021716908.1	3	3	10.6677	1.79e-09	7.24e-09	3.58527	1	mature_Zn	roots_Zn	57.52	glucose-1-phosphate adenylyltransferase large subunit 3, chloroplastic/amyloplastic-like isoform X1 [Chenopodium quinoa]	3075.6	2515.17	2971.64	2185.38	3843.77	3251.8	7241.33	6627.4	5548.32	5148.98	7437.66	6948.49	10681.4	10243.5	9791.19	9308.64	11260.9	12687.7
XP_021750034.1;XP_021756683.1	1	1	2.53089	1.94e-09	7.8e-09	3.98507	1	roots_Zn	mature_Zn	27.13	proteasome subunit alpha type-6-like [Chenopodium quinoa]	3616.11	3839.29	4116.77	3078.16	3692.69	3660.28	1369.34	1434.3	1841.55	1628.5	883.349	1382.59	802.01	899.373	1074.99	1017.76	760.991	966.313
XP_021714165.1;XP_021751685.1	2	1	5.63303	2.25e-09	8.93e-09	7.90926	1	roots_Zn	mature_Zn	36.149	annexin D2-like [Chenopodium quinoa]	7224.39	5487.33	7121	4753.44	6835.57	8238.14	1885.31	1055.19	1889.79	1966.79	893.298	1259.43	832.705	911.348	913.192	1102.7	631.517	622.895
XP_021723492.1;XP_021725019.1	2	2	8.97881	2.38e-09	9.34e-09	2.65868	1	roots_Zn	young_Zn	54.764	mitochondrial-processing peptidase subunit alpha-like [Chenopodium quinoa]	14061.6	14505.8	15982.7	12111.3	13403.8	10243.6	5713.18	5361.36	4478.43	4732.73	4457.2	5463.4	5972.29	5414.51	5823.74	4639.75	4423.57	6037.08
XP_021738895.1;XP_021744343.1;XP_021758477.1;XP_021719940.1;XP_021719941.1;XP_021761848.1	6	3	24.0405	2.4e-09	9.34e-09	4.54277	1	mature_Zn	roots_Zn	105.11	plasma membrane ATPase 4-like [Chenopodium quinoa]	8785.77	9822.06	9607.93	7819.07	9125.13	8954.85	16870.8	13251.7	14239.6	20391.2	22380.4	18047.9	50067	35351.8	40697.9	29399.8	35401.6	54913.2
XP_021735184.1	1	1	2.96879	2.54e-09	9.77e-09	8.61807	1	mature_Zn	roots_Zn	28.506	chlorophyll a-b binding protein 5, chloroplastic [Chenopodium quinoa]	411.735	291.723	330.542	224.292	270.718	339.262	1408.38	1113.44	821.924	1276.13	1082.27	1241.67	3190.3	2515.2	2004.91	1871.46	1874.56	4644.49
XP_021714170.1;XP_021751733.1	1	1	2.29749	2.71e-09	1.04e-08	3.25447	1	mature_Zn	roots_Zn	63.114	asparagine synthetase [glutamine-hydrolyzing] 2 [Chenopodium quinoa]	605.627	567.264	791.025	591.78	773.199	678.11	1839.9	1641.34	1793.36	1832.17	1469.81	1601.74	2374.57	1736.83	1814.33	2017.57	2034.65	3062.72
XP_021716338.1;XP_021716762.1;XP_021716763.1;XP_021730506.1;XP_021730507.1	1	1	3.2098	2.85e-09	1.08e-08	7.12861	1	mature_Zn	roots_Zn	36.082	cationic peroxidase 2-like [Chenopodium quinoa]	2288.71	3516.28	2330.04	2567.35	1753.29	2278.13	9687.8	9316.99	9097.07	5801.41	10030.8	14218.4	20457.2	13941.5	15318.1	16121.6	13941.9	25251.1
YP_009380129.1	1	1	1.7374	3.03e-09	1.14e-08	33.7837	1	mature_Zn	roots_Zn	82.266	PsaB (chloroplast) [Chenopodium quinoa]	73.065	94.459	25.2184	81.5532	42.1401	31.6324	516.647	376.88	352.834	1023.01	619.993	631.613	1871.42	1629.27	1929.94	1185.79	1319.53	3823.08
YP_009380156.1	2	2	10.2455	3.08e-09	1.14e-08	40.3889	1	mature_Zn	roots_Zn	56.069	PsbB (chloroplast) [Chenopodium quinoa]	2269.31	1740.89	1741.3	3275.31	2085.08	1729.13	14427.5	25205.3	28974.1	39884.2	47277.3	45182.8	111861	106177	99745.3	72841.5	106234	21775.9
XP_021733873.1;XP_021761594.1	1	1	12.2149	3.18e-09	1.17e-08	11.7168	1	mature_Zn	roots_Zn	30.408	ribulose-phosphate 3-epimerase, chloroplastic-like [Chenopodium quinoa]	1351.51	749.458	808.693	906.68	1224.6	1708.53	4190.92	5239.75	6070.92	7159.06	10108.1	8393.37	16771	10291.7	20617.1	10984.4	11528.6	8889.29
XP_021729298.1;XP_021759547.1	1	1	2.41047	3.23e-09	1.18e-08	8.65677	1	mature_Zn	roots_Zn	24.366	outer envelope pore protein 24, chloroplastic-like [Chenopodium quinoa]	610.605	228.209	287.784	406.591	611.565	395.965	2047.06	2275.96	2035.76	2018.5	2637.94	2332.48	3834.75	2994.96	2325.19	4392.5	3177	5270.02
XP_021740084.1;XP_021740085.1;XP_021740086.1;XP_021740087.1;XP_021740088.1;XP_021740089.1;XP_021740090.1	1	1	1.74997	3.36e-09	1.21e-08	37.8113	1	young_Zn	roots_Zn	130.598	formin-like protein 13 isoform X1 [Chenopodium quinoa]	94.637	67.1637	57.9218	41.8734	86.2772	76.5327	2515.08	2815.48	3268.23	4307.88	1684.65	1456	543.147	508.399	935.766	642.912	438.968	153.961
XP_021764769.1;XP_021728701.1	4	3	12.3195	3.64e-09	1.3e-08	3.52008	1	roots_Zn	mature_Zn	47.137	monodehydroascorbate reductase-like [Chenopodium quinoa]	17129	13349.6	15104.4	13439.7	15916.8	16084.6	6803.25	5734.8	5034.95	3513.45	3931	6304.62	4555.55	3737.18	4286.35	4475.9	3872.19	4931.32
XP_021732700.1;XP_021739675.1	4	4	14.115	4.91e-09	1.74e-08	4.74423	1	mature_Zn	roots_Zn	68.767	V-type proton ATPase catalytic subunit A-like [Chenopodium quinoa]	18495.6	20842.8	23500.4	16935.2	19020.8	18477.2	39679.7	44017	38742.5	35537.6	57090.2	55077.9	95988.3	83139.4	57519.7	94788.7	96826.1	128102
XP_021733862.1;XP_021761611.1	1	1	3.94825	4.94e-09	1.74e-08	12.3615	1	mature_Zn	roots_Zn	27.948	chlorophyll a-b binding protein 4, chloroplastic-like [Chenopodium quinoa]	4255.5	2010.98	3644.64	2910.2	5157.64	3094.53	11613	13164	14383.9	16830	18978.3	19650.3	49210	42151.2	65980.8	31268.3	51174.4	20715
XP_021731844.1;XP_021736717.1	1	1	0.9801	5.93e-09	2.05e-08	6.22682	1	roots_Zn	mature_Zn	92.17	phospholipase D alpha 1-like [Chenopodium quinoa]	375.432	294.342	633.379	459.203	341.185	347.731	52.7724	66.6127	70.5355	78.5385	75.6232	74.7578	84.3601	90.7036	33.9214	60.281	70.9717	53.4259
XP_021746334.1;XP_021767792.1	1	1	2.72132	5.93e-09	2.05e-08	13.0105	1	mature_Zn	roots_Zn	31.089	chlorophyll a-b binding protein CP29.2, chloroplastic-like [Chenopodium quinoa]	545.103	849.373	436.037	575.076	345.499	506.698	2240.44	2224.3	1350.15	3026.59	1786.61	2131.07	7853.38	7013.57	5952.91	3545.56	5558.71	12461.2
XP_021757603.1;XP_021754297.1	2	2	4.97893	6.45e-09	2.21e-08	1.7228	1	roots_Zn	young_Zn	53.704	6-phosphogluconate dehydrogenase, decarboxylating 2, chloroplastic [Chenopodium quinoa]	23131.7	19451.7	22985.2	20454.9	23461.3	22524	13172.6	12300.6	13714.9	12673.1	11395.2	13368	13573.3	13245	16078.3	15793.8	13916.8	14858.3
XP_021770099.1;XP_021774122.1;XP_021742666.1;XP_021730448.1;XP_021774096.1	4	4	17.6936	6.62e-09	2.25e-08	2.09797	1	roots_Zn	mature_Zn	21.967	GTP-binding protein SAR1A-like [Chenopodium quinoa]	9242.2	8875.27	9646.3	8637.55	7975.46	8715.8	5693.44	5555.56	5797.74	5010.13	4348.84	4491.75	4584.1	3830.94	4815.96	4466.17	3735.85	3873.63
XP_021728681.1;XP_021764754.1	1	1	1.91788	6.83e-09	2.3e-08	35.1848	1	roots_Zn	young_Zn	49.056	purple acid phosphatase 22-like [Chenopodium quinoa]	6176.98	8475.38	11547	4714.77	6496.69	7703.12	214.197	162.588	116.91	409.924	104.171	274.408	462.349	254.379	381.723	63.1112	302.92	304.844
XP_021730339.1;XP_021774296.1	2	2	10.0156	6.99e-09	2.33e-08	4.36852	1	roots_Zn	mature_Zn	65.843	ATP-citrate synthase beta chain protein 1-like [Chenopodium quinoa]	2912.19	3617.14	3855.82	3203.75	2719.36	2586.74	1250.69	1234.37	1587.08	1079.3	742.272	1013.7	724.279	647.702	873.534	880.421	567.489	631.838
YP_009380130.1	2	2	7.3588	7.48e-09	2.47e-08	76.2903	1	mature_Zn	roots_Zn	83.136	PsaA (chloroplast) [Chenopodium quinoa]	2188.65	1002.04	426.097	1515.55	1519.03	1417.72	22678.1	20267.1	25315.7	50254	68173.2	40174.8	139577	123677	126043	84674.1	121201	20421.2
XP_021738011.1;XP_021758140.1	2	2	5.83471	7.77e-09	2.55e-08	2.69196	1	roots_Zn	mature_Zn	14.835	cytochrome b-c1 complex subunit 7-2-like [Chenopodium quinoa]	5633.85	4210.19	6100.18	4544.23	6375.93	4925.33	1927.86	1894.31	2012.92	2029.13	1661.61	2350.53	1917.52	1953.04	1507.39	2321.71	1738.35	2371.11
XP_021772933.1	1	1	3.01592	8.06e-09	2.62e-08	13.6504	1	roots_Zn	mature_Zn	106.373	probable linoleate 9S-lipoxygenase 5 [Chenopodium quinoa]	15281	38213.2	32915.6	22559.2	13387.8	14641.9	2512.91	2887.89	2216.39	1023.44	1165.28	1801.34	1636.78	1842.47	2582.3	1148.44	1531.94	1294.28
XP_021730180.1;XP_021765219.1	1	1	3.30619	8.99e-09	2.9e-08	24.9894	1	mature_Zn	roots_Zn	69.008	phosphoglucomutase, chloroplastic-like [Chenopodium quinoa]	315.307	448.809	49.4184	292.335	227.157	258.166	2051.93	2705.33	3018.5	1909.12	3347.99	3067.89	5337.02	6051.83	8026.65	7511.71	7376.49	5459.3
XP_021717511.1;XP_021717525.1;XP_021748168.1	1	1	2.76902	1.17e-08	3.76e-08	3.76865	1	mature_Zn	roots_Zn	131.895	K(+) efflux antiporter 2, chloroplastic-like isoform X1 [Chenopodium quinoa]	755.108	1176.97	1258.32	1004.53	938.196	599.206	3192.93	2939.13	3475.53	4068.77	3175.8	3619.06	2705.76	4215.72	3512.16	2894.21	3676.77	4598.53
XP_021739084.1;XP_021776401.1	2	2	9.4162	1.45e-08	4.6e-08	7.64193	1	mature_Zn	roots_Zn	29.079	chlorophyll a-b binding protein, chloroplastic-like [Chenopodium quinoa]	5323.44	4606.83	5413.21	4420.72	5159.14	5659.35	7893.18	9206.96	9914.94	15864.7	18430	16441.5	56039.6	36044.5	48574.8	26794.8	40874.4	25382.7
XP_021726442.1;XP_021740578.1	1	1	1.89774	1.53e-08	4.83e-08	2.21548	1	roots_Zn	mature_Zn	58.551	pentatricopeptide repeat-containing protein At4g21705, mitochondrial-like [Chenopodium quinoa]	7624.57	6168.98	7648.59	4986.95	7340.84	5605.58	3366.35	2723.58	3133.59	3132.08	2676.21	3152.67	3007.57	2695.1	3074.56	3038.47	2645.34	3311.89
XP_021738005.1;XP_021758144.1;XP_021741639.1;XP_021764529.1;XP_021764530.1	3	3	11.3448	1.68e-08	5.24e-08	2.89177	1	roots_Zn	mature_Zn	25.165	GTP-binding nuclear protein Ran-3 [Chenopodium quinoa]	14495.1	16882.3	15189.7	12555.3	12282.7	15301	8934.15	7702.03	8763.52	8065.21	5585.67	6184.37	5258	4527.05	5197.79	5958.13	4043.46	4999.3
XP_021732232.1;XP_021745144.1	2	2	6.74933	1.99e-08	6.18e-08	5.40445	1	mature_Zn	roots_Zn	75.484	ATP-dependent zinc metalloprotease FTSH, chloroplastic-like [Chenopodium quinoa]	732.614	1009.09	494.742	1301.78	590.761	549.464	2432.06	3066.01	2422.31	2116.54	3267.17	2955.91	3596.99	5638.77	3743.51	4362.52	4401.85	3540.82
XP_021732191.1;XP_021754470.1	1	1	4.15145	2.06e-08	6.33e-08	5.55438	1	mature_Zn	roots_Zn	29.46	photosystem I chlorophyll a/b-binding protein 3-1, chloroplastic-like [Chenopodium quinoa]	3449.79	3015.6	4162.67	3724.25	4338.08	4040.16	6608.76	5845.85	8447.59	9793.05	12523.4	11396.1	20790.5	22472.1	19095.3	14818.9	17104.4	31972.9
XP_021724433.1;XP_021749212.1;XP_021766371.1	1	1	3.09407	2.14e-08	6.54e-08	10.0086	1	roots_Zn	mature_Zn	37.963	probable aldo-keto reductase 4 [Chenopodium quinoa]	7161.35	4266.72	6621.54	4684.93	5598.37	8055.77	1236.59	1011.68	736.384	285.325	520.489	709.146	358.24	599.391	845.485	641.253	704.888	486.475
XP_021750115.1;XP_021756712.1	1	1	1.53945	2.47e-08	7.49e-08	4.40011	1	mature_Zn	roots_Zn	28.818	photosystem I chlorophyll a/b-binding protein 6, chloroplastic-like [Chenopodium quinoa]	802.605	1293.91	844.537	1126.42	848.152	1229.13	2034.34	2213.87	1644.97	2945.53	3041.24	2549.63	5243.61	4353.44	3172.91	4191.14	4347.54	5728.98
XP_021716952.1;XP_021747497.1;XP_021771047.1;XP_021775104.1	1	1	1.80385	2.77e-08	8.2e-08	3.74381	1	roots_Zn	mature_Zn	23.207	proteasome subunit beta type-2-A-like [Chenopodium quinoa]	7249.95	4620.7	7574	5391.19	7479.41	6912.43	3707.98	2469.5	3013.22	3021.98	2362.74	2519.33	1757.72	1724.68	1731.5	2352.15	1711.83	1200.13
YP_009380184.1	1	1	3.21626	2.74e-08	8.2e-08	6.06847	1	mature_Zn	roots_Zn	19.473	NdhI (chloroplast) [Chenopodium quinoa]	724.952	1216.77	1165.97	1154.8	739.83	595.183	1411.97	1902.45	2167.8	2861.24	3129.31	2341.71	6628.01	5195.38	6711.61	4409.81	4485.96	6537.5
XP_021753136.1;XP_021775937.1;XP_021716140.1;XP_021720847.1;XP_021749558.1;XP_021768991.1	3	3	14.7416	2.77e-08	8.2e-08	3.25816	1	mature_Zn	roots_Zn	34.434	triosephosphate isomerase, chloroplastic-like [Chenopodium quinoa]	7111.07	4563.12	6811.66	6102.09	7277.74	5820.19	13476.9	16566	13615.8	12313.4	15296.5	15632.2	23430.6	16174.6	14449	25871.4	19695.1	23165.8
XP_021727634.1;XP_021760055.1	1	1	2.4985	2.91e-08	8.57e-08	3.63221	1	roots_Zn	mature_Zn	55.03	phosphoserine aminotransferase, chloroplastic-like [Chenopodium quinoa]	9382.36	12922.6	8530.67	14291	10099.7	9639.17	6919.05	4773.89	6726.49	5647.49	4079.09	4084.24	3096.27	2744.48	3076.43	3518.24	2831.56	2591.44
XP_021715572.1;XP_021720646.1;XP_021732493.1;XP_021769207.1	3	3	8.50577	3.01e-08	8.77e-08	2.21765	1	roots_Zn	mature_Zn	192.711	clathrin heavy chain 1-like [Chenopodium quinoa]	8364.15	8749.46	10097.1	8521.91	8286.79	8287.05	5836.03	4977.06	5526.91	5176.28	4610.77	4940.34	4237.09	3282.52	3012.52	4852.3	4011.08	4190.96
XP_021771043.1;XP_021775106.1	1	1	5.09647	3.52e-08	1.02e-07	6.52226	1	roots_Zn	mature_Zn	58.593	probable mitochondrial-processing peptidase subunit beta, mitochondrial [Chenopodium quinoa]	6893.42	10799.7	10387.2	6840.9	8784.51	6978.08	1655.34	1714.02	1918.71	1979.23	1844.67	1672.65	1667.08	1498.34	1710.29	1171.1	471.646	1252.44
YP_009380132.1	3	3	6.42594	4.26e-08	1.23e-07	5.33638	1	roots_Zn	young_Zn	23.434	ribosomal protein S4 (chloroplast) [Chenopodium quinoa]	11352	12660.8	14353.5	19961.5	11923.1	7200.46	2615.25	1849.95	2525.1	2525.69	2773.45	2224.41	4551.85	3497.73	5909.02	3186.82	3738.32	2941.58
XP_021732579.1;XP_021769275.1	4	4	14.8901	4.54e-08	1.3e-07	3.22175	1	mature_Zn	roots_Zn	44.258	aminomethyltransferase, mitochondrial-like [Chenopodium quinoa]	1369.43	859.376	969.527	865.125	1064.73	1117.02	2594.68	2716.5	2424.1	1554.6	2244.33	2796.09	3952.35	3150.12	3971.54	3216	3191.91	2638.58
XP_021742662.1;XP_021772768.1	1	1	2.67322	5.36e-08	1.51e-07	3.9878	1	roots_Zn	mature_Zn	39.353	protein disulfide-isomerase like 2-1-like [Chenopodium quinoa]	4869.47	4803.04	7981.58	4938.88	5649.77	6405.69	3175.92	2153.65	2877.79	2886.26	1841.57	2300.24	1473.25	1033.17	1164.88	1806.72	1333.23	1877.36
XP_021726359.1;XP_021740467.1	2	2	2.66206	5.38e-08	1.51e-07	7.69957	1	roots_Zn	mature_Zn	35.844	peroxidase 3-like [Chenopodium quinoa]	2080.51	1634.66	2840.29	1563.11	2005.32	3204.64	621.378	517.609	286.562	689.749	366.479	486.356	273.592	299.935	167.952	202.066	297.521	490.009
XP_021716574.1;XP_021719551.1;XP_021725987.1;XP_021726288.1	1	1	2.17677	5.65e-08	1.58e-07	25.861	1	roots_Zn	young_Zn	21.682	NAD(P)H dehydrogenase (quinone) FQR1-like [Chenopodium quinoa]	4768.82	5712.22	7684.25	4900.42	7920.37	9669.64	253.813	388.769	186.051	78.6752	167.02	497.76	306.757	324.194	419.931	384.642	63.5253	409.705
XP_021771712.1;XP_021774578.1	8	3	30.4517	6.64e-08	1.83e-07	2.4933	1	roots_Zn	young_Zn	108.572	putative aconitate hydratase, cytoplasmic [Chenopodium quinoa]	15892.5	15796.9	21396.7	13924.5	15437.3	15874.1	7119.8	5166.27	8033.29	7443.29	5043.4	6628.42	5902.95	5457.69	7432.32	6516.37	6066.09	8299.57
XP_021723175.1	1	1	2.01267	6.62e-08	1.83e-07	18.5528	1	mature_Zn	roots_Zn	36.334	cationic peroxidase 1-like [Chenopodium quinoa]	103.776	237.949	224.528	182.875	126.995	55.3521	588.647	949.938	663.002	316.004	1538.21	1380.69	2352.98	3198.07	2455.39	3637.23	2626.34	3011.43
XP_021740718.1;XP_021740719.1	1	1	3.37737	7.67e-08	2.1e-07	6.1128	1	young_Zn	roots_Zn	80.242	poly(A)-specific ribonuclease PARN-like isoform X1 [Chenopodium quinoa]	13067.3	15401.8	12133.4	13892.3	12525.3	15195.9	129783	56569.1	98252.7	106580	59778.7	51607.2	51695	39546.2	37946.8	43196.8	45343	23285.5
XP_021725528.1;XP_021768395.1	1	1	3.17765	8.65e-08	2.35e-07	8.41151	1	roots_Zn	mature_Zn	46.389	diphosphomevalonate decarboxylase MVD2, peroxisomal-like [Chenopodium quinoa]	3038.38	4791.62	4853.6	3473.59	2437.4	3318.37	1064.42	1061.8	2265.66	926.621	995.239	443.245	423.213	426.769	467.322	437.229	472.131	378.453
XP_021717796.1;XP_021753678.1	1	1	2.90813	9.38e-08	2.53e-07	4.23593	1	roots_Zn	mature_Zn	67.572	pyrophosphate--fructose 6-phosphate 1-phosphotransferase subunit alpha [Chenopodium quinoa]	5407.96	8364.53	7521.47	6396.94	5033.42	6263.53	3463.19	2564.72	2899.35	3956.59	2003.76	1795.54	1541.38	1150.56	1297.02	1897.19	1751	1566.94
XP_021721398.1;XP_021765875.1	1	1	2.59635	1.05e-07	2.81e-07	7.86558	1	mature_Zn	roots_Zn	90.484	granule-bound starch synthase 2, chloroplastic/amyloplastic-like [Chenopodium quinoa]	78.1966	118.649	151.162	95.1555	126.034	85.5601	240.554	504.526	750.943	490.579	529.925	483.526	759.038	675.577	1462.06	813.326	983.633	456.407
XP_021746262.1;XP_021766357.1	1	1	8.58993	1.15e-07	3.07e-07	8.51678	1	roots_Zn	mature_Zn	41.375	acetyl-CoA acetyltransferase, cytosolic 1 [Chenopodium quinoa]	4184.99	8732.63	11122.1	6707.17	6325.5	4633.22	1577.15	1456.76	2640.34	1091.83	1264.07	727.347	972.557	682.882	1035.11	867.587	837.018	501.725
XP_021748015.1;XP_021756222.1;XP_021756223.1	1	1	2.6671	1.5e-07	3.97e-07	2.64655	1	roots_Zn	mature_Zn	59.844	dihydrolipoyllysine-residue acetyltransferase component 2 of pyruvate dehydrogenase complex, mitochondrial-like [Chenopodium quinoa]	4662.59	4357.87	5380.58	4135.41	4756.33	3861.96	2435.15	1759.73	1814.59	1744.02	1387.67	2157.98	1800.64	1436.32	1548.53	1526.11	1417.06	2531.78
XP_021718932.1;XP_021733623.1	1	1	2.30314	1.64e-07	4.32e-07	4.55223	1	roots_Zn	mature_Zn	39.379	probable inactive poly [ADP-ribose] polymerase SRO5 [Chenopodium quinoa]	1851	4539.32	4301.35	2559.08	3048.85	2225.02	782.879	848.491	827.585	704.552	703.953	814.879	789.039	740.776	944.884	661.382	532.519	400.75
XP_021716085.1;XP_021733349.1	3	3	13.0309	1.69e-07	4.41e-07	2.24417	1	roots_Zn	mature_Zn	98.03	26S proteasome non-ATPase regulatory subunit 2 homolog A [Chenopodium quinoa]	2634.32	3813.01	4192.6	3616.85	2924.77	2757.37	1920.78	1661.53	1679.66	1536.04	1257.2	1471.12	1453.01	1520.52	1727.04	1437.36	1268.14	1478.68
XP_021716118.1	1	1	5.29542	1.74e-07	4.49e-07	8.47261	1	roots_Zn	young_Zn	90.237	sucrose synthase-like [Chenopodium quinoa]	22823.1	68675.6	60234.8	54492	20322.8	19821.5	4060.69	5211.63	5450	3569.77	4368.57	6417.72	5118.28	6610.15	6111.89	4554.05	5857.06	3547.79
XP_021723631.1;XP_021735457.1;XP_021739210.1;XP_021741506.1;XP_021741508.1;XP_021721931.1;XP_021744866.1	3	2	10.4096	1.74e-07	4.49e-07	4.95518	1	mature_Zn	roots_Zn	44.374	aspartate aminotransferase, cytoplasmic [Chenopodium quinoa]	4350.52	4729.8	4870.9	3951.07	2855.11	3814.55	9158.95	9473.92	6709.2	4121.61	8866.28	12446.7	22538.8	18491.3	20306.4	17750.8	15480.2	27191.1
XP_021715185.1;XP_021755643.1;XP_021755645.1	1	1	2.45303	2.14e-07	5.49e-07	10.9064	1	young_Zn	roots_Zn	58.191	uncharacterized protein LOC110683147, partial [Chenopodium quinoa]	1070.35	1047.51	1226.96	389.635	1289.34	977.979	20084.9	6897.42	14348.4	13021.1	5535.45	5570.24	4823.21	4015.93	4405.14	4405.23	4846.84	5009.2
XP_021750259.1	1	1	3.12343	2.48e-07	6.32e-07	5.42983	1	roots_Zn	young_Zn	21.328	probable peroxygenase 5 [Chenopodium quinoa]	1557.65	1786.7	1639.77	1164.99	1636.37	1432.57	321.777	259.315	294.222	257.24	356.237	208.875	365.668	407.21	1026.18	465.083	243.717	442.275
XP_021731188.1;XP_021747997.1	1	1	2.91465	2.93e-07	7.42e-07	3.07356	1	roots_Zn	mature_Zn	43.703	pyruvate dehydrogenase E1 component subunit alpha-1, mitochondrial-like [Chenopodium quinoa]	5697.71	2803.94	3853.33	3331.03	3541.89	4338.11	1774.67	1642.09	1246.7	1259.65	1026.51	1527.33	1482.83	1245.42	985.971	1231.32	1045.77	1676.02
XP_021730909.1;XP_021737037.1;XP_021739410.1;XP_021757183.1	1	1	5.82013	3.41e-07	8.57e-07	3.62286	1	roots_Zn	mature_Zn	40.286	UDP-arabinopyranose mutase 1 [Chenopodium quinoa]	6418.32	4233.3	5449.63	4356.12	6539.81	5242.16	4730.19	3949.68	6189.54	4902.59	2897.44	3263.14	1707.32	1165.64	1371.45	2228.82	1070.9	1354.73
XP_021749276.1;XP_021745919.1	4	4	14.6063	3.5e-07	8.74e-07	1.91949	1	young_Zn	roots_Zn	64.563	ruBisCO large subunit-binding protein subunit beta, chloroplastic [Chenopodium quinoa]	13349	11854.9	13804.2	12143.8	14424.4	13937.1	29011.6	25082.2	28571.4	26795	23280.6	19884.3	29239.4	24657.4	20737.9	25635.2	24763	19347.9
XP_021732193.1;XP_021754463.1	2	2	5.12026	3.58e-07	8.88e-07	6.51949	1	mature_Zn	roots_Zn	56.82	catalase-like [Chenopodium quinoa]	2738.57	1316.15	1568.55	1361.38	2379.45	3752.47	5708.85	5176.4	6421.02	6815.67	8891.43	9611.6	15645.4	10931.6	12151.5	9595.82	12236.1	24952.9
XP_021732195.1;XP_021754464.1	1	1	1.54028	3.73e-07	9.19e-07	3.17403	1	roots_Zn	young_Zn	56.643	catalase [Chenopodium quinoa]	982.635	1185.26	1710.34	1178	1029.25	1201.47	407.312	313.702	362.247	556.962	426.372	229.206	575.83	434.273	379.754	362.378	376.494	461.099
XP_021732916.1;XP_021753712.1;XP_021738989.1;XP_021742006.1;XP_021745223.1;XP_021749539.1;XP_021760061.1;XP_021763716.1	8	8	33.6691	4.27e-07	1.05e-06	4.32621	1	mature_Zn	roots_Zn	73.749	ATP-dependent zinc metalloprotease FTSH 2, chloroplastic [Chenopodium quinoa]	4898.43	5118.01	5241.27	4298.62	3976.3	4588.44	12385.6	14105.3	12331.9	11455.1	15750.3	16009.7	23844.2	21554.7	22648.6	22325.7	23285.6	7998.82
XP_021738786.1	2	2	8.64652	4.34e-07	1.06e-06	14.5627	1	mature_Zn	roots_Zn	23.696	ATP synthase subunit b', chloroplastic-like [Chenopodium quinoa]	4295.01	4177.3	3546.27	4433.02	3604.6	2694.35	26292.6	33756.6	27723	33739	47119	41888.1	75529.8	62267.7	51743.4	67822.2	65010.2	8935.24
XP_021740032.1;XP_021743786.1;XP_021747689.1;XP_021759815.1	2	2	4.90253	6.15e-07	1.49e-06	3.80142	1	mature_Zn	roots_Zn	56.886	serine hydroxymethyltransferase, mitochondrial [Chenopodium quinoa]	1226.04	642.368	735.235	865.022	900.28	976.007	1796.26	2238.34	1554.75	954.422	1735.51	2255.92	3119.54	4164.94	3916.81	3257.7	2402.54	3456.89
XP_021729368.1;XP_021769783.1	1	1	2.76399	7.07e-07	1.7e-06	16.4476	1	roots_Zn	mature_Zn	28.841	probable glutathione S-transferase parC [Chenopodium quinoa]	9177.43	3758.66	5870.42	3291.58	7574.28	8905.84	1434.21	781.072	701.074	126.472	508.82	922.67	400.114	307.554	323.494	420.619	386.505	507.242
XP_021718440.1;XP_021757305.1	1	1	4.60401	7.27e-07	1.73e-06	3.58506	1	roots_Zn	mature_Zn	37.849	malate dehydrogenase, glyoxysomal [Chenopodium quinoa]	8522.8	5995.23	8936.34	8862	9239.97	10152.3	4761.51	2270.26	3318.78	3060.29	2118.3	5292.95	2416.33	2445.91	2579.02	2368.51	1897.31	2716.31
XP_021750573.1	1	1	3.54105	7.23e-07	1.73e-06	1.92852	1	roots_Zn	young_Zn	55.192	pyruvate kinase, cytosolic isozyme [Chenopodium quinoa]	78306.1	107557	121509	96862.3	78623.4	74696.8	53530.2	47202.8	51270.1	44435.2	45971.1	46701.2	49917.2	47096	50265.1	58388	56316.9	45867.4
XP_021770834.1	1	1	2.47908	7.38e-07	1.74e-06	2.04165	1	roots_Zn	young_Zn	78.902	peroxisomal fatty acid beta-oxidation multifunctional protein MFP2-like [Chenopodium quinoa]	44698.3	34314.8	45836.1	34210.8	45587.7	36388.6	22263.4	18373.9	22028	20978.8	15288.9	19126.3	22358.4	17223.9	17683.7	19255.3	17825.3	26763.3
XP_021764638.1;XP_021764639.1	2	2	7.84123	7.49e-07	1.76e-06	6.43251	1	mature_Zn	roots_Zn	40.367	peroxisomal (S)-2-hydroxy-acid oxidase isoform X1 [Chenopodium quinoa]	3540.93	4741.84	5185.42	4028.04	3496.43	2154.62	11394.8	18291.6	5366.76	9946.12	16973.5	18419.1	23853.3	28755.3	25735	15096.1	29892.7	25562.7
XP_021774583.1	6	1	23.6538	8.84e-07	2.06e-06	1.80704	1	roots_Zn	young_Zn	97.871	putative aconitate hydratase, cytoplasmic [Chenopodium quinoa]	9245.34	10678.2	11656.1	10119.2	8388.48	8414.2	5935.65	4786.12	5390.57	5007.02	4797.78	6457.07	6807.76	6781.16	8145.45	6571.5	7264.82	6831.89
XP_021726746.1;XP_021750322.1;XP_021757074.1;XP_021765012.1	1	1	2.30176	9.43e-07	2.19e-06	2.15304	1	roots_Zn	mature_Zn	53.735	DUF21 domain-containing protein At4g14240-like [Chenopodium quinoa]	3570.4	3218.08	3646.69	3627.17	3844.26	3525.19	2077.05	2086.38	1369.75	1347.13	1934.06	2209.22	1453.17	1917.57	2079.55	1399.45	1440	1664.45
XP_021763183.1;XP_021775360.1	1	1	4.06807	1.09e-06	2.52e-06	5.93805	1	young_Zn	roots_Zn	161.813	translocase of chloroplast 159, chloroplastic-like [Chenopodium quinoa]	267.388	262.642	185.177	368.517	529.145	187.526	1708.97	2320.72	2000.32	1571.09	1641.64	1448.07	1138.95	2030.71	3483.58	1852.69	1258.07	736.62
XP_021716663.1	1	1	2.19877	1.29e-06	2.95e-06	2.40323	1	roots_Zn	mature_Zn	64.996	berberine bridge enzyme-like 3 [Chenopodium quinoa]	12026.4	19977	19053.8	18793	14381.1	13057.2	8586.16	8207.53	7545.41	6816.95	8838.56	8770.66	4642.89	7287.83	7635.98	6092.89	6775.05	8047.67
XP_021738270.1;XP_021741242.1	2	2	6.20675	1.34e-06	3.05e-06	3.70893	1	roots_Zn	young_Zn	44.639	glutamate dehydrogenase B-like [Chenopodium quinoa]	15070.6	20711.9	17470.9	19130.6	19700.9	34657.3	6787.05	5662.96	5853.04	3515.68	5593.17	6760.23	7666.76	6707.97	6747.41	8483.88	7042.7	3474.72
XP_021724692.1;XP_021735415.1	1	1	3.1547	1.4e-06	3.17e-06	3.06373	1	mature_Zn	roots_Zn	44.059	photosystem II stability/assembly factor HCF136, chloroplastic-like [Chenopodium quinoa]	970.014	1447.51	1453.05	674.979	1064.82	1907.79	2210.28	2095.05	2093.26	2238.43	2789.41	2520.05	3996.38	3697.69	3375.97	3608.17	3583.21	4772.18
XP_021740226.1	1	1	1.79589	1.4e-06	3.17e-06	2.45052	1	roots_Zn	young_Zn	161.218	uncharacterized protein LOC110706595 [Chenopodium quinoa]	13890.7	6804.44	12261.1	8757.46	13523.1	10836.2	4773.73	4327.51	5220.86	4646.02	3260.69	4734.09	4580.91	4677.9	4492.35	5586.56	4137.55	3865.6
XP_021737758.1;XP_021771575.1	1	1	2.06749	1.69e-06	3.8e-06	15.1915	1	mature_Zn	roots_Zn	20.402	uncharacterized protein LOC110704271 [Chenopodium quinoa]	126.67	48.8122	59.0967	130.116	106.229	101.282	876.624	1401.64	1072.63	1634.26	1474.96	1047.93	1577.44	1265.27	1889.18	1996.23	1787.31	177.251
XP_021723435.1;XP_021724963.1	1	1	1.35064	1.78e-06	3.97e-06	4.78016	1	roots_Zn	mature_Zn	36.051	putative glucose-6-phosphate 1-epimerase [Chenopodium quinoa]	229.526	353.14	554.277	289.667	415.414	374.353	145.872	59.7959	167.919	114.705	78.4818	88.9642	56.4858	57.1786	100.77	117.566	66.022	65.6379
XP_021734756.1;XP_021772718.1	1	1	1.33645	1.8e-06	4e-06	3.30561	1	roots_Zn	mature_Zn	284.397	protein ILITYHIA-like [Chenopodium quinoa]	628.297	484.887	643.672	517.742	640.385	406.099	400.83	342.69	454.997	430.338	243.834	254.976	161.535	200.428	97.6132	172.608	216.599	155.898
XP_021732872.1;XP_021769974.1	1	1	2.64528	1.84e-06	4.05e-06	3.11396	1	roots_Zn	mature_Zn	17.705	ubiquitin-40S ribosomal protein S27a [Chenopodium quinoa]	7329.9	6631.35	6869.83	7414.26	6522.28	6527.43	6480.21	5264.56	5448.24	4557.96	2831.94	2925.4	1778.45	2020.3	3070.3	2613.46	1896.19	1882.55
XP_021725179.1;XP_021762624.1	5	5	15.3202	1.87e-06	4.1e-06	2.13337	1	roots_Zn	mature_Zn	61.501	chaperonin CPN60, mitochondrial-like [Chenopodium quinoa]	10647	9025.28	11707.1	8536.61	11127.9	8636.34	7550.74	6200.1	6218.53	6116.82	4919.57	5608.17	4756.34	4727.55	5152.99	5058.56	5125.63	3153.53
XP_021735437.1;XP_021750564.1	2	2	5.52136	1.96e-06	4.27e-06	2.17821	1	roots_Zn	mature_Zn	35.311	succinate--CoA ligase [ADP-forming] subunit alpha-2, mitochondrial-like [Chenopodium quinoa]	7787.92	6318.35	8292.26	6668.59	8820.17	7380.56	5127.07	3230.58	3708.07	3372.73	3427.79	4296.73	4459.71	2866.01	2943.56	3358.33	2802.95	4351.57
XP_021718686.1;XP_021745322.1	3	3	9.69031	2.03e-06	4.41e-06	2.63226	1	roots_Zn	mature_Zn	29.892	proteasome subunit alpha type-1-B-like [Chenopodium quinoa]	4734.57	3803.81	4808.2	3412.1	4135.36	3998.2	2682.97	2577.77	2537.23	2348.86	1352.12	1955.05	1878.2	1517.21	1909.59	1646.9	1366.29	1138.41
XP_021763741.1;XP_021774970.1;XP_021748678.1	6	5	20.0449	2.06e-06	4.41e-06	2.4859	1	roots_Zn	mature_Zn	73.535	luminal-binding protein-like [Chenopodium quinoa]	16671.2	15409.6	16186.1	16575.2	16694.3	18160.3	13398.5	12992.1	13038.7	9556.15	10313.9	12863.5	7612	6111.15	7511.31	8413.99	6839.31	3617.11
XP_021718294.1;XP_021755814.1	2	2	7.98804	2.05e-06	4.41e-06	6.02727	1	roots_Zn	young_Zn	53.123	6-phosphogluconate dehydrogenase, decarboxylating 1 [Chenopodium quinoa]	7605.62	16290.7	18009.7	14835	10271	8505.39	1803.48	2516.1	1073.96	1459.66	2388.7	3287.37	1971.99	4833.65	2826.67	1375.47	2691.09	3183.35
XP_021726736.1;XP_021765025.1	3	1	12.1143	2.17e-06	4.64e-06	2.02382	1	roots_Zn	mature_Zn	80.884	heat shock protein 83 [Chenopodium quinoa]	4532.2	5623.52	6015.84	5163.53	4458.2	5288.75	3137.79	2670.41	3151.85	2762.35	2158	3011.58	3005.42	1771.53	2385.39	2798.76	2346.48	3050.54
XP_021729527.1	1	1	2.11979	2.19e-06	4.66e-06	165.986	1	mature_Zn	roots_Zn	106.625	putative pentatricopeptide repeat-containing protein At1g19290 [Chenopodium quinoa]	2462.05	709.512	543.015	1853.16	2029.04	1472.51	118414	158402	155311	76710.5	193071	177938	326099	253687	238956	344628	338350	3656.01
XP_021725690.1;XP_021762818.1	1	1	3.24655	2.22e-06	4.66e-06	2.90267	1	roots_Zn	young_Zn	39.731	caffeic acid 3-O-methyltransferase-like [Chenopodium quinoa]	12839.4	18314.5	17075.6	16614.1	14855.6	21003.4	4262.95	6196.55	5654.48	3756.21	6907.15	7915.71	8724.39	9409.05	9166.25	11066.2	11406.1	6472.41
XP_021736301.1;XP_021744399.1;XP_021746571.1	3	3	12.0994	2.22e-06	4.66e-06	2.04442	1	roots_Zn	young_Zn	39.06	LOW QUALITY PROTEIN: glyceraldehyde-3-phosphate dehydrogenase-like [Chenopodium quinoa]	218097	318422	397352	295011	220745	216571	137682	137736	148783	134718	122416	133665	127923	142524	138629	166862	144763	142955
XP_021727061.1;XP_021742953.1;XP_021751821.1;XP_021756986.1	2	2	4.57466	2.24e-06	4.68e-06	3.94917	1	roots_Zn	mature_Zn	46.591	ATP-citrate synthase alpha chain protein 1 [Chenopodium quinoa]	3308.31	4734.16	5073.61	4414.07	3560.53	3673.59	1652.55	1626.29	2453.13	1575.27	1168.66	1126.33	892.909	928.742	1737.49	1342.06	828.96	540.581
XP_021731657.1;XP_021761281.1	3	3	12.5551	2.37e-06	4.93e-06	1.86066	1	roots_Zn	mature_Zn	61.367	calnexin homolog [Chenopodium quinoa]	6183.66	7189.73	7589.24	6496.21	6892.57	6866.6	5074.39	5217.28	4922.1	4540	4290.96	5412.64	4516.13	3171.97	2730.58	3990.9	3361.7	4381.08
XP_021754439.1	1	1	2.89419	2.47e-06	5.12e-06	2.47629	1	roots_Zn	mature_Zn	26.812	proteasome subunit alpha type-7 [Chenopodium quinoa]	4721.26	2661.21	4098.92	3026.16	4543.16	3488.83	2503.15	1945.11	2563.42	2327.88	1548.81	1786.27	1494.81	1431.69	1343.48	1612.1	1396.87	1823.17
XP_021760124.1;XP_021774530.1;XP_021733577.1	6	2	13.8868	2.58e-06	5.31e-06	1.90108	1	roots_Zn	mature_Zn	89.498	cell division cycle protein 48 homolog [Chenopodium quinoa]	7999.09	6219.42	6824.36	7222.26	8290.96	7493.45	5611.97	6123.69	6220.87	5614.08	4688.17	5296.23	4255.69	3696.56	3748.76	4755.13	3973.65	2740.97
XP_021744596.1;XP_021746681.1;XP_021729132.1;XP_021753036.1;XP_021773242.1	2	2	5.10411	2.72e-06	5.57e-06	2.56295	1	mature_Zn	roots_Zn	103.137	lipoxygenase 6, chloroplastic-like [Chenopodium quinoa]	24720.7	27997	38208.1	22287.1	24881.5	31058.3	57121.7	52686.1	59688.9	45884.4	54314.3	68259.1	68002.8	66640.9	85051.3	83733.2	86719.5	43382.5
XP_021743695.1;XP_021743696.1	1	1	3.28359	3.54e-06	7.22e-06	1.87836	0.999999	mature_Zn	roots_Zn	46.558	probable L-ascorbate peroxidase 6, chloroplastic isoform X1 [Chenopodium quinoa]	15744.3	11942.7	16997.6	14583.2	18265.9	15829.1	15348.5	15337.2	15173.6	19440.8	18026.7	18791.9	26016.9	25749.7	27680.9	28310.5	27168.9	40442.2
XP_021743148.1;XP_021764830.1	3	2	8.27356	3.59e-06	7.26e-06	2.72001	0.999999	roots_Zn	young_Zn	48.161	enolase [Chenopodium quinoa]	96962.2	170982	184158	151272	106477	99363.8	32307.7	54802.4	51722.2	45603.2	50140.6	62928.5	46453.8	59434.8	60206.1	65608.7	56474.9	43349.7
XP_021767870.1	5	5	14.188	3.79e-06	7.63e-06	2.86977	0.999999	roots_Zn	mature_Zn	11.402	histone H4 [Chenopodium quinoa]	36179.5	32633.7	37099.8	24205.5	32838.1	34658.4	32968.1	25632.5	33134.8	34201.9	17457	15436.2	12676.7	8663.61	12919.9	11450.3	12261.6	10888.7
XP_021752706.1;XP_021757006.1	1	1	1.8672	4.46e-06	8.93e-06	2.02325	0.999999	roots_Zn	young_Zn	53.865	dihydrolipoyl dehydrogenase, mitochondrial [Chenopodium quinoa]	2636.35	1823.06	2544.36	2177.6	2312.21	2390.19	1463.66	1203.99	1040.65	836.706	967.027	1350.09	1324.1	962.742	1349.32	1225.56	1253.84	1515.45
XP_021753150.1;XP_021776049.1;XP_021776057.1	1	1	3.21127	4.48e-06	8.93e-06	2.50103	0.999999	roots_Zn	mature_Zn	28.143	5'-methylthioadenosine/S-adenosylhomocysteine nucleosidase 1-like [Chenopodium quinoa]	2723.71	1757.72	2623.47	2392.09	2493.4	1751.19	1181.31	1293.24	1213.73	1114.39	740.148	1463.66	819.285	999.174	1204.53	721.917	774.365	975.1
XP_021738901.1;XP_021744134.1	3	3	6.34382	4.58e-06	9.09e-06	2.20515	0.999999	roots_Zn	mature_Zn	28.428	60S ribosomal protein L7-2 [Chenopodium quinoa]	5913.27	6446.98	5879.39	5563.41	5326.6	5297.58	5406.55	4828.93	5269.4	4698.33	2926.22	3796.31	2637.19	2524.77	2966.44	3169.04	2478.13	1836.6
XP_021719771.1	1	1	2.41948	6.41e-06	1.27e-05	3.08333	0.999997	mature_Zn	roots_Zn	12.068	mitochondrial pyruvate carrier 4 [Chenopodium quinoa]	847.487	1011.05	1260.11	636.207	920.101	804.947	1561.99	1536.1	1282.92	784.762	1775.56	1784.2	3046.28	2797.83	2018.54	2331.64	2887.19	3814.87
XP_021735444.1;XP_021750560.1	1	1	3.01517	6.94e-06	1.36e-05	2.53506	0.999996	roots_Zn	mature_Zn	78.582	threonine--tRNA ligase, mitochondrial 1-like [Chenopodium quinoa]	1615.88	2097.96	1935.54	1672.18	1485.64	1493.03	1119.44	951.212	1063.14	1012.97	729.178	760.128	818.101	664.181	703.627	791.026	727.866	358.307
XP_021758514.1;XP_021725433.1;XP_021758510.1;XP_021721200.1;XP_021725612.1;XP_021740256.1;XP_021743577.1;XP_021743646.1;XP_021754406.1;XP_021759994.1;XP_021763533.1	4	3	13.7586	7e-06	1.37e-05	2.14127	0.999996	roots_Zn	mature_Zn	29.309	14-3-3-like protein isoform X2 [Chenopodium quinoa]	28126.1	34299.3	33357.8	28445.3	27904	28020	28063.4	19361.1	21723.7	21779.7	17549.9	16954.5	14306.8	14447.1	15505.5	17783.4	12937.5	9153.2
XP_021747878.1	1	1	4.76103	8.09e-06	1.58e-05	3.58811	0.999994	mature_Zn	young_Zn	79.639	uncharacterized protein LOC110713738 [Chenopodium quinoa]	26394.4	17743.4	19850.4	16256.1	22876.9	44013.1	17425.6	17768.9	22964	12274.4	18381.2	32311.3	79433.8	52633.9	111854	63637.8	55615.8	71435.1
XP_021763135.1;XP_021775401.1;XP_021731541.1;XP_021738382.1;XP_021738659.1;XP_021741631.1;XP_021741742.1;XP_021746276.1;XP_021760790.1;XP_021763566.1;XP_021764520.1;XP_021767786.1;XP_021775002.1	3	2	15.0934	8.33e-06	1.6e-05	2.3427	0.999994	roots_Zn	mature_Zn	46.738	26S proteasome regulatory subunit 6B homolog [Chenopodium quinoa]	12912.8	8387.96	11582.9	9914.94	10634.5	9051.1	6732.38	7483.66	8037.44	10550.7	4658.84	7250.68	4426.81	3552.99	4151.02	5512.43	4436.38	4592.26
XP_021765502.1	1	1	1.80614	8.31e-06	1.6e-05	1.9392	0.999994	young_Zn	roots_Zn	111.694	glutamate receptor 2.1-like [Chenopodium quinoa]	3036.54	2579.73	3685.36	2669.04	3524.98	2995.89	6132.55	5509.42	7257.22	5403.27	6053.3	5503.07	5398.88	4768.54	4702.37	6704.67	5462.18	3582.46
XP_021716290.1;XP_021716291.1;XP_021716805.1;XP_021716806.1;XP_021744751.1;XP_021769666.1	1	1	4.48618	8.41e-06	1.61e-05	2.31758	0.999994	roots_Zn	mature_Zn	120.518	ubiquitin-activating enzyme E1 1 isoform X1 [Chenopodium quinoa]	9549.63	16614.2	17842.4	16535.5	12420.2	10714.7	6800.98	8076.47	6202.1	7356.94	8420.92	8548.98	4696.35	6944.12	5359.31	5325.11	7378.93	6401.38
XP_021737447.1;XP_021775882.1	1	1	2.97561	8.79e-06	1.68e-05	3.8886	0.999993	roots_Zn	mature_Zn	47.13	ubiquitin-like modifier-activating enzyme 5 [Chenopodium quinoa]	2386.01	4860.11	5738.67	3549.32	3256.88	3743.97	1605.53	1970.9	1401.83	1915.09	1502.14	2139.36	489.632	1660.59	820.105	778.878	902.035	1401.06
XP_021776500.1	5	5	11.6823	9.19e-06	1.75e-05	3.66972	0.999992	young_Zn	mature_Zn	101.834	protein argonaute 4B-like [Chenopodium quinoa]	2035.53	1593.44	1759.93	1364.74	2017.69	2075.69	2801.2	2549.31	3893.52	3380.04	1532.91	1205.02	602.489	647.106	923.936	802.363	625.286	584.964
XP_021750827.1;XP_021753381.1	2	2	9.07465	9.54e-06	1.8e-05	2.91842	0.999992	roots_Zn	mature_Zn	65.241	D-3-phosphoglycerate dehydrogenase 1, chloroplastic-like [Chenopodium quinoa]	9092.51	14423.6	17877.8	15014	11688.3	8709.82	5633.06	5748.58	5270.54	7025.64	6522.92	6989.64	2838.58	6228.69	3447.51	3480.43	4645.44	5677.06
XP_021734930.1	1	1	2.65474	9.56e-06	1.8e-05	4.41427	0.999992	roots_Zn	mature_Zn	27.48	L-ascorbate peroxidase, cytosolic [Chenopodium quinoa]	5595.87	6673.89	9975.36	5447.77	5261.64	4881.79	1986.87	1401.74	2650.92	4677.54	1574.47	1236.58	1340.03	1188.75	2223.8	1581.07	972.579	1265.14
XP_021739265.1;XP_021751141.1;XP_021751150.1	1	1	4.40191	1.19e-05	2.22e-05	2.51333	0.999986	roots_Zn	mature_Zn	27.367	ATP synthase subunit O, mitochondrial-like [Chenopodium quinoa]	8217.37	10275.7	13208	8746.83	9271.14	5783.91	3814.33	3918.98	3097.33	3257.64	3907.79	4415	2474.8	6174.6	3331.02	2899.63	3632.95	3570.43
XP_021725471.1;XP_021754200.1	1	1	3.01105	1.19e-05	2.22e-05	2.92024	0.999986	roots_Zn	mature_Zn	99.443	beta-adaptin-like protein C [Chenopodium quinoa]	4535.5	6548.63	7515.92	5916.63	4213.33	3582.95	1707.64	3283.79	2702.13	3066.03	2826.14	3385.6	1385.76	2385.27	1878.74	1475.27	2241.54	1698.59
XP_021743149.1;XP_021764833.1	1	1	3.11982	1.22e-05	2.26e-05	4.04544	0.999985	young_Zn	roots_Zn	23.968	peroxiredoxin-2E-1, chloroplastic-like [Chenopodium quinoa]	1534.75	470.224	644.953	726.289	1384.24	1035.85	3606.47	3988.71	3022.77	6173.42	2902.41	3754.82	5128.5	2025.07	2463	3379.84	3388.78	5749.35
XP_021746153.1	1	1	7.93815	1.34e-05	2.47e-05	1.9483	0.999981	roots_Zn	young_Zn	29.578	mitochondrial outer membrane protein porin of 36 kDa [Chenopodium quinoa]	10623.2	10008	15400.5	8628.78	13851.3	10263.1	6367.92	5785.69	6186.08	6177.19	4749.54	6033.48	7253.56	6982.2	8976.52	6969.46	6095.34	7845.75
XP_021716284.1;XP_021761195.1	1	1	2.74509	1.36e-05	2.5e-05	2.66618	0.99998	roots_Zn	mature_Zn	38.911	eukaryotic translation initiation factor 2 subunit alpha homolog [Chenopodium quinoa]	335.228	274.578	425.729	316.237	370.672	403.808	254.862	243.787	211.411	190.765	111.561	188.088	148.266	136.281	147.107	157.925	81.6026	126.307
XP_021730109.1;XP_021735902.1;XP_021754139.1;XP_021765145.1	1	1	1.46908	1.38e-05	2.53e-05	2.15075	0.999979	roots_Zn	mature_Zn	18.213	60S ribosomal protein L24 [Chenopodium quinoa]	3846.29	4054.63	4779.61	3198.01	3979.01	3082	3285.09	3181.02	2799.48	3536.85	2076.44	2374.29	1484.5	1653.76	2548.16	1729.32	1587.58	1662.48
XP_021740740.1;XP_021745077.1;XP_021757552.1	6	4	25.5642	1.49e-05	2.71e-05	1.80258	0.999976	roots_Zn	mature_Zn	79.828	heat shock cognate protein 80-like [Chenopodium quinoa]	27381.1	27117.9	29714.5	23667.7	27056.4	24942.3	21245.2	20440.2	24686.9	25950.3	16557.4	16389.7	17572.8	12325.6	13628.5	16207.4	13184.6	15776.2
XP_021763767.1;XP_021774967.1	1	1	2.74561	1.53e-05	2.78e-05	2.20325	0.999974	roots_Zn	mature_Zn	96.049	importin subunit beta-1-like [Chenopodium quinoa]	7581.41	8258.43	8470.38	7613.28	8193.31	8451.12	5548.28	4135.3	4646.36	3129.44	3960.3	4664.52	3429.71	3616.91	4010.94	4961.19	4005.59	2019.38
XP_021768906.1;XP_021769735.1	5	1	14.2113	1.54e-05	2.79e-05	1.9318	0.999974	roots_Zn	mature_Zn	89.369	cell division cycle protein 48 homolog [Chenopodium quinoa]	2228.1	1610.49	2053.76	1989.93	2286.41	1923.27	1323.78	1512.58	1760.28	1457.57	1216.27	1278.61	1302.34	807.824	939.038	1101.09	818.271	1290.87
XP_021724519.1;XP_021735208.1	1	1	1.36152	1.58e-05	2.83e-05	1.86863	0.999972	roots_Zn	young_Zn	47.168	26S proteasome non-ATPase regulatory subunit 11 homolog [Chenopodium quinoa]	2115.21	1620.29	2398.6	1441.32	2242.63	1793.61	1080.51	848.847	1303.32	1077.78	836.677	1066.86	1406.47	1253.25	1195.97	1256.36	1234.73	1245.07
XP_021719660.1;XP_021755823.1;XP_021758842.1	1	1	1.70889	1.61e-05	2.87e-05	2.15234	0.999971	roots_Zn	mature_Zn	42.812	glucose-6-phosphate/phosphate translocator 2, chloroplastic-like [Chenopodium quinoa]	14786.9	14664.3	16674.5	12451.2	14992.5	12347.3	15647.7	9428.88	12767.4	13043.8	8420.71	8012.21	7573.26	5220.25	6938.51	7682.66	6401.25	6101.95
XP_021720335.1;XP_021761899.1	1	1	6.3472	1.64e-05	2.93e-05	2.00563	0.99997	roots_Zn	mature_Zn	106.014	coatomer subunit beta-1 [Chenopodium quinoa]	3734.72	4011.08	4839.48	3389.02	3128.54	3335.99	3245.63	2956.25	3196.8	2956.84	2213.63	2027.32	2145.49	1484.11	1701.72	2035.51	1716.7	2104.39
XP_021728703.1;XP_021764772.1	1	1	2.92801	1.68e-05	2.97e-05	3.35975	0.999968	roots_Zn	mature_Zn	43.017	fructose-bisphosphate aldolase 3, chloroplastic-like [Chenopodium quinoa]	2024.38	1255.6	918.033	2583.96	2505.12	1436.54	708.229	744.727	543.305	505.197	587.47	559.871	662.551	425.882	291.338	625.399	558.896	627.725
XP_021714917.1;XP_021714916.1;XP_021714919.1;XP_021716175.1;XP_021720890.1;XP_021771039.1;XP_021771057.1	4	4	14.0699	1.68e-05	2.97e-05	1.81417	0.999968	roots_Zn	mature_Zn	70.865	heat shock cognate 70 kDa protein 2 [Chenopodium quinoa]	28061.6	21886.8	27958.9	23268.3	27834.3	27104	23496.2	17245.5	19406.9	20886.6	16336.3	15347.7	16951.3	12354.8	11686.1	17385.9	12960.3	14714.3
XP_021732667.1	1	1	3.48024	1.78e-05	3.12e-05	2.15268	0.999964	roots_Zn	mature_Zn	88.229	pentatricopeptide repeat-containing protein At1g11290, chloroplastic-like [Chenopodium quinoa]	8496.29	10242.6	8938.18	7809.96	7696.82	8961.73	9564.71	6781.88	6854.24	7264.23	4575.21	5243.08	4508.25	3959.11	4383.95	4936.68	3024.49	3411.04
XP_021718401.1;XP_021718413.1;XP_021756924.1;XP_021775698.1	2	1	5.09022	1.83e-05	3.21e-05	1.81362	0.999961	roots_Zn	young_Zn	29.24	14-3-3-like protein GF14 iota [Chenopodium quinoa]	3224.16	3217.02	3574.8	2890.48	2776.86	3079.11	2242.24	1839.34	1809.94	1264.07	1534.24	1655.49	1850.44	2144.68	2550.01	2179.63	1616.4	1785.92
XP_021739824.1;XP_021743033.1	1	1	2.02978	1.9e-05	3.31e-05	2.27651	0.999958	roots_Zn	mature_Zn	37.441	adenosine kinase 2-like [Chenopodium quinoa]	40649.7	33256.4	27707	30377.3	36358.5	38967.6	22270.8	21131.5	25301.1	33358.3	18647.6	21379.1	18403.3	11704.7	12647.4	22017.3	11667	14628
XP_021738963.1;XP_021763734.1;XP_021763731.1	4	3	16.1259	2.08e-05	3.61e-05	1.5751	0.999949	roots_Zn	mature_Zn	46.789	eukaryotic initiation factor 4A-9-like [Chenopodium quinoa]	13839.9	18107.6	20069.8	14954.9	15675.8	15276.7	12912.6	12007.5	13304.8	13166.2	10324.2	11009.4	11842.6	9347.34	10373.1	10544.9	9148.38	10914.2
XP_021734441.1;XP_021772391.1	1	1	10.7464	2.25e-05	3.87e-05	2.48847	0.999939	roots_Zn	mature_Zn	25.049	vesicle-associated membrane protein 721-like [Chenopodium quinoa]	9526.46	5539.8	7499.49	6482.11	7350.73	6735.41	4807	4613.17	8003.35	5807.22	4124.85	3300.55	3400.77	2291.22	2620.38	3119.18	3539.72	2362.25
XP_021722892.1;XP_021733841.1;XP_021761628.1	1	1	7.07144	2.25e-05	3.87e-05	2.04348	0.999939	roots_Zn	mature_Zn	13.811	60S ribosomal protein L34 [Chenopodium quinoa]	10587.7	14275.3	13398.3	12090.5	11517.8	9592.9	13392.5	8905.58	10276.5	9417.71	8838.46	6974.88	7360.06	4946.69	5961.51	6739.36	5527.58	4435.7
XP_021744297.1	1	1	4.17154	2.3e-05	3.94e-05	11.8795	0.999936	mature_Zn	roots_Zn	49.293	elongation factor 1-alpha [Chenopodium quinoa]	3018.22	4709.39	287.904	3841.93	2886.34	4772.02	8029.43	13541.1	13362.1	7355.83	23093.4	25038.7	27601.5	48267.1	43704.1	33577.4	45341.7	33346.2
XP_021716079.1;XP_021737396.1;XP_021738375.1;XP_021769316.1	2	2	10.1575	2.8e-05	4.77e-05	2.36104	0.999904	roots_Zn	mature_Zn	27.441	proteasome subunit alpha type-4-like [Chenopodium quinoa]	8266.35	6243.26	7561.56	6730.34	7321.94	7381.1	3904.8	3918.53	2380.65	2878.46	2962.63	2624.88	2975.16	3292.48	1753.89	2500.89	2269.02	5634.57
XP_021723565.1;XP_021741425.1;XP_021741426.1	2	2	6.41777	2.83e-05	4.81e-05	2.28214	0.999901	roots_Zn	young_Zn	64.442	NADP-dependent malic enzyme-like [Chenopodium quinoa]	26022.8	20982.9	26846.7	20303.7	26368.5	30266.6	8137.33	9566.3	12935.2	15929.7	10856	8649.85	11546.6	12572.8	12978.9	16433.8	13321.8	7202.75
XP_021755203.1;XP_021756434.1;XP_021756433.1	3	3	10.5802	2.87e-05	4.83e-05	1.8112	0.999898	roots_Zn	mature_Zn	29.071	60S ribosomal protein L7a-2 [Chenopodium quinoa]	16714.8	16604.2	16684.2	15931.3	15115	14037.8	15347.7	13692.8	14413.4	15061.6	10570.5	11289.3	9402.2	8283.27	9189.42	11126.1	8759.66	5739.01
XP_021714591.1;XP_021718085.1;XP_021763910.1	2	2	5.16547	2.86e-05	4.83e-05	1.78465	0.999899	roots_Zn	mature_Zn	17.989	60S ribosomal protein L18a-like [Chenopodium quinoa]	7736.87	6444.95	6802.72	5471.5	6349.05	5656.39	7016.43	6761.1	6038	7092.21	4296.25	4774.82	3641.77	3138.42	3973.47	3927.98	2950.02	3919.64
XP_021752910.1;XP_021774448.1	2	2	4.49302	3.02e-05	5.06e-05	2.98689	0.999887	young_Zn	mature_Zn	47.56	aspartyl protease AED3-like [Chenopodium quinoa]	3575.31	3197.82	3609.04	1898.3	3806.73	4327.17	5458.18	3721.41	4620.68	5010.72	2773.87	2065.97	1609.31	1092.97	1072.69	1683.13	1119.5	1340.59
XP_021755225.1;XP_021756410.1	2	2	11.6257	3.11e-05	5.18e-05	2.78264	0.999881	roots_Zn	mature_Zn	16.308	nucleoside diphosphate kinase 1-like [Chenopodium quinoa]	12595.9	14391.7	19718.5	16631.2	12856.7	12771.7	13980.5	7032.14	9922.29	9779.62	6108.68	5984.3	5981.57	3854.32	4688.18	7726.43	3938.13	5783.06
XP_021751679.1;XP_021774819.1	1	1	2.96054	3.2e-05	5.32e-05	7.10388	0.999873	young_Zn	roots_Zn	45.53	stearoyl-[acyl-carrier-protein] 9-desaturase, chloroplastic [Chenopodium quinoa]	172.655	89.3558	73.6131	144.105	110.833	25.4964	690.143	859.198	870.682	1008.1	455.622	492.66	282.985	305.85	574.447	312.502	348.306	106.172
XP_021733769.1;XP_021761683.1	2	1	8.77893	3.35e-05	5.54e-05	1.66701	0.999861	young_Zn	roots_Zn	105.691	ATPase 11, plasma membrane-type [Chenopodium quinoa]	3864.51	4119.61	4402.25	3918.96	4186.97	3902.81	5855.65	7039.78	6627.19	7489.85	7545.43	6109.02	4803.55	7407.19	4460.59	4992.44	6535.9	6210.34
XP_021714947.1;XP_021757321.1;XP_021733809.1;XP_021721585.1;XP_021738296.1	7	7	23.7666	3.38e-05	5.56e-05	1.95517	0.999859	roots_Zn	mature_Zn	49.709	tubulin alpha-3 chain [Chenopodium quinoa]	24924.6	24596.5	24040	21560.6	24895.6	26999.6	25011.3	21205.8	24393.3	30422	18410.5	15144.5	15944.7	11199.5	13157.9	14958.7	10740.8	9192.42
XP_021725718.1;XP_021738298.1;XP_021747583.1;XP_021762619.1	1	1	5.82061	3.63e-05	5.96e-05	1.63592	0.999837	roots_Zn	mature_Zn	23.27	40S ribosomal protein S5-like [Chenopodium quinoa]	96580.1	98189.9	115017	94978.1	98191.4	81562.9	117927	94667.8	90339.5	97309.2	84708.3	73198.7	61834.7	52184.5	47835.3	75610.9	61195	58643.8
XP_021754356.1;XP_021757474.1	1	1	5.20839	3.96e-05	6.47e-05	1.66866	0.999807	mature_Zn	young_Zn	54.171	uncharacterized protein LOC110719686 [Chenopodium quinoa]	11072.8	8757.37	11071	7808.23	11520.6	8763.84	8329.8	9116.53	9468.1	8091.35	9344.53	12425.3	18339.6	13153.4	15100	13812	16125.7	18208.3
XP_021716210.1;XP_021716698.1;XP_021720924.1;XP_021732771.1;XP_021745500.1;XP_021747116.1;XP_021751153.1;XP_021755223.1;XP_021765814.1;XP_021768021.1;XP_021774209.1;XP_021714174.1;XP_021723650.1;XP_021741522.1;XP_021752283.1;XP_021765726.1;XP_021768103.1	2	2	5.5602	4.35e-05	7.08e-05	2.92694	0.999768	mature_Zn	roots_Zn	23.773	ras-related protein RAB1BV-like [Chenopodium quinoa]	11333	12608.8	16013.9	10252.4	11462.6	10451.7	15264.2	22451.9	21983.6	13460.3	33322.3	28077.2	41134.6	39527.1	33844.6	35229.8	42404.3	18957.2
XP_021733695.1	2	2	9.32082	4.4e-05	7.13e-05	1.6418	0.999763	mature_Zn	young_Zn	54.768	betaine aldehyde dehydrogenase, chloroplastic [Chenopodium quinoa]	7106.85	8314.42	7350.26	7626.56	7279.61	7645.1	5636.11	6401.57	6703.58	5866.34	5640.02	7614.47	11357.8	7527.88	12814.1	11289.6	9664.64	9508.07
XP_021729836.1;XP_021730626.1;XP_021757157.1	2	2	8.50512	5.14e-05	8.27e-05	1.92133	0.999682	roots_Zn	mature_Zn	15.686	60S ribosomal protein L27-1-like [Chenopodium quinoa]	7496.21	6723.18	7680.08	5913.38	5956.73	5862.85	7825.53	5393.51	5831.91	4986.29	4195.37	4035.94	3996.31	2966.14	3870.43	3886.41	2884.6	3023.75
XP_021713842.1	1	1	2.57663	5.21e-05	8.34e-05	1.80871	0.999674	roots_Zn	mature_Zn	45.428	succinate--CoA ligase [ADP-forming] subunit beta, mitochondrial [Chenopodium quinoa]	4676	3004.77	4790.5	3546.86	4494.16	4178.63	2975.47	2152.89	2346.35	2286.7	1799.12	2790.86	2434.99	1755.77	2133.19	2453.71	2034.68	2838.77
XP_021748807.1	1	1	2.04287	5.25e-05	8.37e-05	2.27802	0.99967	roots_Zn	mature_Zn	49.323	dihydrolipoyllysine-residue acetyltransferase component 5 of pyruvate dehydrogenase complex, chloroplastic-like [Chenopodium quinoa]	3803.27	3027.17	3723.24	2527.41	3569.26	3345.09	4262.82	2637.99	3502.27	3944.87	2057.25	1839.33	1421.66	1634.06	1726.09	1575.58	1112.04	1308.11
XP_021713965.1;XP_021728138.1	2	2	5.41906	5.55e-05	8.81e-05	1.70718	0.999634	roots_Zn	mature_Zn	44.497	60S ribosomal protein L3 [Chenopodium quinoa]	6700.77	7203.76	7505.83	6363.76	6398.3	5881.57	7654.77	6786.07	5995.24	6274.06	4729.8	5057.58	5194.88	3053.34	3732.37	4297.98	3382.5	3800.95
XP_021734268.1;XP_021772218.1;XP_021718747.1;XP_021720768.1;XP_021744672.1;XP_021744674.1;XP_021745868.1;XP_021735831.1;XP_021735853.1;XP_021754093.1;XP_021754165.1	6	6	22.8033	5.61e-05	8.88e-05	1.62676	0.999626	mature_Zn	roots_Zn	50.161	tubulin beta-5 chain-like [Chenopodium quinoa]	15518.6	15257.5	12339.6	14331.5	16478.9	17446.9	17863.3	21711.8	25359.5	25249.6	26318.6	23973.6	23442.8	28378.6	29490.8	23046.2	25483.2	18800.9
XP_021732432.1;XP_021769151.1	1	1	2.49509	6e-05	9.45e-05	4.04625	0.999578	roots_Zn	young_Zn	30.648	probable aquaporin PIP1-4 [Chenopodium quinoa]	7885.84	23449.3	12631.8	11400.5	9004.2	10602.1	2037.76	3442.74	1896.05	3307.92	5231.7	2613.03	2065.17	4896.29	2693.41	2072.9	4915.88	6137.33
XP_021751075.1	2	1	12.5268	7.32e-05	0.000114372	1.68799	0.999398	roots_Zn	mature_Zn	46.249	eukaryotic initiation factor 4A-3 [Chenopodium quinoa]	3266.15	4892.16	5379.47	3949.66	4312.08	4060.96	3158.58	2881.13	3525.3	3423.36	2585.02	2673.88	2984.01	2252.46	2972.59	2458.53	2173.82	2478.91
XP_021726944.1;XP_021773900.1	1	1	3.20283	7.3e-05	0.000114372	2.39912	0.9994	roots_Zn	mature_Zn	60.183	T-complex protein 1 subunit eta [Chenopodium quinoa]	3070.79	4043.57	5602.58	3968.45	4856.18	3239.12	3053.16	1989.88	3457.12	4050.58	2027.27	2080.06	1462.65	1471.74	1557.63	2062.98	1712.67	2061.43
XP_021722280.1;XP_021763231.1	1	1	4.52365	7.4e-05	0.000115187	4.34893	0.999386	roots_Zn	mature_Zn	53.537	fumarate hydratase 1, mitochondrial-like [Chenopodium quinoa]	21336.3	20644.6	23752.9	18173.7	21529.4	20221.7	8161.94	6256.01	7438.59	4813.34	6806.26	7216.52	5613.87	6182.06	7276.56	6603.34	2232.19	986.155
XP_021717151.1	1	1	2.6473	7.65e-05	0.000118566	1.74555	0.99935	roots_Zn	mature_Zn	28.237	60S ribosomal protein L8-1 [Chenopodium quinoa]	9522.73	9945.66	9972.73	8302.77	9485.55	6935.25	8873.94	6727.79	7460.51	7683.5	5394.68	5609.38	5150.09	4627.39	6072.54	5909.73	4633.52	4636.93
XP_021723473.1;XP_021725001.1;XP_021733446.1;XP_021762754.1	1	1	3.07673	8.18e-05	0.000125351	2.43139	0.99927	roots_Zn	mature_Zn	34.34	60S ribosomal protein L5-like [Chenopodium quinoa]	10590.3	10022.8	10309.5	10056.7	9979.99	7351.11	11470.4	8047.15	9899.29	8251.47	5203.13	5774.9	4094	3406.43	4568.21	5766.07	4027.72	2119.9
XP_021735009.1	1	1	2.2182	8.17e-05	0.000125351	2.17608	0.999271	roots_Zn	mature_Zn	17.844	60S ribosomal protein L12-1 [Chenopodium quinoa]	9379.98	8761.68	11460.9	8346.74	8857.48	9428.24	13866.8	7644.5	9448.22	10068.7	5998.76	6298.21	5169.25	3180.51	3394.4	4897.32	3311.07	5889.82
XP_021730764.1;XP_021760136.1	3	3	13.4265	8.13e-05	0.000125351	2.79049	0.999278	roots_Zn	young_Zn	39.495	isocitrate dehydrogenase [NAD] catalytic subunit 5, mitochondrial-like [Chenopodium quinoa]	5059.5	7885.59	8753.21	9256.13	6456.62	4845.04	2217.19	2816.47	1861.85	1405.61	3377.54	3464.24	2599.89	4402.96	4801.26	2879.34	3077.99	2650.49
XP_021737623.1;XP_021742620.1;XP_021771527.1;XP_021772813.1	1	1	3.20197	8.36e-05	0.00012766	2.05704	0.999241	roots_Zn	mature_Zn	109.768	eukaryotic translation initiation factor 3 subunit A-like [Chenopodium quinoa]	2098.18	2099.45	1919.86	2122.49	1535.51	1787.44	1626.59	1498.51	1787.07	1892.6	1159.47	952.445	862.129	798.681	670.467	1071.96	1066.92	1150.98
XP_021743047.1;XP_021775339.1	2	2	8.22536	9e-05	0.000136883	3.21446	0.99914	mature_Zn	roots_Zn	41.982	glycerate dehydrogenase HPR, peroxisomal-like [Chenopodium quinoa]	4705.15	5358.3	4814.27	4623.53	4761.12	4457.67	8447.2	10017.1	10385.5	5897.86	12101.2	10931.8	15428.2	15573.7	20892.2	16920	17965.4	5539.76
XP_021736734.1;XP_021739360.1	1	1	2.63563	9.31e-05	0.000140909	4.64586	0.99909	roots_Zn	young_Zn	59.463	uncharacterized protein LOC110703259 [Chenopodium quinoa]	223.9	250.357	469.352	215.153	229.459	219.765	86.6483	108.382	45.2739	42.8798	46.4084	16.519	104.225	70.726	56.3758	60.4126	44.3228	152.093
XP_021763137.1;XP_021775399.1	2	2	3.25244	9.33e-05	0.000140909	3.71825	0.999085	roots_Zn	mature_Zn	22.428	CBS domain-containing protein CBSX3, mitochondrial-like [Chenopodium quinoa]	3715.89	1468.6	2305.14	1582.36	3505.42	2087.14	1269.46	764.139	828.309	1152.11	544.38	952.848	778.787	360.9	342.391	711.717	586.883	1163.26
XP_021728631.1;XP_021730553.1;XP_021765576.1;XP_021773485.1	2	2	9.10601	9.47e-05	0.000142375	1.89849	0.999063	roots_Zn	mature_Zn	16.092	40S ribosomal protein S17-like [Chenopodium quinoa]	9596.98	13258.2	14715.4	9822.12	10109.8	9254.6	13130.7	9220.95	9995.93	10993.2	7107.91	8806.78	7359.7	4477.11	5497.92	6445.84	5104.66	6278.11
XP_021726693.1;XP_021765064.1	2	2	5.84103	9.93e-05	0.000148716	3.56413	0.998986	young_Zn	roots_Zn	51.11	BAHD acyltransferase DCR-like [Chenopodium quinoa]	1814.36	3555.09	1906.03	2378.11	1911.09	2407.94	6519.83	10045	9822.48	12464	6272.43	4676.43	3606.66	3845.71	6270.67	5426.26	3903.78	1798.97
XP_021724826.1;XP_021734411.1	1	1	8.58569	0.000104073	0.000155326	1.70157	0.998904	roots_Zn	mature_Zn	29.867	40S ribosomal protein S3a-like [Chenopodium quinoa]	24977.8	27601.7	28613	22634.8	24080.5	21165.5	29163.7	21770.9	21977.3	22971.7	19255.6	16548.3	19124.4	13302.9	11630.1	16043.7	13405.9	14102.2
XP_021727043.1;XP_021714373.1;XP_021734501.1;XP_021735052.1;XP_021752801.1;XP_021768675.1;XP_021769990.1	2	2	5.55457	0.000108885	0.000161901	1.80289	0.998819	roots_Zn	mature_Zn	20.695	ADP-ribosylation factor 2 [Chenopodium quinoa]	12616.7	12156.1	14666.7	11187.1	12152.5	11878.1	9867.14	9643.8	11960.9	9672.27	6437.77	7150.11	6598.28	6061.25	9140.02	7621.65	5828.86	6159.61
XP_021757719.1;XP_021767877.1	1	1	2.26934	0.000112875	0.000167207	2.6274	0.998748	roots_Zn	mature_Zn	79.684	ABC transporter F family member 3-like [Chenopodium quinoa]	1334.82	2217.85	2003.47	1739.09	1484.4	1482	1040.82	1382.47	1214.51	963.827	1007.99	1187.35	374.016	946.636	625.45	738.429	912.187	308.908
XP_021742306.1;XP_021773094.1	1	1	3.14615	0.000120118	0.000176796	1.7565	0.998616	mature_Zn	roots_Zn	34.233	cysteine synthase [Chenopodium quinoa]	1780.66	1310.87	1917.33	1509.13	1461.46	1795	2303.06	1971.77	1871.74	1579.61	2130.77	2508.31	3056.9	2542.13	2093.43	3055.68	2885.1	3535.58
XP_021723515.1;XP_021739098.1;XP_021739099.1;XP_021741382.1;XP_021776416.1;XP_021776417.1	1	1	3.51397	0.000120685	0.000176796	1.96567	0.998605	roots_Zn	mature_Zn	14.447	profilin-1-like [Chenopodium quinoa]	21083.5	15293.5	21782.4	13352.8	21806.9	20541.8	11716.3	9217.17	8089.66	12628.8	7675.68	9213.38	12636.1	7222.16	6719.74	10587.4	8502.42	12256.8
XP_021743118.1	1	1	1.08823	0.000120678	0.000176796	2.14521	0.998605	young_Zn	mature_Zn	19.597	protein FAR1-RELATED SEQUENCE 2-like [Chenopodium quinoa]	4030.8	3926.23	4947.41	3020.61	3873.86	2932.44	5964.78	3554.5	4022.57	4445.25	2673.51	2386.58	1825.8	1390.76	1676.15	2334.88	1507.71	2008.26
XP_021745722.1;XP_021749000.1	8	8	24.1479	0.000121265	0.000176994	1.86372	0.998594	roots_Zn	mature_Zn	53.464	adenosylhomocysteinase-like [Chenopodium quinoa]	50534.3	55742	58813.6	57870.6	50934.2	57346.3	33473.7	34626.3	42880.1	42541	34572.4	32921.5	31569.9	27917.7	33547.9	40084.5	28384.8	16226.7
XP_021721538.1;XP_021770780.1;XP_021775340.1	1	1	3.70615	0.000126117	0.000183401	4.97147	0.998503	roots_Zn	mature_Zn	45.097	60S ribosomal protein L4-like [Chenopodium quinoa]	7250.73	32703.4	33670	22437.7	16385.2	10973.9	6824.79	3946.92	4075.86	2772.48	5492.6	4239.37	1692.6	7941.78	5580.89	2987.13	2498.54	4124.9
XP_021713619.1;XP_021742054.1	1	1	4.9017	0.0001284	0.000185363	1.84089	0.99846	roots_Zn	young_Zn	52.036	UTP--glucose-1-phosphate uridylyltransferase [Chenopodium quinoa]	27659.9	45134.2	49227.5	34156.8	28570.4	23713.4	18698.8	19092.6	19802.7	19363.9	18270.1	18011.8	21482.2	17513.4	21870.2	24807.2	19695.9	20358.2
XP_021751681.1;XP_021774724.1	1	1	4.28338	0.000128168	0.000185363	2.66132	0.998464	roots_Zn	mature_Zn	49.713	guanosine nucleotide diphosphate dissociation inhibitor 2 [Chenopodium quinoa]	11880.6	14110.2	6106.17	13089.8	11641.2	11407.6	7412.62	5952.03	6773.68	5317.62	4558.85	5368.96	4164.06	4415.62	5761.97	4578.94	4786.42	1932.71
XP_021726966.1;XP_021736429.1	2	2	6.7137	0.000129933	0.000186896	1.77095	0.998431	roots_Zn	mature_Zn	35.899	guanine nucleotide-binding protein subunit beta-like protein [Chenopodium quinoa]	9479.57	9970.71	11376.4	8127	8960.95	8262.07	11567.1	7569.23	8164.53	10806.1	6191.06	7647.39	5712.86	4380.93	4454.78	5783.81	4754.66	6634.29
XP_021762167.1	1	1	3.68657	0.000144026	0.000206419	1.89766	0.998155	roots_Zn	mature_Zn	49.673	glycylpeptide N-tetradecanoyltransferase 1-like [Chenopodium quinoa]	7037.48	5092	6870.63	5995.72	4925.59	4040.41	3919.67	4100.36	3551.13	3369.42	3134.71	3824.05	2161.14	3554.59	3842.59	2789.77	3307.12	2241.51
XP_021725571.1;XP_021762297.1;XP_021765831.1;XP_021768348.1	2	2	10.031	0.000147513	0.000210657	1.91634	0.998085	roots_Zn	mature_Zn	23.806	60S ribosomal protein L13-1-like [Chenopodium quinoa]	6374.79	7307.96	7565.47	6101.15	6060.04	5462.46	7810.45	5086.7	5170.68	4628.45	3467.68	4314.13	3509.16	2832.35	4295.59	3740.43	2750.74	3156.15
XP_021747468.1;XP_021767428.1	1	1	7.29492	0.00014957	0.000212829	3.4932	0.998044	roots_Zn	mature_Zn	67.764	D-3-phosphoglycerate dehydrogenase 1, chloroplastic-like [Chenopodium quinoa]	2100.06	800.258	1219.26	1252.68	2316.69	2158.44	1074.89	1224.48	1881.98	1810.58	733.98	944.618	485.438	345.746	266.743	791.688	363.304	566.1
XP_021720217.1;XP_021762040.1	1	1	1.62395	0.000153032	0.000216978	5.22788	0.997974	young_Zn	mature_Zn	218.372	callose synthase 10-like [Chenopodium quinoa]	2123.86	581.093	779.548	1197.31	1655.19	1412.12	5825.69	4125.26	3465.53	6522.91	2161.77	1572.14	828.245	768.32	669.955	1226.13	334.301	701.321
XP_021723232.1;XP_021766721.1	1	1	2.85406	0.000156823	0.000221562	1.99976	0.997896	roots_Zn	mature_Zn	20.184	40S ribosomal protein S10-3-like [Chenopodium quinoa]	17328.2	21437.2	20018	18692	20077.6	18086.1	23624.4	15551	17107.3	21520.2	13063	13784	10230.4	7521.98	5717.34	11806.9	8592.72	13957.2
XP_021736772.1;XP_021764331.1	2	1	8.53382	0.000176895	0.000249034	2.1939	0.997474	young_Zn	mature_Zn	14.182	probable histone H2A variant 3 [Chenopodium quinoa]	24102.8	26154.6	30273.8	18524	23910.6	25758.7	35653.8	23801.5	32245.9	29635.1	15917.9	14239.7	11464.4	7960.39	14583.3	11282.1	10905.3	12856.9
YP_009380181.1	1	1	2.40883	0.000181464	0.000254563	5.09299	0.997376	mature_Zn	roots_Zn	9.018	PsaC (chloroplast) [Chenopodium quinoa]	3759.24	1015.11	1295.88	1215.55	1141.55	2583.35	4741.65	4755.87	1405.52	5780.72	4158	2925.87	14512.8	7836.94	6675.12	4815.13	6562.38	15675
XP_021743700.1;XP_021759719.1	1	1	1.89335	0.000193644	0.000270692	2.47201	0.99711	roots_Zn	mature_Zn	56.397	protein disulfide-isomerase-like [Chenopodium quinoa]	4560.05	5187.71	6828.3	4488.39	4505.81	5246.45	2715.09	3407.36	4670.44	5699.21	2165.28	3562.59	1785.17	1381.03	2565.23	1995.87	1521.81	3217.15
XP_021744590.1	1	1	3.64256	0.000199048	0.00027727	2.53766	0.996991	mature_Zn	roots_Zn	176.57	ferredoxin-dependent glutamate synthase, chloroplastic [Chenopodium quinoa]	5684.04	4614.59	3817.26	6382.92	5340.6	5642.91	6294.98	7511.54	8399.41	10310.5	9879.22	8321.05	13146.8	14808	15518.1	13784.7	16930.8	5702.79
XP_021720918.1;XP_021742547.1;XP_021755847.1;XP_021772899.1;XP_021719590.1;XP_021725957.1;XP_021726258.1;XP_021730868.1;XP_021742413.1;XP_021743893.1;XP_021743941.1;XP_021758780.1;XP_021773014.1	2	1	5.54051	0.000225623	0.000313189	2.17864	0.99639	young_Zn	mature_Zn	15.901	histone H2A-like [Chenopodium quinoa]	6009.67	6055.02	7293.76	4440.91	5849.01	6348.61	8506.5	5988.92	7734.92	7291.31	3729.77	3506.32	2749.41	1911.67	3615.5	2740.45	2596.68	3258.14
XP_021719732.1;XP_021744951.1;XP_021766854.1;XP_021769805.1	1	1	1.98322	0.000234305	0.000324109	4.04596	0.996189	roots_Zn	mature_Zn	55.768	aspartic proteinase A2-like [Chenopodium quinoa]	2165.48	4638.94	1982.24	5132.2	3006.54	2669.03	1391.62	1258.39	1020.25	387.523	597.033	1340.35	445.694	647.887	1288.25	641.826	388.331	1430.97
XP_021755822.1;XP_021758843.1	1	1	3.91454	0.00027605	0.000380527	2.58156	0.995202	roots_Zn	mature_Zn	51.73	tryptophan synthase beta chain 1 [Chenopodium quinoa]	6320.09	7006.84	9760.22	10972.3	6741.3	7564.13	5421.79	4105.32	3895.75	3149.82	3696.9	7548	3727.61	2303.69	1695.43	3943.62	2427.07	4637.35
XP_021747296.1;XP_021769623.1	1	1	3.13601	0.000278041	0.000381946	1.93834	0.995154	roots_Zn	mature_Zn	24.961	elongation factor 1-delta [Chenopodium quinoa]	7891.84	9072.09	10521.6	6317.04	8121.03	8055.51	8726.51	6077.6	6981.96	8577.72	4800.8	5642.98	5254.98	3174.49	3229.91	5362.35	3800.78	4961.96
XP_021768640.1;XP_021769964.1;XP_021734528.1;XP_021772490.1	4	4	20.9399	0.000300064	0.000410778	2.02933	0.99462	roots_Zn	mature_Zn	42.892	S-adenosylmethionine synthase 2-like [Chenopodium quinoa]	32238	26115.3	29535.5	34057	33095.5	35007.2	19540.2	28737.7	28960	24997.2	21315.2	17643.9	17464.7	15092.7	17131.8	23705.7	11456.6	8799.52
XP_021752635.1;XP_021762346.1	1	1	6.4869	0.000321303	0.000438341	3.55011	0.994097	roots_Zn	mature_Zn	22.844	proteasome subunit beta type-3-A-like [Chenopodium quinoa]	8889.09	13980.3	8124.86	15082.7	8557.04	5887.45	4006.42	5239.62	3781.12	2577.36	3924.92	4643.19	2596.72	3200.82	5353.15	2209.68	2910.83	776.572
XP_021721885.1;XP_021752306.1	1	1	2.5618	0.000346676	0.000471337	2.10975	0.993466	roots_Zn	mature_Zn	15.173	60S ribosomal protein L14-2-like [Chenopodium quinoa]	13195.9	13388	17243.4	11221.5	13645.4	11977.7	16101.1	8882.19	10862.2	12117	8660.64	8317.12	7956.63	4608.22	3499.55	7133.01	6709.44	8330.85
XP_021764738.1;XP_021760876.1	4	4	14.8817	0.000385387	0.000522179	1.62236	0.992491	roots_Zn	mature_Zn	24.603	60S ribosomal protein L10a [Chenopodium quinoa]	12081.2	14824.7	15216.6	12470.3	13156.1	11620.8	14163.5	11039.2	12241.4	12749.8	9445.15	9138.21	10977.1	6525.45	7018.71	7736.83	7047.47	9616.85
XP_021749286.1	1	1	2.89537	0.000389182	0.000525527	2.43192	0.992395	young_Zn	mature_Zn	46.391	magnesium-chelatase subunit ChlI, chloroplastic-like [Chenopodium quinoa]	984.864	1338.09	2108.84	1958.06	858.182	1379.64	3813.26	2858.78	3288.65	3934.13	2004.65	1725.03	1056.75	1040.58	1256.65	1618.32	1234.93	1039.93
XP_021714459.1	1	1	2.4344	0.000403016	0.000542363	1.68581	0.992043	young_Zn	mature_Zn	16.614	60S ribosomal protein L26-1 [Chenopodium quinoa]	16250	15460.5	18899	15709.3	18125.4	12447.3	22703.6	14875.8	18362.2	17475.2	12305.2	12915.8	9565.66	7745.13	7547.93	10983	10057.7	12611.3
XP_021723265.1	1	1	0.992115	0.000411192	0.000551498	3.81776	0.991834	roots_Zn	mature_Zn	45.145	transcription termination factor MTERF9, chloroplastic-like [Chenopodium quinoa]	3576.9	5156.02	6027.33	5205.2	1752.6	3600.88	2421.91	1831.91	985.486	610.76	683.922	1268.62	1105.14	1346.66	873.807	1323.48	413.944	1568.84
XP_021774521.1;XP_021775557.1	4	4	9.19749	0.000422587	0.000564872	1.98455	0.991543	roots_Zn	mature_Zn	93.63	elongation factor 2-like [Chenopodium quinoa]	19407	27781.4	31060.7	23682.7	20750	21374.9	24482.1	16427.5	20409.1	21315.8	16022.9	16525.3	13986.2	11421.6	9434.24	17316	13722.9	6707.99
XP_021716201.1;XP_021716204.1;XP_021730030.1;XP_021731455.1;XP_021741744.1	2	2	3.17906	0.00043579	0.000580566	2.28457	0.991204	young_Zn	mature_Zn	16.202	histone H2B [Chenopodium quinoa]	25154.6	35121.6	43100.8	24824.6	33213.3	37853.4	60043	27992.7	43498.4	43130.2	28939.5	23187.6	21095.6	11338.2	11857.7	14828.4	18402.2	21749
XP_021742576.1;XP_021772865.1	2	1	5.55032	0.000495166	0.000657462	1.74159	0.989672	roots_Zn	mature_Zn	47.664	26S proteasome regulatory subunit 6A homolog [Chenopodium quinoa]	1940.09	1800.12	2548.92	1694.57	2205.43	1819.56	1847.92	1747.03	1698.23	1774.78	1047.12	1336.89	1140.89	969.489	1172.69	1286.23	873.24	1452.69
XP_021718316.1;XP_021748677.1;XP_021756066.1;XP_021756230.1	1	1	2.67007	0.000511667	0.000677107	2.07106	0.989245	roots_Zn	mature_Zn	142.428	splicing factor 3B subunit 1-like [Chenopodium quinoa]	3326.14	4154.66	6122.16	4440.02	4496.87	3029.01	4429.59	4547.97	4298.95	3421.02	3269.72	3072.97	1192.46	2840.58	2769.42	2028.53	2253.42	1261.37
XP_021713621.1;XP_021735828.1	1	1	3.77885	0.000519831	0.000683354	2.56667	0.989033	roots_Zn	young_Zn	58.466	glutamate--cysteine ligase, chloroplastic-like [Chenopodium quinoa]	2767.3	4738.48	3963.41	5207.95	4288.53	2782.69	970.503	1920.22	1615.87	1000.85	1923.67	1821.48	1147.94	2705.74	3396.84	2146.27	1742.59	2435.74
XP_021760973.1;XP_021760974.1;XP_021771635.1;XP_021771636.1	1	1	2.3173	0.000519426	0.000683354	1.67642	0.989043	roots_Zn	mature_Zn	63.748	imidazole glycerol phosphate synthase hisHF, chloroplastic-like isoform X1 [Chenopodium quinoa]	3736.68	2591.67	3320.85	3297.25	3647.34	2413.35	2266.95	2599.54	2027.72	1999.14	1925.98	2321.54	2005.66	1925.97	2465.09	1770.03	1949.8	1221.41
XP_021714586.1;XP_021718074.1	1	1	4.49822	0.000549356	0.000717416	3.32659	0.988265	young_Zn	mature_Zn	37.103	peroxidase 72-like [Chenopodium quinoa]	5298.98	3648.98	4211.63	3311	5076.27	9074.82	11132.5	6374.62	14342.2	12629.2	5576.01	4455.11	3045.75	1932.59	3695.25	3131.82	2874.47	1706.19
XP_021729710.1;XP_021739624.1;XP_021766203.1;XP_021770974.1	2	2	5.17244	0.000547608	0.000717416	2.11881	0.988311	young_Zn	roots_Zn	23.518	glutathione S-transferase DHAR2-like [Chenopodium quinoa]	4382.61	2351.91	3539.07	2301.93	3819.5	3552.44	7083.54	7073.21	10327.4	8332.31	4735.82	4712.54	4551.66	3726.58	5113.08	5653.26	4059.08	4296.61
XP_021718152.1;XP_021760924.1	1	1	3.45547	0.000552082	0.000718612	1.94231	0.988194	roots_Zn	mature_Zn	58.258	TOM1-like protein 4 [Chenopodium quinoa]	1861.32	1951.82	2210.72	1931.92	1787.56	1548.6	1160.48	1094.48	850.082	669.283	904.78	1171.2	674.19	1218.29	1676.65	642.19	994.813	607.539
XP_021762306.1;XP_021762314.1	1	1	2.10112	0.000561668	0.0007287	2.39312	0.987945	roots_Zn	mature_Zn	140.053	eukaryotic translation initiation factor 5B-like [Chenopodium quinoa]	1865.82	894.941	1326.11	850.93	971.065	669.779	946.375	855.378	786.075	1015.57	523.479	630.384	310.263	520.334	409.995	420.719	631.576	456.097
XP_021745960.1;XP_021776463.1	1	1	4.15305	0.000569793	0.000736833	3.0064	0.987733	roots_Zn	mature_Zn	21.88	60S ribosomal protein L9-like [Chenopodium quinoa]	4872.93	5254.41	4645.48	4158.21	4090.45	3804.9	6106.97	4120.42	4694.74	5012.89	2214.88	3062.56	1405.86	1612.81	2238.69	1993.88	1366.17	305.66
XP_021726053.1;XP_021726054.1;XP_021758764.1;XP_021758766.1	1	1	2.6831	0.000572746	0.000738247	3.00672	0.987657	young_Zn	roots_Zn	49.823	peptidyl-prolyl cis-trans isomerase CYP37, chloroplastic-like isoform X1 [Chenopodium quinoa]	743.762	683.475	382.606	1042.67	552.476	272.041	1932.6	2117.92	1766.06	1162.86	2034.61	2041.73	1154.01	2145.13	2679.69	1572.59	2813.51	660.2
XP_021747316.1	2	2	6.78925	0.000575397	0.000739264	1.81133	0.987588	roots_Zn	mature_Zn	14.068	60S ribosomal protein L22-3 [Chenopodium quinoa]	7082.53	7075.06	8526.69	6000.43	7438.58	7094.75	9389.03	5758.48	7113.06	8124.05	5038.6	4724.19	4671.67	3226.52	2883.26	4468.87	3161.53	5447.99
XP_021724118.1;XP_021740977.1	3	3	13.2522	0.000612144	0.000783939	2.02339	0.98663	roots_Zn	mature_Zn	29.86	40S ribosomal protein S2-4-like [Chenopodium quinoa]	17675.5	20457.8	14345.3	18667.4	16478.7	14767.5	16083.4	15277.1	16629.9	13907.3	10048.7	11751	9165.71	8135.89	11479	9967.95	8142.94	3712.65
XP_021715259.1;XP_021744051.1;XP_021744052.1	1	1	4.14106	0.000654519	0.000835512	2.16161	0.985526	mature_Zn	roots_Zn	56.36	phosphoethanolamine N-methyltransferase [Chenopodium quinoa]	3556.24	1671.57	2302.05	2022.05	2821.03	1788.2	2702.97	4287.91	5200.71	4106.91	4040.53	6565.56	3468.92	6220.68	7029.78	5607.6	4423.86	3860.01
XP_021751472.1;XP_021774139.1	2	2	2.47555	0.000678993	0.000863975	2.55266	0.984889	roots_Zn	mature_Zn	134.534	cullin-associated NEDD8-dissociated protein 1-like [Chenopodium quinoa]	821.816	926.594	988.704	932.303	850.157	595.968	550.08	865.962	691.515	494.802	551.52	579.438	140.853	436.24	387.316	375.998	525.888	137.712
XP_021725188.1	1	1	1.86154	0.000727928	0.000923282	2.17784	0.983616	roots_Zn	young_Zn	38.625	apoptosis-inducing factor 2-like [Chenopodium quinoa]	1382.57	850.635	1761.11	837.543	1307.51	1505.48	574.646	454.745	544.334	928.294	406.739	601.54	634.005	605.856	580.549	484.493	389.439	1026.62
XP_021722390.1	1	1	0.55674	0.000738156	0.000933274	1.93542	0.983351	mature_Zn	roots_Zn	33.103	protein FAR-RED IMPAIRED RESPONSE 1-like [Chenopodium quinoa]	70930.3	75431	97033.6	94163.9	81379.5	92101.3	129306	101638	103010	105817	102009	106942	121833	142116	171567	117047	140614	295900
XP_021716433.1	1	1	2.54217	0.000756673	0.000953648	1.94412	0.98287	roots_Zn	mature_Zn	54.855	DEAD-box ATP-dependent RNA helicase 20-like [Chenopodium quinoa]	14354.7	12868.6	15054.6	13395.5	13815.2	12924	8431.27	8170.07	8758.55	7385.5	6780.83	11261.2	6457.17	7325.31	9478.48	9610.01	6421.93	3097.71
XP_021767383.1;XP_021732837.1	2	1	3.92524	0.000823064	0.00103404	2.75497	0.981152	roots_Zn	mature_Zn	43.446	UDP-D-apiose/UDP-D-xylose synthase 2 [Chenopodium quinoa]	6418.87	5120.36	4437.63	6082.39	4902.51	4345.45	5499.45	4585.47	1304.94	3209.87	2912.55	3499.73	1996.65	2300.41	2477.89	1633.7	2096.1	859.15
XP_021722341.1;XP_021732173.1;XP_021742595.1;XP_021772839.1	1	1	3.57404	0.000884574	0.00110781	1.56866	0.979569	roots_Zn	mature_Zn	20.816	60S ribosomal protein L18-3-like [Chenopodium quinoa]	24730.6	24828.9	28695.6	20805.7	23884.3	18401.5	29952.3	20985.1	25427.3	27523.9	17493.7	17845.6	16437.3	11767.2	13236.5	16020.8	15048	17596.9
XP_021723592.1;XP_021741465.1	1	1	3.14067	0.000946888	0.00118212	5.27739	0.977974	young_Zn	roots_Zn	39.548	probable lactoylglutathione lyase, chloroplastic [Chenopodium quinoa]	756.55	578.367	340.909	817.257	881.599	600.993	2293.63	4335.24	3160.69	2885.88	4317.71	3988.03	4622.3	3578.82	2864.26	4845.08	4672.8	322.48
XP_021768703.1;XP_021770032.1	1	1	0.943354	0.000967557	0.00120414	3.07681	0.977447	roots_Zn	mature_Zn	66.605	KH domain-containing protein At4g18375-like [Chenopodium quinoa]	688.11	495.022	1007.11	508.828	484.475	487.145	480.607	755.543	199.315	1048.31	412.626	402.252	126.248	300.264	161.427	102.146	275.673	227.26
XP_021732924.1	2	2	7.04875	0.000993953	0.00123312	1.67674	0.976776	young_Zn	mature_Zn	20.786	60S ribosomal protein L11-1 [Chenopodium quinoa]	23627	26630.3	30898.3	23238.2	28043.6	23985.2	40484.5	24595.1	29138	33005.2	21299.9	22148.7	19679.4	13795.4	12195.8	19203.5	16053.2	20860.3
XP_021720780.1	1	1	2.93396	0.00105922	0.00131	1.74436	0.975125	roots_Zn	young_Zn	17.837	universal stress protein PHOS34-like [Chenopodium quinoa]	3619.41	4328.19	4768.39	4031.39	3332.21	4653.13	1716.81	2247.67	2022.15	1847.81	1928.89	4415.35	3020.49	3013.92	2732.5	3462.69	2736.95	2906.45
XP_021729766.1;XP_021747325.1;XP_021750588.1	1	1	0.742841	0.00110699	0.00136483	2.79558	0.973924	roots_Zn	mature_Zn	108.94	26S proteasome non-ATPase regulatory subunit 1 homolog A-like [Chenopodium quinoa]	313.783	146.412	291.951	147.653	192.391	201.661	183.909	149.049	135.784	113.54	61.8558	102.413	59.9309	73.0918	86.2532	85.8461	32.2378	125.461
XP_021720919.1;XP_021771259.1	2	2	6.49366	0.00112472	0.0013824	1.74816	0.97348	roots_Zn	mature_Zn	14.823	40S ribosomal protein S15a-1-like [Chenopodium quinoa]	15223.6	12045.9	11457.7	10538.3	13668.6	9160.11	8932.56	10119.9	11814.7	12107.9	7738.96	8311.11	7995.01	6168.55	9981.73	6636.18	5871.64	4586.96
XP_021731552.1;XP_021738650.1	1	1	1.77188	0.00123069	0.00150797	1.58305	0.970848	young_Zn	mature_Zn	54.918	diaminopimelate decarboxylase 2, chloroplastic-like [Chenopodium quinoa]	6596.48	6575.88	7387.49	5850.39	6865.58	5295.88	10559.1	7917.7	9390.16	8933.88	7072.29	5669.17	6596.53	4293.63	4885.22	5294.41	5051.16	5174.5
XP_021713818.1;XP_021728012.1;XP_021728013.1	1	1	3.51478	0.00131998	0.00161241	2.28259	0.968656	roots_Zn	mature_Zn	55.485	gamma aminobutyrate transaminase 3, chloroplastic-like [Chenopodium quinoa]	4368.24	4067.32	4579.91	3660.24	4849.11	4826.39	3248.17	3198.3	2910.28	1910.27	2146.87	3920.27	1758.31	2157.3	1934.73	2228.5	2813.01	652.556
XP_021746441.1;XP_021763927.1	2	2	4.74432	0.00137997	0.00168052	1.68965	0.967198	young_Zn	mature_Zn	23.014	40S ribosomal protein S9-2-like [Chenopodium quinoa]	8328.08	6786.23	8376.68	5822.99	7668.8	5720.48	9889.79	6750.23	7967.96	10015.5	5898.7	5161.33	4697.23	3533.91	3814.24	5258.5	4307.18	5426.26
XP_021744872.1;XP_021759408.1	2	2	8.8781	0.00167122	0.00202278	1.67291	0.960282	young_Zn	mature_Zn	19.532	60S ribosomal protein L17-1-like [Chenopodium quinoa]	4512.25	3771.64	3922.21	3579.3	3532.93	3840.33	6208.94	4413.26	4144.51	3954.33	2716.44	2790.56	2793.23	2100.55	2708.81	2702.77	1718.7	2458.54
XP_021730308.1	2	2	4.01528	0.00186206	0.00224692	1.70425	0.955892	roots_Zn	mature_Zn	15.003	60S ribosomal protein L23 [Chenopodium quinoa]	6487.32	5461.49	5964.84	4919.76	5562.09	4845.74	8243.49	5658.23	5608.38	6249.38	3479.69	3687.35	3507.29	2768.44	4069.33	3334	2218.05	3607.78
XP_021768896.1;XP_021768897.1;XP_021769644.1	1	1	7.44439	0.00195002	0.00234594	1.57799	0.953905	young_Zn	mature_Zn	118.759	protein argonaute 1-like isoform X1 [Chenopodium quinoa]	4544.11	4358.91	5103.63	4403.83	4264.84	4365.02	4134.69	4704.13	6093.22	6528.53	2941.01	4067.09	3048.72	3052.67	3277.95	2290.38	3342.88	3028.44
XP_021735933.1;XP_021754074.1	1	1	3.04411	0.00211236	0.00253356	2.04274	0.950298	mature_Zn	roots_Zn	33.878	bifunctional dTDP-4-dehydrorhamnose 3,5-epimerase/dTDP-4-dehydrorhamnose reductase [Chenopodium quinoa]	33443	27469.3	48268.1	50021.7	44177.4	41797.9	66575.7	43328.7	43450.8	38783.4	51287.1	44180.5	58676.7	69019.7	83972.8	61910.4	67337	159917
XP_021745851.1;XP_021749158.1	2	2	10.063	0.00217321	0.00259868	1.82284	0.948966	roots_Zn	mature_Zn	59.021	serine hydroxymethyltransferase 4 [Chenopodium quinoa]	20254.1	36540.1	27532.7	29506.4	22200.1	22618.6	11491.7	15764.2	16053.8	15694	18524.5	14592.8	14225.6	15763.6	16761.3	18063.2	15768.4	6453.52
XP_021766528.1	1	1	3.92286	0.00254155	0.00301193	1.65273	0.941111	young_Zn	mature_Zn	16.24	40S ribosomal protein S14-2 [Chenopodium quinoa]	3051.4	3809.07	3762.24	2651.11	3158.56	2792.27	4023.76	3711.82	4641.65	4326.88	3036.63	2721.01	2302.42	2222.16	3352.12	2364.97	1862.37	1486.69
XP_021729798.1;XP_021747405.1	1	1	2.4421	0.00263937	0.00311854	1.85381	0.939084	young_Zn	mature_Zn	58.29	biotin carboxylase 2, chloroplastic [Chenopodium quinoa]	4192.66	3249.19	4358.11	3565.29	3902.84	3403.75	5907.21	3656.09	4047.21	3935.72	3637.94	3384.35	2773.89	2045.08	1965.65	3144.34	2485.99	838.019
XP_021719739.1	1	1	2.46239	0.00275141	0.00324127	1.53714	0.936792	roots_Zn	mature_Zn	24.26	60S ribosomal protein L15-2 [Chenopodium quinoa]	14627.3	13502.8	17515.9	12272.9	12983.3	11091.7	17341.5	11367.7	11883.1	13422.7	11844.7	10141.9	10425.3	6991.55	7132.14	10252.3	7126.66	11414
XP_021714508.1;XP_021717998.1;XP_021742493.1;XP_021772946.1	1	1	1.84008	0.00279871	0.00328725	3.84206	0.935833	roots_Zn	mature_Zn	69.966	succinate dehydrogenase [ubiquinone] flavoprotein subunit, mitochondrial-like [Chenopodium quinoa]	10412.5	7113.14	5421.38	8822.64	10189.5	8698.3	2899.55	3061.09	3604.45	3014	2437.79	3288.87	2459.18	2183.22	2926.98	3242.36	2206.37	166.868
XP_021758302.1	1	1	1.97856	0.00289967	0.00339578	1.53104	0.933804	young_Zn	mature_Zn	135.15	putative disease resistance protein RGA3 [Chenopodium quinoa]	37433.7	23926.7	37299.3	27064.9	30617.7	30486.4	46131.1	34301.7	35359.9	41110	27366.3	26943	21205.9	22902.5	22842.1	23022.4	19595.5	28384.7
XP_021760842.1;XP_021775295.1	1	1	5.61542	0.00300135	0.00350452	1.94406	0.931784	roots_Zn	mature_Zn	58.371	eukaryotic peptide chain release factor GTP-binding subunit ERF3A-like [Chenopodium quinoa]	992.787	2509.47	3463.93	1926.31	2180.17	1548.31	1174.82	1237.88	1284.71	1261.46	1097.99	1080.42	1178.35	974.063	1319.58	1191.73	888.934	939.422
XP_021737770.1;XP_021737803.1;XP_021743181.1;XP_021743182.1	1	1	1.38718	0.00315771	0.00367628	2.39737	0.928723	roots_Zn	mature_Zn	63.369	LOW QUALITY PROTEIN: threonine dehydratase biosynthetic, chloroplastic-like, partial [Chenopodium quinoa]	1201.03	368.662	408.617	563.996	677.272	896.933	650.991	523.707	639.689	465.642	304.677	388.673	352.303	246.696	269.236	345.463	184.836	318.564
XP_021765646.1;XP_021768197.1	1	1	3.08109	0.00329221	0.00382166	1.64618	0.926133	mature_Zn	roots_Zn	31.389	bifunctional protein FolD 2-like [Chenopodium quinoa]	2073.08	2732.08	3437.56	2434.78	2065.84	1867.5	2596.49	3118.53	3749.66	2568.62	2807.64	3567.36	2975.64	3741.14	5806.21	4184.75	3307.08	4037.31
XP_021745553.1;XP_021749273.1	1	1	2.53852	0.00334828	0.00387542	1.60888	0.925064	roots_Zn	mature_Zn	90.301	probable methionine--tRNA ligase [Chenopodium quinoa]	323.98	358.656	383.724	318.31	293.566	221.342	293.663	194.565	252.504	229.488	197.63	180.372	194.827	156.836	285.37	227.724	153.774	162.152
XP_021743602.1;XP_021743810.1;XP_021761196.1	1	1	2.07429	0.00351956	0.00406181	2.97325	0.921839	young_Zn	mature_Zn	15.533	histone H3.3-like [Chenopodium quinoa]	1735.95	1013.91	1736.9	638.798	1286.23	1920.71	2375.14	2729.43	1393	1358.36	573.723	651.001	417.896	412.245	615.146	522.762	366.741	719.327
XP_021738648.1;XP_021769338.1	1	1	3.80022	0.00414296	0.00476741	2.52201	0.910573	roots_Zn	young_Zn	94.652	phospholipase D alpha 1-like [Chenopodium quinoa]	537.098	310.599	716.231	315.762	374.007	673.934	142.548	231.085	239.887	130.102	126.44	290.773	314.994	404.733	223.528	234.863	410.817	123.059
XP_021715029.1;XP_021750000.1;XP_021715231.1;XP_021721274.1	4	3	15.5662	0.00437751	0.00502275	1.77489	0.906511	roots_Zn	mature_Zn	27.049	40S ribosomal protein S3-3-like [Chenopodium quinoa]	17802.9	18883.9	18828.4	16154	17433.5	15554	14808.8	16339.6	18774.6	18750.2	12454.4	13388.2	12204.5	9484.07	10458.7	12641.8	10716.4	3460.01
XP_021764794.1	1	1	1.66125	0.00460484	0.00526836	2.18598	0.90266	roots_Zn	mature_Zn	23.778	uncharacterized protein LOC110729366 [Chenopodium quinoa]	7160	7216.97	7226.7	10425.2	6548.09	4518.07	11059.1	4283.75	9422.48	8268.03	3848.89	3487.55	3059.61	2676.96	5457.72	2816.11	2576.34	3127.61
XP_021743660.1	1	1	2.71489	0.00465295	0.00530811	2.35558	0.901855	mature_Zn	roots_Zn	120.46	ubiquitin carboxyl-terminal hydrolase 16-like [Chenopodium quinoa]	8529.67	18024.4	14143.9	11840.2	8697.01	6441.79	13330.1	25662.8	15494.2	24943.7	27121.9	25494.9	17014.5	41658.2	14734.6	16445.4	35631.7	33934.3
XP_021764126.1;XP_021764128.1	1	1	1.75985	0.00482122	0.00548431	1.78639	0.899068	young_Zn	mature_Zn	12.448	60S ribosomal protein L35 isoform X2 [Chenopodium quinoa]	3239.75	2547.85	2652.65	2184.83	2764.51	2079.1	4490.94	3507.3	2959.71	3487.54	2008.52	2000.89	1892.87	1350.69	1290.75	2203.81	1356.25	2236.46
XP_021745669.1;XP_021749259.1;XP_021754747.1;XP_021776507.1	2	2	9.61995	0.00499047	0.00566062	1.52579	0.896307	roots_Zn	mature_Zn	47.608	esterase CG5412-like [Chenopodium quinoa]	32310	31607.5	34921.5	30985.2	36497.9	44009.6	41469.9	24732.2	29366.9	32795.6	22236.9	34039.8	27604.7	19519.3	15946.1	27425.9	22954.9	24399.6
XP_021748727.1;XP_021760299.1	1	1	4.05823	0.00562537	0.00636259	5.18532	0.886302	roots_Zn	mature_Zn	68.145	dynamin-related protein 5A-like [Chenopodium quinoa]	175.81	405.391	370.649	199.069	285.962	235.84	49.034	166.904	137.443	155.669	91.9241	125.456	46.7386	64.2923	66.1809	81.7519	62.0629	1.56121
XP_021769938.1;XP_021774403.1	1	1	3.4625	0.00584998	0.00659784	2.06009	0.882888	young_Zn	mature_Zn	14.431	small nuclear ribonucleoprotein SmD3b-like [Chenopodium quinoa]	393.769	317.02	239.553	240.041	309.374	256.146	520.485	417.067	505.962	345.899	280.637	262.341	195.567	117.017	246.44	249.661	250.206	73.2867
XP_021744615.1;XP_021746775.1	1	1	0.643374	0.00621732	0.00699228	1.69128	0.877433	roots_Zn	young_Zn	91.504	LOW QUALITY PROTEIN: urease-like [Chenopodium quinoa]	470.641	339.286	432.068	306.383	356.737	425.409	204.595	308.36	262.786	155.334	235.707	211.187	303.687	318.258	289.656	237.869	618.941	308.796
XP_021730555.1;XP_021757374.1;XP_021757375.1	1	1	3.55507	0.00673174	0.00754944	17.0963	0.87005	roots_Zn	mature_Zn	45.297	glyceraldehyde-3-phosphate dehydrogenase GAPCP2, chloroplastic-like [Chenopodium quinoa]	5966.32	11214.4	14787.2	12282	14985.7	10849.5	1980.73	1623.79	1929.34	2858.11	1400.91	862.646	789.493	694.968	830.667	1001.88	782.415	0
XP_021719014.1;XP_021733696.1	2	2	5.20499	0.00808813	0.00896924	1.83145	0.851838	roots_Zn	mature_Zn	54.669	betaine aldehyde dehydrogenase, chloroplastic-like [Chenopodium quinoa]	5093.72	2816.29	4883.59	2804.52	2944.02	3495.95	3465.05	2122.32	3275.67	2233.5	1186.93	2312.33	1919.73	1997.41	1919.15	1983.23	1638.41	2575.2
XP_021721106.1;XP_021722522.1	1	1	0.808415	0.00812897	0.00898942	3.63497	0.851316	young_Zn	roots_Zn	59.426	glutamyl-tRNA reductase 1, chloroplastic-like [Chenopodium quinoa]	14.387	6.10355	7.61193	6.84478	2.91156	12.5379	15.1843	17.0384	39.5299	50.206	39.5945	21.6373	34.9978	31.5933	27.1075	20.3787	36.1638	3.98454
XP_021731972.1;XP_021736828.1	1	1	3.73522	0.0083775	0.00923852	1.79528	0.848164	roots_Zn	mature_Zn	93.12	heat shock 70 kDa protein 14-like [Chenopodium quinoa]	7556.28	8331.49	10419.6	7988.97	8713.96	5944.6	7797.1	6678.19	9376	6570.68	5395.67	5137.09	4762.57	4717.62	5279.63	6032.41	4765.35	1711.12
XP_021736468.1;XP_021763851.1	1	1	4.65497	0.00911697	0.00997396	1.8885	0.839073	roots_Zn	mature_Zn	15.061	40S ribosomal protein S12-like [Chenopodium quinoa]	28731.3	13506.8	18972.2	14051	36057	24608.3	24111.3	19557.8	18521.2	30053.5	16351.9	17254.6	17785.8	7449.42	8865.64	13087.2	8692.41	16095.7
XP_021757355.1	1	1	5.89644	0.00965865	0.0105343	3.18819	0.832667	roots_Zn	young_Zn	42.43	phosphoglycerate kinase 3, cytosolic [Chenopodium quinoa]	16986.9	48362.8	52914.7	34263.6	25016.3	27083.8	11148.2	11104.3	12103.3	5265.59	11236.2	13325.5	12430.7	17792.4	20670.5	19057.6	13810	2009.42
XP_021765815.1;XP_021768019.1;XP_021768020.1	1	1	3.1289	0.0101768	0.011069	1.91067	0.826725	roots_Zn	mature_Zn	38.201	RGG repeats nuclear RNA binding protein A-like [Chenopodium quinoa]	708.216	688.388	781.279	672.014	563.701	624.672	557.031	757.305	673.632	523.138	234.233	630.738	394.129	342.659	176.128	417.495	215.361	567.763
XP_021731605.1;XP_021738599.1	2	2	6.36782	0.0102797	0.0111503	1.56192	0.825567	roots_Zn	mature_Zn	98.426	LOW QUALITY PROTEIN: coatomer subunit gamma-like [Chenopodium quinoa]	3460.92	4793.55	4094.21	4135.71	3927.45	3249.41	3827.64	3921.47	3907.88	3731.56	3667.79	3125.92	2530.21	2671.17	2869.24	3356.63	2720.13	1001.4
XP_021732849.1;XP_021744731.1	1	1	2.19818	0.0103316	0.0111761	1.7436	0.824984	young_Zn	mature_Zn	29.879	40S ribosomal protein S4-3 [Chenopodium quinoa]	16890.2	14792.7	10028.1	14964.7	13417.2	9777.16	15858.3	18287.9	17634.9	16808.2	13182.1	12204.1	8907.32	8088.58	12597.7	11524.5	9326.46	3452.82
XP_021752323.1;XP_021774726.1	1	1	4.13514	0.010866	0.0117223	3.68142	0.819084	roots_Zn	mature_Zn	35.944	uncharacterized protein LOC110717847 [Chenopodium quinoa]	4348.09	6258.15	2075.67	5023.8	3558	4382.82	1815.67	1805.06	2701.02	2089.08	1444.34	1899.47	1027.56	1315.4	1763.12	1631.74	1173.21	55.4571
XP_021741820.1;XP_021760697.1	1	1	2.55906	0.0113364	0.0121966	2.29689	0.814029	mature_Zn	roots_Zn	80.109	pyrophosphate-energized vacuolar membrane proton pump [Chenopodium quinoa]	2075.33	906.127	692.51	905.546	926.087	1817.87	3452.78	3213.49	1638.65	1470.49	1975.28	2180.51	4127.03	2633.38	2832.94	2765.36	969.914	3492.57
XP_021768695.1;XP_021768696.1;XP_021768697.1;XP_021770014.1;XP_021770015.1;XP_021770017.1	1	1	3.24493	0.0117532	0.0126109	1.83438	0.809651	young_Zn	mature_Zn	83.138	probable pre-mRNA-splicing factor ATP-dependent RNA helicase DEAH2 isoform X1 [Chenopodium quinoa]	1618.95	782.074	1032.38	1255.59	1482.65	869.412	1754.24	1446.56	1635.11	1253.34	833.685	990.378	572.304	684.997	1374.3	646.742	686.94	348.592
XP_021731214.1;XP_021732237.1;XP_021756489.1;XP_021766051.1	2	2	4.82601	0.0132547	0.0141455	2.09415	0.79461	roots_Zn	mature_Zn	25.948	60S ribosomal protein L10-like [Chenopodium quinoa]	6336.87	9895.71	9077.37	8320.78	7960.17	6933.3	6701.4	5916.6	6246.96	4717.13	4844.21	5624.26	3108.79	4621.26	6101.33	4871.61	3742.51	725.771
XP_021725393.1;XP_021758918.1	1	1	4.38714	0.0133708	0.0142311	2.5516	0.793491	mature_Zn	young_Zn	34.047	mitochondrial uncoupling protein 4-like [Chenopodium quinoa]	6449.38	8516.53	1338.79	6653.23	6544.57	9102.42	3541.77	6117.29	4823.17	2516.58	12030.2	7163.63	11447.2	21653.8	22062.1	14388.9	15440.3	7357
XP_021762421.1	1	1	2.99704	0.0137042	0.014547	1.95596	0.790311	roots_Zn	mature_Zn	9.594	40S ribosomal protein S27-2 [Chenopodium quinoa]	6007.92	3563.76	8045.64	3037.34	8236.37	4647.93	5676.27	4027.17	5127.99	8480.9	3201.71	4196	2709.22	2012.49	2109.17	2735.46	2375.52	5205.18
XP_021756727.1;XP_021756728.1	1	1	3.12509	0.0167996	0.017644	3.42167	0.762885	young_Zn	roots_Zn	211.285	E3 ubiquitin-protein ligase listerin-like isoform X1 [Chenopodium quinoa]	7800.5	2172.86	2506.02	6568.96	6775.06	8295.41	14140.3	22491	18989.2	37412.6	10401.3	13308.9	11863.1	11827.1	10505.5	14391.4	7541.14	1293.85
XP_021740008.1	1	1	10.2522	0.0199587	0.0209066	1.70094	0.738126	roots_Zn	mature_Zn	17.33	eukaryotic translation initiation factor 5A-4-like [Chenopodium quinoa]	18601.6	10909.1	11736.5	11211.9	20731.6	16012.6	13460.2	11285.6	12031.7	18505.7	10209.6	11582.3	12426.7	5869.15	4271.86	11485.9	6814.46	11575.5
XP_021744726.1;XP_021753871.1	1	1	3.37852	0.0222558	0.0232515	2.22921	0.721759	roots_Zn	mature_Zn	43.613	ERBB-3 BINDING PROTEIN 1 [Chenopodium quinoa]	3880.93	1607.24	1595.69	2550.03	1520.38	3262.31	3635.6	2459.32	1496.28	1206.2	972.399	1389.06	1144.34	1152.67	913.366	1254.82	456.24	1545.67
XP_021720234.1;XP_021762024.1	1	1	2.93816	0.02373	0.0247266	1.55538	0.711873	mature_Zn	young_Zn	44.385	26S proteasome non-ATPase regulatory subunit 6 homolog [Chenopodium quinoa]	231170	195192	335040	323972	293646	293028	379723	238024	250374	272766	288939	239536	325913	350420	471679	318936	345791	783757
XP_021749616.1;XP_021765315.1	1	1	3.46178	0.0259442	0.026963	2.3271	0.69782	roots_Zn	mature_Zn	65.084	ruBisCO large subunit-binding protein subunit beta, chloroplastic-like [Chenopodium quinoa]	6219.35	1841.95	2672.57	2016.52	6028.7	7311.13	3089.19	2888.37	2922.42	2475.85	2101.77	1685.9	1609.94	1758.82	2505.66	2231.67	1758.31	1347.09
XP_021724307.1;XP_021742609.1;XP_021763223.1;XP_021772826.1	1	1	2.86351	0.0264586	0.0274257	1.52156	0.694681	young_Zn	mature_Zn	18.715	60S ribosomal protein L19-3-like [Chenopodium quinoa]	898.511	438.601	498.494	517.248	572.572	509.928	753.739	731.992	767.776	733.98	605.029	561.188	281.874	452.79	308.224	703.529	382.39	601.094
XP_021729296.1;XP_021744471.1;XP_021733533.1;XP_021762826.1	2	2	6.46246	0.0267552	0.027661	2.00373	0.692891	mature_Zn	roots_Zn	49.283	elongation factor Tu, mitochondrial-like [Chenopodium quinoa]	4968.3	2029.88	4335.78	2908.66	3240.83	2764.21	8322.59	5218.23	6440.65	7511.01	3677.89	4790.66	3823.74	6832.39	7469.61	4158.93	3970.6	14315.5
XP_021774723.1	1	1	2.93583	0.0298711	0.0308022	1.9261	0.674925	roots_Zn	mature_Zn	6.868	40S ribosomal protein S30 [Chenopodium quinoa]	2066.84	6272.7	5726.02	4448.26	2619.33	3090.27	5815.29	3340.2	4381.04	3351.12	2344.68	2128.9	1678.94	1783.43	3858.42	2130.58	1671.64	1453.36
XP_021720709.1	1	1	0.949926	0.0351804	0.0360894	1.59475	0.647343	young_Zn	mature_Zn	35.227	60S acidic ribosomal protein P0-3-like [Chenopodium quinoa]	14004.8	16303.5	19509.3	14649.2	15176.6	11753	8625.78	15338.2	16500.8	28506.4	10882.6	12231.3	7869.04	11535.8	12411.5	5391.05	11880.6	8654.63
[truncated: 2 more rows]
